# Supplementary material for: A Comparative Metagenomic Analysis of Specified Microorganisms in Groundwater for Non-Sterilized Pharmaceutical Products
Source: Curr Microbiol. 2024 Jul 17;81(9):273. doi: 10.1007/s00284-024-03791-w (PMC11255085; doi:10.1007/s00284-024-03791-w)
Supplement: Supplementary file 2 — Supplementary file2 (XLSX 277 KB) [file 284_2024_3791_MOESM2_ESM.xlsx]

## Sheet: Table S1-REFseqTaxHITS
Supplementary Table S1_REF seq Tax HITS							Hot Springs, AR						Jefferson, AR
domain	phylum	className	order	family	genus	species	SAMPLE-1	SAMPLE-2	SAMPLE-3	SAMPLE-4	SAMPLE-5	SAMPLE-6	SAMPLE-7	SAMPLE-8	SAMPLE-9	SAMPLE-10	SAMPLE-11	SAMPLE-12
Bacteria	Firmicutes	Bacilli	Lactobacillales	Aerococcaceae	Abiotrophia	Abiotrophia defectiva	0	3	5	46	767	2	831	962	840	714	36	1389
Eukaryota	unclassified (derived from Eukaryota)	unclassified (derived from Eukaryota)	unclassified (derived from Eukaryota)	unclassified (derived from Eukaryota)	Acanthamoeba	Acanthamoeba castellanii	165	33	217	0	0	0	26	66	45	24	13	1464
Viruses	unclassified (derived from Viruses)	unclassified (derived from Viruses)	unclassified (derived from Viruses)	Phycodnaviridae	Chlorovirus	Acanthocystis turfacea Chlorella virus 1	0	0	0	0	0	0	1	0	0	7	0	23
Bacteria	Cyanobacteria	unclassified (derived from Cyanobacteria)	unclassified (derived from Cyanobacteria)	unclassified (derived from Cyanobacteria)	Acaryochloris	Acaryochloris marina	190	120	98	39	14280	177	2849	2951	2357	3048	816	5898
Bacteria	Firmicutes	Clostridia	Clostridiales	Ruminococcaceae	Acetivibrio	Acetivibrio cellulolyticus	18	16	14	35	5	0	3973	5350	4032	5309	594	7782
Bacteria	Proteobacteria	Alphaproteobacteria	Rhodospirillales	Acetobacteraceae	Acetobacter	Acetobacter aceti	0	0	0	0	0	0	0	1	0	1	3	0
Bacteria	Proteobacteria	Alphaproteobacteria	Rhodospirillales	Acetobacteraceae	Acetobacter	Acetobacter pasteurianus	28	0	2	62	528	1	232	257	144	415	413	672
Bacteria	Firmicutes	Clostridia	Halanaerobiales	Halobacteroidaceae	Acetohalobium	Acetohalobium arabaticum	9	4	19	17	188	0	4739	5287	4338	4352	184	8713
Bacteria	Tenericutes	Mollicutes	Acholeplasmatales	Acholeplasmataceae	Acholeplasma	Acholeplasma laidlawii	6	0	2	0	102	3	337	346	291	302	114	1015
Bacteria	Proteobacteria	Betaproteobacteria	Burkholderiales	Alcaligenaceae	Achromobacter	Achromobacter denitrificans	0	0	0	0	0	0	14	1	1	20	113	3
Bacteria	Proteobacteria	Betaproteobacteria	Burkholderiales	Alcaligenaceae	Achromobacter	Achromobacter piechaudii	107	369	301	2087	157	1388	173	246	234	1363	1418	1252
Bacteria	Proteobacteria	Betaproteobacteria	Burkholderiales	Alcaligenaceae	Achromobacter	Achromobacter xylosoxidans	322	144	501	192	177	1712	507	424	409	2786	2527	2179
Bacteria	Firmicutes	Negativicutes	Selenomonadales	Acidaminococcaceae	Acidaminococcus	Acidaminococcus fermentans	256	17	10	1	0	15	824	536	682	316	185	2584
Bacteria	Firmicutes	Negativicutes	Selenomonadales	Acidaminococcaceae	Acidaminococcus	Acidaminococcus sp. D21	2	1	2	4	0	20	461	270	257	321	29	1003
Archaea	Crenarchaeota	Thermoprotei	Acidilobales	Acidilobaceae	Acidilobus	Acidilobus saccharovorans	0	0	0	0	1	0	89	122	135	79	27	340
Bacteria	Actinobacteria	Actinobacteria (class)	Acidimicrobiales	Acidimicrobiaceae	Acidimicrobium	Acidimicrobium ferrooxidans	0	0	0	6	3	296	228	195	110	141	108	681
Bacteria	Proteobacteria	Alphaproteobacteria	Rhodospirillales	Acetobacteraceae	Acidiphilium	Acidiphilium cryptum	13	59	52	308	74	1000	801	936	598	2938	3998	3308
Bacteria	Proteobacteria	Alphaproteobacteria	Rhodospirillales	Acetobacteraceae	Acidiphilium	Acidiphilium multivorum	0	0	0	4	0	0	0	0	0	0	0	1
Bacteria	Proteobacteria	Gammaproteobacteria	Acidithiobacillales	Acidithiobacillaceae	Acidithiobacillus	Acidithiobacillus caldus	62	25	3	4	1	2	910	963	669	2116	499	2040
Bacteria	Proteobacteria	Gammaproteobacteria	Acidithiobacillales	Acidithiobacillaceae	Acidithiobacillus	Acidithiobacillus ferrooxidans	5	1	5	40	32	3	1154	917	534	2656	2917	3694
Bacteria	Acidobacteria	Acidobacteria (class)	Acidobacteriales	Acidobacteriaceae	Acidobacterium	Acidobacterium capsulatum	27	1	8	66	740	417	1419	1319	1096	2132	2167	5503
Bacteria	Acidobacteria	Acidobacteria (class)	Acidobacteriales	Acidobacteriaceae	Acidobacterium	Acidobacterium sp. MP5ACTX8	56	29	3	81	645	186	975	881	791	1201	3609	3840
Bacteria	Acidobacteria	Acidobacteria (class)	Acidobacteriales	Acidobacteriaceae	Acidobacterium	Acidobacterium sp. MP5ACTX9	1	3	2	97	210	309	685	740	386	968	1480	2606
Bacteria	Actinobacteria	Actinobacteria (class)	Actinomycetales	Acidothermaceae	Acidothermus	Acidothermus cellulolyticus	1	1	2	3	219	2732	837	649	559	530	979	2977
Bacteria	Proteobacteria	Betaproteobacteria	Burkholderiales	Comamonadaceae	Acidovorax	Acidovorax avenae	4	7	5	3	16	5	190	101	89	4423	3794	723
Bacteria	Proteobacteria	Betaproteobacteria	Burkholderiales	Comamonadaceae	Acidovorax	Acidovorax citrulli	865	4877	81	226	320	789	780	974	823	13204	14595	4196
Bacteria	Proteobacteria	Betaproteobacteria	Burkholderiales	Comamonadaceae	Acidovorax	Acidovorax delafieldii	14	15	3	967	112	23	293	316	203	7617	14388	1141
Bacteria	Proteobacteria	Betaproteobacteria	Burkholderiales	Comamonadaceae	Acidovorax	Acidovorax ebreus	13	6	3	10	58	117	221	149	155	3118	2837	963
Bacteria	Proteobacteria	Betaproteobacteria	Burkholderiales	Comamonadaceae	Acidovorax	Acidovorax sp. JS42	368	4117	135	39	24	91	854	735	510	19112	16587	4249
Archaea	Euryarchaeota	unclassified (derived from Euryarchaeota)	unclassified (derived from Euryarchaeota)	unclassified (derived from Euryarchaeota)	Aciduliprofundum	Aciduliprofundum boonei	6	5	8	10	5	0	2893	3007	2924	2546	219	6223
Bacteria	Proteobacteria	Gammaproteobacteria	Pseudomonadales	Moraxellaceae	Acinetobacter	Acinetobacter baumannii	2695	2085	1057	831	34931	276	4388	7034	2030	15920	5364	135203
Bacteria	Proteobacteria	Gammaproteobacteria	Pseudomonadales	Moraxellaceae	Acinetobacter	Acinetobacter calcoaceticus	1	0	0	0	4	306	54	19	9	119	317	344
Bacteria	Proteobacteria	Gammaproteobacteria	Pseudomonadales	Moraxellaceae	Acinetobacter	Acinetobacter genomosp. 13TU	1	1	0	166	821	3	129	22	30	510	227	3560
Bacteria	Proteobacteria	Gammaproteobacteria	Pseudomonadales	Moraxellaceae	Acinetobacter	Acinetobacter genomosp. 3	2	1	0	1	1050	1	43	21	15	944	184	4240
Bacteria	Proteobacteria	Gammaproteobacteria	Pseudomonadales	Moraxellaceae	Acinetobacter	Acinetobacter haemolyticus	0	0	0	12	2447	2	159	1567	22	155	428	27278
Bacteria	Proteobacteria	Gammaproteobacteria	Pseudomonadales	Moraxellaceae	Acinetobacter	Acinetobacter johnsonii	3	2	0	12	3218	1	72	1164	102	436	332	19067
Bacteria	Proteobacteria	Gammaproteobacteria	Pseudomonadales	Moraxellaceae	Acinetobacter	Acinetobacter junii	117	2	57	0	168	3	1608	566	611	4786	1538	5209
Bacteria	Proteobacteria	Gammaproteobacteria	Pseudomonadales	Moraxellaceae	Acinetobacter	Acinetobacter lwoffii	13	2	15	2	28244	689	282	1981	60	465	431	35607
Bacteria	Proteobacteria	Gammaproteobacteria	Pseudomonadales	Moraxellaceae	Acinetobacter	Acinetobacter radioresistens	2	0	0	1	76	15	180	62	149	744	1041	69142
Bacteria	Proteobacteria	Gammaproteobacteria	Pseudomonadales	Moraxellaceae	Acinetobacter	Acinetobacter sp. ADP1	434	252	104	19	2382	91	920	577	439	1486	1575	26500
Bacteria	Proteobacteria	Gammaproteobacteria	Pseudomonadales	Moraxellaceae	Acinetobacter	Acinetobacter sp. ATCC 27244	6	0	24	9	1594	0	417	269	203	453	64	2974
Bacteria	Proteobacteria	Gammaproteobacteria	Pseudomonadales	Moraxellaceae	Acinetobacter	Acinetobacter sp. DR1	1255	878	129	47	833	375	233	76	63	237	222	10430
Bacteria	Proteobacteria	Gammaproteobacteria	Pseudomonadales	Moraxellaceae	Acinetobacter	Acinetobacter sp. EB104	0	0	0	0	0	0	1	0	0	4	0	1
Bacteria	Proteobacteria	Gammaproteobacteria	Pseudomonadales	Moraxellaceae	Acinetobacter	Acinetobacter sp. SUN	0	0	0	0	0	0	0	0	0	0	0	1874
Bacteria	Proteobacteria	Gammaproteobacteria	Pseudomonadales	Moraxellaceae	Acinetobacter	Acinetobacter venetianus	1	0	0	1	1	0	7	0	0	92	4	2726
Eukaryota	Streptophyta	Liliopsida	Acorales	Acoraceae	Acorus	Acorus americanus	0	0	0	0	0	0	0	0	0	0	0	1
Eukaryota	Streptophyta	Liliopsida	Acorales	Acoraceae	Acorus	Acorus calamus	0	0	0	0	0	0	0	0	0	0	0	1
Eukaryota	Cnidaria	Anthozoa	Scleractinia	Acroporidae	Acropora	Acropora tenuis	0	0	0	0	0	0	0	1	14	0	0	1
Bacteria	Proteobacteria	Gammaproteobacteria	Pasteurellales	Pasteurellaceae	Actinobacillus	Actinobacillus minor	8	3	3	0	0	2	197	155	128	271	226	572
Bacteria	Proteobacteria	Gammaproteobacteria	Pasteurellales	Pasteurellaceae	Actinobacillus	Actinobacillus pleuropneumoniae	45	65	7	16	1	105	725	577	397	617	1136	2160
Bacteria	Proteobacteria	Gammaproteobacteria	Pasteurellales	Pasteurellaceae	Actinobacillus	Actinobacillus succinogenes	245	67	27	26	144	26	332	244	181	308	475	1516
Bacteria	Actinobacteria	Actinobacteria (class)	Actinomycetales	Actinomycetaceae	Actinomyces	Actinomyces coleocanis	2	0	0	24	0	1905	105	73	46	61	22	280
Bacteria	Actinobacteria	Actinobacteria (class)	Actinomycetales	Actinomycetaceae	Actinomyces	Actinomyces odontolyticus	0	0	1	3	27	739	205	104	75	126	11	481
Bacteria	Actinobacteria	Actinobacteria (class)	Actinomycetales	Actinomycetaceae	Actinomyces	Actinomyces sp. oral taxon 180	0	0	0	0	0	75	13	16	14	16	3	92
Bacteria	Actinobacteria	Actinobacteria (class)	Actinomycetales	Actinomycetaceae	Actinomyces	Actinomyces sp. oral taxon 848	0	0	0	1	73	2190	37	32	16	22	56	176
Bacteria	Actinobacteria	Actinobacteria (class)	Actinomycetales	Actinomycetaceae	Actinomyces	Actinomyces urogenitalis	2	0	0	1	157	2276	175	60	87	74	11	446
Bacteria	Actinobacteria	Actinobacteria (class)	Actinomycetales	Actinomycetaceae	Actinomyces	Actinomyces viscosus	1	0	0	2	33	2455	44	26	49	60	15	152
Viruses	unclassified (derived from Viruses)	unclassified (derived from Viruses)	Caudovirales	Siphoviridae	unclassified (derived from Siphoviridae)	Actinoplanes phage phiAsp2	0	0	0	0	0	0	0	0	0	0	0	11
Bacteria	Actinobacteria	Actinobacteria (class)	Actinomycetales	Actinosynnemataceae	Actinosynnema	Actinosynnema mirum	3	1	2	18	230	6872	322	245	156	315	343	1129
Eukaryota	Arthropoda	Insecta	Hemiptera	Aphididae	Acyrthosiphon	Acyrthosiphon pisum	0	1393	83	8	5	4	59	197	103	93	345	274
Eukaryota	Streptophyta	Polypodiopsida	Polypodiales	Pteridaceae	Adiantum	Adiantum capillus-veneris	0	0	0	0	12	0	1	0	0	0	0	9
Viruses	unclassified (derived from Viruses)	unclassified (derived from Viruses)	unclassified (derived from Viruses)	Baculoviridae	Betabaculovirus	Adoxophyes orana granulovirus	0	0	0	0	0	0	0	0	0	0	0	2
Eukaryota	Arthropoda	Insecta	Diptera	Culicidae	Aedes	Aedes aegypti	2	2190	687	9	11	12	232	194	138	227	1084	777
Bacteria	Firmicutes	Bacilli	Lactobacillales	Aerococcaceae	Aerococcus	Aerococcus viridans	1	0	0	150	660	0	311	269	266	159	156	497
Bacteria	Actinobacteria	Actinobacteria (class)	Actinomycetales	Nocardioidaceae	Aeromicrobium	Aeromicrobium marinum	0	0	0	5	0	1028	47	53	36	78	33	325
Bacteria	Proteobacteria	Gammaproteobacteria	Aeromonadales	Aeromonadaceae	Aeromonas	Aeromonas bestiarum	90	0	12	0	0	0	0	0	1	65	5	516
Bacteria	Proteobacteria	Gammaproteobacteria	Aeromonadales	Aeromonadaceae	Aeromonas	Aeromonas caviae	0	0	0	0	0	0	0	0	0	4	13	1
Bacteria	Proteobacteria	Gammaproteobacteria	Aeromonadales	Aeromonadaceae	Aeromonas	Aeromonas hydrophila	2533	1963	2057	28	134	41	418	261	300	1072	2006	3301
Viruses	unclassified (derived from Viruses)	unclassified (derived from Viruses)	Caudovirales	Myoviridae	T4-like viruses	Aeromonas phage 25	0	0	0	0	0	0	2	0	0	38	0	3
Viruses	unclassified (derived from Viruses)	unclassified (derived from Viruses)	Caudovirales	Myoviridae	T4-like viruses	Aeromonas phage 31	0	0	0	0	0	0	1	1	0	1	0	3
Viruses	unclassified (derived from Viruses)	unclassified (derived from Viruses)	Caudovirales	Myoviridae	T4-like viruses	Aeromonas phage 44RR2.8t	0	0	0	0	0	0	0	0	0	0	1	3
Viruses	unclassified (derived from Viruses)	unclassified (derived from Viruses)	Caudovirales	Myoviridae	T4-like viruses	Aeromonas phage phiAS5	0	0	0	0	0	0	1	0	0	0	0	0
Viruses	unclassified (derived from Viruses)	unclassified (derived from Viruses)	Caudovirales	Myoviridae	P2-like viruses	Aeromonas phage phiO18P	161	44	49	1	1	0	0	1	1	3	0	0
Bacteria	Proteobacteria	Gammaproteobacteria	Aeromonadales	Aeromonadaceae	Aeromonas	Aeromonas salmonicida	2940	1317	689	110	17	19	435	323	243	1255	1922	4684
Archaea	Crenarchaeota	Thermoprotei	Desulfurococcales	Desulfurococcaceae	Aeropyrum	Aeropyrum pernix	1	1	0	0	124	0	851	895	823	841	239	1419
Eukaryota	Streptophyta	unclassified (derived from Streptophyta)	Brassicales	Brassicaceae	Aethionema	Aethionema cordifolium	0	0	0	0	0	1	0	0	0	0	0	0
Eukaryota	Streptophyta	unclassified (derived from Streptophyta)	Brassicales	Brassicaceae	Aethionema	Aethionema grandiflorum	0	0	0	0	0	0	0	0	0	0	0	1
Bacteria	Proteobacteria	Alphaproteobacteria	Rhizobiales	Bradyrhizobiaceae	Afipia	Afipia sp. 1NLS2	3	0	0	41	154	526	399	389	387	1776	8394	1707
Bacteria	Proteobacteria	Gammaproteobacteria	Pasteurellales	Pasteurellaceae	Aggregatibacter	Aggregatibacter actinomycetemcomitans	42	15	20	12	3	3	146	98	53	186	218	877
Bacteria	Proteobacteria	Gammaproteobacteria	Pasteurellales	Pasteurellaceae	Aggregatibacter	Aggregatibacter aphrophilus	158	50	10	1	0	13	197	89	88	139	31	424
Viruses	unclassified (derived from Viruses)	unclassified (derived from Viruses)	Caudovirales	Myoviridae	unclassified (derived from Myoviridae)	Aggregatibacter phage S1249	0	0	0	0	0	0	0	0	0	0	1	12
Bacteria	Proteobacteria	Gammaproteobacteria	Pasteurellales	Pasteurellaceae	Aggregatibacter	Aggregatibacter segnis	1	1	2	1	0	0	15	21	7	13	42	57
Bacteria	Proteobacteria	Alphaproteobacteria	Rhizobiales	Rhizobiaceae	Agrobacterium	Agrobacterium rhizogenes	0	0	64	39	0	0	27	18	33	75	80	41
Bacteria	Proteobacteria	Alphaproteobacteria	Rhizobiales	Rhizobiaceae	Agrobacterium	Agrobacterium tumefaciens	511	122	390	1636	224	321	878	1076	965	1821	5281	4264
Bacteria	Proteobacteria	Alphaproteobacteria	Rhizobiales	Rhizobiaceae	Agrobacterium	Agrobacterium vitis	95	75	54	56	88	130	376	512	252	632	1617	1302
Bacteria	Proteobacteria	Alphaproteobacteria	Rhodobacterales	Rhodobacteraceae	Ahrensia	Ahrensia sp. R2A130	0	1	1	41	3	4	140	111	32	246	299	405
Eukaryota	Chordata	Mammalia	Carnivora	Ursidae	Ailuropoda	Ailuropoda melanoleuca	0	76	39	0	3	0	22	10	14	14	19	89
Eukaryota	Ascomycota	Eurotiomycetes	Onygenales	Ajellomycetaceae	Ajellomyces	Ajellomyces capsulatus	179	1440	7	909	876	6891	57	44	31	66	409	101
Eukaryota	Ascomycota	Eurotiomycetes	Onygenales	Ajellomycetaceae	Ajellomyces	Ajellomyces dermatitidis	132	1181	1	13	438	4000	42	23	18	30	229	45
Bacteria	Verrucomicrobia	Verrucomicrobiae	Verrucomicrobiales	Verrucomicrobiaceae	Akkermansia	Akkermansia muciniphila	3	3	4	25	11	92	743	506	388	554	711	2994
Bacteria	Proteobacteria	Betaproteobacteria	Burkholderiales	Comamonadaceae	Albidiferax	Albidiferax ferrireducens	533	1224	490	33	319	1018	2466	1544	1226	20922	15080	8243
Bacteria	Proteobacteria	Gammaproteobacteria	Oceanospirillales	Alcanivoracaceae	Alcanivorax	Alcanivorax borkumensis	16	4	26	176	50	19	659	497	374	1712	1794	2978
Bacteria	Proteobacteria	Gammaproteobacteria	Oceanospirillales	Alcanivoracaceae	Alcanivorax	Alcanivorax sp. DG881	0	2	1	145	33	3	176	249	58	493	729	1144
Bacteria	Bacteroidetes	Cytophagia	Cytophagales	Cyclobacteriaceae	Algoriphagus	Algoriphagus sp. PR1	7	3	10	205	1270	0	6591	7730	5564	4856	32187	18517
Bacteria	Proteobacteria	Betaproteobacteria	Burkholderiales	Comamonadaceae	Alicycliphilus	Alicycliphilus denitrificans	15	49	12	10	1046	9	604	296	276	5028	5415	1265
Bacteria	Firmicutes	Bacilli	Bacillales	Alicyclobacillaceae	Alicyclobacillus	Alicyclobacillus acidocaldarius	3	6	9	128	139	56	1899	1232	910	1120	703	5626
Bacteria	Proteobacteria	Gammaproteobacteria	Vibrionales	Vibrionaceae	Aliivibrio	Aliivibrio fischeri	1849	513	834	25	201	8	692	629	504	1676	1339	2461
Bacteria	Proteobacteria	Gammaproteobacteria	Vibrionales	Vibrionaceae	Aliivibrio	Aliivibrio salmonicida	38	21	73	2	1	0	175	189	144	268	891	672
Bacteria	Bacteroidetes	Bacteroidia	Bacteroidales	Rikenellaceae	Alistipes	Alistipes putredinis	2	7	1	2	10	69	1807	1172	1194	745	2882	5198
Bacteria	Proteobacteria	Gammaproteobacteria	Chromatiales	Ectothiorhodospiraceae	Alkalilimnicola	Alkalilimnicola ehrlichii	22	15	123	136	295	3	842	636	696	1903	2320	3544
Bacteria	Firmicutes	Clostridia	Clostridiales	Clostridiaceae	Alkaliphilus	Alkaliphilus metalliredigens	251	166	158	54	753	40	4951	4501	4558	4442	1366	12754
Bacteria	Firmicutes	Clostridia	Clostridiales	Clostridiaceae	Alkaliphilus	Alkaliphilus oremlandii	95	1	1	52	250	6	2730	2514	1929	2177	647	7898
Bacteria	Proteobacteria	Gammaproteobacteria	Chromatiales	Chromatiaceae	Allochromatium	Allochromatium vinosum	567	183	263	2	113	24	712	596	418	1371	1414	5409
Eukaryota	Blastocladiomycota	Blastocladiomycetes	Blastocladiales	Blastocladiaceae	Allomyces	Allomyces macrogynus	0	0	0	0	0	0	4	9	27	6	3	5
Bacteria	Proteobacteria	Gammaproteobacteria	Alteromonadales	unclassified (derived from Alteromonadales)	unclassified (derived from Alteromonadales)	Alteromonadales bacterium TW-7	9	2	1	12	1	0	210	149	98	275	179	630
Bacteria	Proteobacteria	Gammaproteobacteria	Alteromonadales	Alteromonadaceae	Alteromonas	Alteromonas macleodii	42	4	25	658	75	1	724	520	452	1029	2357	3112
Bacteria	Synergistetes	Synergistia	Synergistales	Synergistaceae	Aminobacterium	Aminobacterium colombiense	9	2	2	51	105	1	1487	1407	976	1607	148	3572
Bacteria	Synergistetes	Synergistia	Synergistales	Synergistaceae	Aminomonas	Aminomonas paucivorans	1	0	3	2	0	0	620	580	501	525	327	2051
Bacteria	Firmicutes	Clostridia	Thermoanaerobacterales	Thermoanaerobacteraceae	Ammonifex	Ammonifex degensii	8	4	14	2	8	1	4823	4990	3994	4750	369	10349
Eukaryota	Porifera	Demospongiae	Haplosclerida	Niphatidae	Amphimedon	Amphimedon compressa	0	0	0	0	0	0	0	1	0	0	0	0
Eukaryota	Porifera	Demospongiae	Haplosclerida	Niphatidae	Amphimedon	Amphimedon queenslandica	0	0	0	0	0	0	0	32	3	0	0	0
Eukaryota	Chordata	unclassified (derived from Chordata)	Squamata	Amphisbaenidae	Amphisbaena	Amphisbaena schmidti	0	0	0	0	0	0	1	0	1	0	0	1
Bacteria	Actinobacteria	Actinobacteria (class)	Actinomycetales	Pseudonocardiaceae	Amycolatopsis	Amycolatopsis benzoatilytica	0	0	0	0	0	0	0	0	0	0	0	1
Bacteria	Actinobacteria	Actinobacteria (class)	Actinomycetales	Pseudonocardiaceae	Amycolatopsis	Amycolatopsis mediterranei	57	0	123	10	48	3318	973	653	720	1134	472	1565
Bacteria	Cyanobacteria	unclassified (derived from Cyanobacteria)	Nostocales	Nostocaceae	Anabaena	Anabaena azollae	30	64	2	111	33261	174	525	516	373	444	345	1455
Bacteria	Cyanobacteria	unclassified (derived from Cyanobacteria)	Nostocales	Nostocaceae	Anabaena	Anabaena variabilis	337	34	306	336	180474	2032	4160	3010	2190	3255	3392	8556
Bacteria	Synergistetes	Synergistia	Synergistales	Synergistaceae	Anaerobaculum	Anaerobaculum hydrogeniformans	32	0	11	3	11	0	1990	1998	1688	1580	182	4303
Bacteria	Firmicutes	Clostridia	Clostridiales	Clostridiales Family XI. Incertae Sedis	Anaerococcus	Anaerococcus hydrogenalis	0	2	0	1	374	0	406	445	210	365	30	1107
Bacteria	Firmicutes	Clostridia	Clostridiales	Clostridiales Family XI. Incertae Sedis	Anaerococcus	Anaerococcus lactolyticus	0	0	0	1	763	0	401	198	226	306	22	770
Bacteria	Firmicutes	Clostridia	Clostridiales	Clostridiales Family XI. Incertae Sedis	Anaerococcus	Anaerococcus prevotii	0	0	0	316	3325	4	552	270	264	406	72	1654
Bacteria	Firmicutes	Clostridia	Clostridiales	Clostridiales Family XI. Incertae Sedis	Anaerococcus	Anaerococcus tetradius	0	0	1	42	2068	1	196	132	126	193	26	381
Bacteria	Firmicutes	Clostridia	Clostridiales	Clostridiales Family XI. Incertae Sedis	Anaerococcus	Anaerococcus vaginalis	0	0	0	1	1545	0	319	219	250	185	50	997
Bacteria	Firmicutes	Clostridia	Clostridiales	Eubacteriaceae	Anaerofustis	Anaerofustis stercorihominis	0	0	0	2	221	0	626	546	665	493	25	2022
Bacteria	Proteobacteria	Deltaproteobacteria	Myxococcales	Myxococcaceae	Anaeromyxobacter	Anaeromyxobacter dehalogenans	20	9	9	500	408	154	3049	3114	2224	3253	4332	15606
Bacteria	Proteobacteria	Deltaproteobacteria	Myxococcales	Myxococcaceae	Anaeromyxobacter	Anaeromyxobacter sp. Fw109-5	1544	1104	2719	616	177	5	2572	2825	1630	2854	3624	12954
Bacteria	Proteobacteria	Deltaproteobacteria	Myxococcales	Myxococcaceae	Anaeromyxobacter	Anaeromyxobacter sp. K	4	0	5	137	3	0	573	379	365	590	1096	2491
Bacteria	Firmicutes	Clostridia	Clostridiales	Lachnospiraceae	Anaerostipes	Anaerostipes caccae	2	1	2	3	3	74	701	898	693	765	56	1767
Bacteria	Firmicutes	Clostridia	Clostridiales	Ruminococcaceae	Anaerotruncus	Anaerotruncus colihominis	1	0	3	2	0	374	677	1045	612	847	41	1311
Bacteria	Proteobacteria	Alphaproteobacteria	Rickettsiales	Anaplasmataceae	Anaplasma	Anaplasma centrale	0	0	0	0	2	0	20	14	4	16	7	91
Bacteria	Proteobacteria	Alphaproteobacteria	Rickettsiales	Anaplasmataceae	Anaplasma	Anaplasma marginale	1	0	0	0	99	0	91	53	44	39	26	450
Eukaryota	Streptophyta	Jungermanniopsida	Metzgeriales	Aneuraceae	Aneura	Aneura mirabilis	0	0	0	0	0	0	0	0	1	0	0	0
Eukaryota	Streptophyta	Marattiopsida	Marattiales	Marattiaceae	Angiopteris	Angiopteris evecta	0	0	0	0	0	0	1	0	0	4	1	3
Viruses	unclassified (derived from Viruses)	unclassified (derived from Viruses)	Herpesvirales	Alloherpesviridae	unclassified (derived from Alloherpesviridae)	Anguillid herpesvirus 1	0	0	0	0	0	0	0	0	0	1	0	0
Eukaryota	Arthropoda	Insecta	Diptera	Culicidae	Anopheles	Anopheles gambiae	1	2250	884	73	29	148	323	190	142	202	437	790
Bacteria	Firmicutes	Bacilli	Bacillales	Bacillaceae	Anoxybacillus	Anoxybacillus flavithermus	1	1	5	64	143	77	1069	884	595	774	468	2992
Eukaryota	Streptophyta	Anthocerotopsida	Anthocerotales	Anthocerotaceae	Anthoceros	Anthoceros formosae	0	0	0	0	0	0	2	1	0	0	0	3
Eukaryota	Arthropoda	Insecta	Hymenoptera	Apidae	Apis	Apis mellifera	0	1306	1034	4	3	25	49	77	73	39	154	245
Eukaryota	Porifera	Demospongiae	Verongida	Aplysinidae	Aplysina	Aplysina fulva	0	0	0	0	0	0	0	1	5	0	0	0
Bacteria	Aquificae	Aquificae (class)	Aquificales	Aquificaceae	Aquifex	Aquifex aeolicus	7	1	3	11	45	6	3638	3727	2796	3259	2594	13175
Eukaryota	Streptophyta	unclassified (derived from Streptophyta)	Brassicales	Brassicaceae	Arabidopsis	Arabidopsis lyrata	0	42	0	3	3	17	108	52	46	99	28	370
Eukaryota	Streptophyta	unclassified (derived from Streptophyta)	Brassicales	Brassicaceae	Arabidopsis	Arabidopsis thaliana	3	173	169	467	667	325	1318	1000	681	1030	1939	3746
Bacteria	Actinobacteria	Actinobacteria (class)	Actinomycetales	Actinomycetaceae	Arcanobacterium	Arcanobacterium haemolyticum	0	0	0	1	36	3865	153	163	51	91	11	356
Bacteria	Actinobacteria	Actinobacteria (class)	Actinomycetales	Actinomycetaceae	Arcanobacterium	Arcanobacterium pyogenes	0	0	0	0	0	0	1	0	6	3	0	0
Archaea	Euryarchaeota	Archaeoglobi	Archaeoglobales	Archaeoglobaceae	Archaeoglobus	Archaeoglobus fulgidus	15	7	28	0	40	272	8561	9915	8872	9142	621	13671
Archaea	Euryarchaeota	Archaeoglobi	Archaeoglobales	Archaeoglobaceae	Archaeoglobus	Archaeoglobus profundus	6	2	6	1	1	0	1269	1352	1167	1283	287	3485
Bacteria	Proteobacteria	Epsilonproteobacteria	Campylobacterales	Campylobacteraceae	Arcobacter	Arcobacter butzleri	0	1	2	29	7	0	1006	757	646	964	582	4605
Bacteria	Proteobacteria	Epsilonproteobacteria	Campylobacterales	Campylobacteraceae	Arcobacter	Arcobacter nitrofigilis	11	1	0	2	1	1	731	648	567	874	618	2497
Eukaryota	Arthropoda	Maxillopoda	Porocephalida	Armilliferidae	Armillifer	Armillifer armillatus	0	0	0	0	0	0	0	0	1	0	0	0
Bacteria	Proteobacteria	Betaproteobacteria	Rhodocyclales	Rhodocyclaceae	Aromatoleum	Aromatoleum aromaticum	349	141	179	172	592	35	1374	1142	798	16565	14526	8690
Bacteria	Actinobacteria	Actinobacteria (class)	Actinomycetales	Micrococcaceae	Arthrobacter	Arthrobacter arilaitensis	75	2	36	76	56	2106	183	129	193	107	159	413
Bacteria	Actinobacteria	Actinobacteria (class)	Actinomycetales	Micrococcaceae	Arthrobacter	Arthrobacter aurescens	78	127	6	35	431	5699	552	689	614	630	184	1341
Bacteria	Actinobacteria	Actinobacteria (class)	Actinomycetales	Micrococcaceae	Arthrobacter	Arthrobacter chlorophenolicus	2	0	1	14	47	1818	222	247	99	268	379	742
Bacteria	Actinobacteria	Actinobacteria (class)	Actinomycetales	Micrococcaceae	Arthrobacter	Arthrobacter nitroguajacolicus	0	0	0	0	0	4	9	18	10	2	2	27
Bacteria	Actinobacteria	Actinobacteria (class)	Actinomycetales	Micrococcaceae	Arthrobacter	Arthrobacter sp. AK-1	0	0	0	15	0	14	0	1	4	12	1	2
Bacteria	Actinobacteria	Actinobacteria (class)	Actinomycetales	Micrococcaceae	Arthrobacter	Arthrobacter sp. Chr15	0	0	0	1	0	0	1	1	0	3	0	0
Bacteria	Actinobacteria	Actinobacteria (class)	Actinomycetales	Micrococcaceae	Arthrobacter	Arthrobacter sp. FB24	126	23	36	63	354	3217	606	473	379	428	387	1670
Eukaryota	Ascomycota	Eurotiomycetes	Onygenales	Arthrodermataceae	Arthroderma	Arthroderma benhamiae	8	79	0	73	103	954	17	6	8	14	109	30
Eukaryota	Ascomycota	Eurotiomycetes	Onygenales	Arthrodermataceae	Arthroderma	Arthroderma gypseum	25	218	257	48	192	371	75	60	10	21	157	45
Eukaryota	Ascomycota	Eurotiomycetes	Onygenales	Arthrodermataceae	Arthroderma	Arthroderma obtusum	0	10	0	0	0	0	0	3	0	0	2	0
Eukaryota	Ascomycota	Eurotiomycetes	Onygenales	Arthrodermataceae	Arthroderma	Arthroderma otae	9	179	1	130	375	1150	102	74	83	46	163	218
Eukaryota	Ascomycota	Eurotiomycetes	Onygenales	Arthrodermataceae	Arthroderma	Arthroderma uncinatum	0	2	0	0	0	0	0	3	0	2	4	0
Bacteria	Cyanobacteria	unclassified (derived from Cyanobacteria)	Oscillatoriales	unclassified (derived from Oscillatoriales)	Arthrospira	Arthrospira maxima	24	0	0	14	6915	9	478	576	525	618	901	2057
Bacteria	Cyanobacteria	unclassified (derived from Cyanobacteria)	Oscillatoriales	unclassified (derived from Oscillatoriales)	Arthrospira	Arthrospira platensis	0	0	0	1	3345	35	403	204	208	246	318	584
Eukaryota	Ascomycota	Pezizomycetes	Pezizales	Ascobolaceae	Ascobolus	Ascobolus carbonarius	0	0	0	0	0	0	0	0	0	0	0	1
Eukaryota	Ascomycota	Eurotiomycetes	Eurotiales	Trichocomaceae	Aspergillus	Aspergillus clavatus	114	1150	21	18508	967	3136	98	98	56	62	929	147
Eukaryota	Ascomycota	Eurotiomycetes	Eurotiales	Trichocomaceae	Aspergillus	Aspergillus flavus	519	2317	59	26505	1429	7644	268	266	141	196	1320	336
Eukaryota	Ascomycota	Eurotiomycetes	Eurotiales	Trichocomaceae	Aspergillus	Aspergillus niger	536	1392	1	11467	701	3306	108	108	38	82	991	116
Eukaryota	Ascomycota	Eurotiomycetes	Eurotiales	Trichocomaceae	Aspergillus	Aspergillus oryzae	24	588	159	1566	436	1834	47	47	45	53	284	74
Eukaryota	Ascomycota	Eurotiomycetes	Eurotiales	Trichocomaceae	Aspergillus	Aspergillus terreus	322	1317	17	5067	1342	3903	121	58	42	90	605	241
Eukaryota	Ascomycota	Eurotiomycetes	Eurotiales	Trichocomaceae	Aspergillus	Aspergillus tubingensis	0	1	0	0	0	0	1	0	0	0	11	0
Bacteria	Tenericutes	Mollicutes	Acholeplasmatales	Acholeplasmataceae	Candidatus Phytoplasma	Aster yellows witches'-broom phytoplasma	0	2	0	0	136	0	326	406	177	353	1	652
Bacteria	Proteobacteria	Alphaproteobacteria	Caulobacterales	Caulobacteraceae	Asticcacaulis	Asticcacaulis excentricus	21	87	56	438	327	3	377	341	285	602	1159	2713
Viruses	unclassified (derived from Viruses)	unclassified (derived from Viruses)	Herpesvirales	Herpesviridae	Rhadinovirus	Ateline herpesvirus 3	0	0	0	0	0	0	1	0	0	2	13	10
Bacteria	Actinobacteria	Actinobacteria (class)	Coriobacteriales	Coriobacteriaceae	Atopobium	Atopobium parvulum	2	0	1	2	9	3	406	468	300	252	30	1112
Bacteria	Actinobacteria	Actinobacteria (class)	Coriobacteriales	Coriobacteriaceae	Atopobium	Atopobium rimae	0	0	0	1	2	8	184	66	52	56	11	495
Bacteria	Actinobacteria	Actinobacteria (class)	Coriobacteriales	Coriobacteriaceae	Atopobium	Atopobium vaginae	0	0	1	0	78	0	215	134	93	159	22	491
Bacteria	Proteobacteria	Alphaproteobacteria	Rhizobiales	Aurantimonadaceae	Aurantimonas	Aurantimonas manganoxydans	105	5	42	70	31	5	228	179	90	554	741	1042
Eukaryota	Cnidaria	Scyphozoa	Semaeostomeae	Ulmaridae	Aurelia	Aurelia aurita	0	0	0	0	0	0	0	3	0	0	0	0
Eukaryota	unclassified (derived from Eukaryota)	Pelagophyceae	unclassified (derived from Pelagophyceae)	unclassified (derived from Pelagophyceae)	Aureococcus	Aureococcus anophagefferens	0	0	0	0	0	0	0	2	0	5	0	11
Eukaryota	unclassified (derived from Eukaryota)	Pelagophyceae	unclassified (derived from Pelagophyceae)	unclassified (derived from Pelagophyceae)	unclassified (derived from Pelagophyceae)	Aureoumbra lagunensis	0	0	0	0	0	0	3	0	0	0	0	7
Viruses	unclassified (derived from Viruses)	unclassified (derived from Viruses)	unclassified (derived from Viruses)	Retroviridae	unclassified (derived from Retroviridae)	Avian endogenous retrovirus EAV-HP	0	0	0	0	0	0	0	0	0	0	1	0
Eukaryota	Porifera	Demospongiae	Halichondrida	Axinellidae	Axinella	Axinella corrugata	0	0	0	0	0	0	0	0	0	0	0	1
Bacteria	Proteobacteria	Betaproteobacteria	Rhodocyclales	Rhodocyclaceae	Azoarcus	Azoarcus sp. BH72	144	27	56	121	91	125	2147	2234	1899	16142	16477	8519
Bacteria	Proteobacteria	Alphaproteobacteria	Rhizobiales	Xanthobacteraceae	Azorhizobium	Azorhizobium caulinodans	269	26	21	552	346	791	285	267	140	2275	2352	1989
Viruses	unclassified (derived from Viruses)	unclassified (derived from Viruses)	Caudovirales	Siphoviridae	unclassified (derived from Siphoviridae)	Azospirillum phage Cd	0	0	0	0	0	0	0	0	0	1	3	1
Bacteria	Proteobacteria	Alphaproteobacteria	Rhodospirillales	Rhodospirillaceae	Azospirillum	Azospirillum sp. B510	42	59	17	422	227	27	591	419	240	1006	2175	2815
Bacteria	Proteobacteria	Gammaproteobacteria	Pseudomonadales	Pseudomonadaceae	Azotobacter	Azotobacter vinelandii	19	7	40	135	43	4	901	372	467	1771	2388	2414
Eukaryota	Apicomplexa	Aconoidasida	unclassified (derived from Aconoidasida)	Babesiidae	Babesia	Babesia bovis	2	2	0	0	0	0	29	12	4	17	12	145
Bacteria	Firmicutes	Bacilli	Bacillales	Bacillaceae	Bacillus	Bacillus amyloliquefaciens	16	7	4	58	334	619	1197	835	604	761	1881	3049
Bacteria	Firmicutes	Bacilli	Bacillales	Bacillaceae	Bacillus	Bacillus anthracis	971	335	238	24	173	19	363	303	202	217	973	1151
Bacteria	Firmicutes	Bacilli	Bacillales	Bacillaceae	Bacillus	Bacillus atrophaeus	5	0	3	1	27	8	553	462	380	645	460	1069
Bacteria	Firmicutes	Bacilli	Bacillales	Bacillaceae	Bacillus	Bacillus cellulosilyticus	0	1	5	3	72	22	1196	1080	801	860	966	2410
Bacteria	Firmicutes	Bacilli	Bacillales	Bacillaceae	Bacillus	Bacillus cereus	217	300	67	686	2606	6555	8469	6442	5401	5846	3156	12229
Bacteria	Firmicutes	Bacilli	Bacillales	Bacillaceae	Bacillus	Bacillus clausii	492	57	10	88	275	347	1542	1365	905	1134	1388	3816
Bacteria	Firmicutes	Bacilli	Bacillales	Bacillaceae	Bacillus	Bacillus coagulans	1	1	2	2	343	1505	1318	1053	800	867	611	2595
Bacteria	Firmicutes	Bacilli	Bacillales	Bacillaceae	Bacillus	Bacillus coahuilensis	1	0	0	2	29	0	317	214	201	260	25	766
Bacteria	Firmicutes	Bacilli	Bacillales	Bacillaceae	Bacillus	Bacillus cytotoxicus	2	1	1	31	58	1238	1150	1327	882	939	1216	3202
Bacteria	Firmicutes	Bacilli	Bacillales	Bacillaceae	Bacillus	Bacillus halodurans	37	20	9	131	1831	351	2323	1916	1439	1611	2646	6825
Bacteria	Firmicutes	Bacilli	Bacillales	Bacillaceae	Bacillus	Bacillus licheniformis	12	17	2	88	853	878	1705	1941	1624	1925	823	4795
Bacteria	Firmicutes	Bacilli	Bacillales	Bacillaceae	Bacillus	Bacillus megaterium	51	4	25	259	685	96	1432	1777	1238	1588	1040	3127
Bacteria	Firmicutes	Bacilli	Bacillales	Bacillaceae	Bacillus	Bacillus methanolicus	0	0	0	0	0	0	4	2	0	1	0	12
Bacteria	Firmicutes	Bacilli	Bacillales	Bacillaceae	Bacillus	Bacillus mycoides	2	1	3	1	26	44	444	405	425	512	278	759
Viruses	unclassified (derived from Viruses)	unclassified (derived from Viruses)	Caudovirales	Myoviridae	unclassified (derived from Myoviridae)	Bacillus phage 0305phi8-36	0	0	0	0	0	0	0	2	0	3	0	3
Viruses	unclassified (derived from Viruses)	unclassified (derived from Viruses)	Caudovirales	Podoviridae	Phi29-like viruses	Bacillus phage B103	1985	124	5035	5194	2359	3181	3	407	110	124	26	4
Viruses	unclassified (derived from Viruses)	unclassified (derived from Viruses)	Caudovirales	Siphoviridae	unclassified (derived from Siphoviridae)	Bacillus phage Fah	0	0	0	0	0	0	0	0	5	0	0	0
Viruses	unclassified (derived from Viruses)	unclassified (derived from Viruses)	Caudovirales	Siphoviridae	unclassified (derived from Siphoviridae)	Bacillus phage Gamma	0	0	0	0	0	0	0	0	0	0	0	1
Viruses	unclassified (derived from Viruses)	unclassified (derived from Viruses)	Caudovirales	Myoviridae	SPO1-like viruses	Bacillus phage SPO1	0	0	0	0	0	0	0	0	0	1	1	0
Viruses	unclassified (derived from Viruses)	unclassified (derived from Viruses)	Caudovirales	Siphoviridae	SPbeta-like viruses	Bacillus phage SPbeta	0	0	0	0	0	0	0	0	0	0	0	8
Viruses	unclassified (derived from Viruses)	unclassified (derived from Viruses)	Caudovirales	Siphoviridae	unclassified (derived from Siphoviridae)	Bacillus phage TP21-L	0	0	0	0	0	0	1	0	0	0	0	0
Viruses	unclassified (derived from Viruses)	unclassified (derived from Viruses)	Caudovirales	Siphoviridae	unclassified (derived from Siphoviridae)	Bacillus phage WBeta	0	0	0	0	0	0	0	0	0	0	0	1
Viruses	unclassified (derived from Viruses)	unclassified (derived from Viruses)	Caudovirales	Siphoviridae	Lambda-like viruses	Bacillus phage phi105	0	0	0	0	0	0	1	0	0	0	1	4
Viruses	unclassified (derived from Viruses)	unclassified (derived from Viruses)	Caudovirales	Podoviridae	Phi29-like viruses	Bacillus phage phi29	2498	666	5576	15617	9956	3449	6	702	219	149	44	12
Bacteria	Firmicutes	Bacilli	Bacillales	Bacillaceae	Bacillus	Bacillus pseudofirmus	20	17	17	31	219	68	829	1394	789	1000	734	2007
Bacteria	Firmicutes	Bacilli	Bacillales	Bacillaceae	Bacillus	Bacillus pseudomycoides	2	0	1	29	0	4	1446	281	285	331	127	478
Bacteria	Firmicutes	Bacilli	Bacillales	Bacillaceae	Bacillus	Bacillus pumilus	1	2	3	176	456	788	1041	956	860	616	1599	3021
Bacteria	Firmicutes	Bacilli	Bacillales	Bacillaceae	Bacillus	Bacillus selenitireducens	14	3	2	18	311	2	755	523	401	553	419	2348
Bacteria	Firmicutes	Bacilli	Bacillales	Bacillaceae	Bacillus	Bacillus sp. B-3	0	0	0	1	0	0	0	0	0	0	0	209
Bacteria	Firmicutes	Bacilli	Bacillales	Bacillaceae	Bacillus	Bacillus sp. B14905	20	28	3	7	206	48	558	528	323	425	330	1829
Bacteria	Firmicutes	Bacilli	Bacillales	Bacillaceae	Bacillus	Bacillus sp. BS-02	0	0	0	0	0	0	3	0	0	1	0	2
Bacteria	Firmicutes	Bacilli	Bacillales	Bacillaceae	Bacillus	Bacillus sp. JAMB750	0	0	0	2	0	0	0	0	0	0	0	112
Bacteria	Firmicutes	Bacilli	Bacillales	Bacillaceae	Bacillus	Bacillus sp. NRRL B-14911	5	13	14	0	773	402	960	1082	574	902	815	2944
Bacteria	Firmicutes	Bacilli	Bacillales	Bacillaceae	Bacillus	Bacillus sp. SG-1	4	0	4	59	319	17	851	1003	697	781	670	1647
Bacteria	Firmicutes	Bacilli	Bacillales	Bacillaceae	Bacillus	Bacillus sp. m3-13	189	0	11	29	66	0	826	727	671	668	246	1321
Bacteria	Firmicutes	Bacilli	Bacillales	Bacillaceae	Bacillus	Bacillus subtilis	134	72	14	272	902	3190	4116	3148	2954	3128	3100	9436
Bacteria	Firmicutes	Bacilli	Bacillales	Bacillaceae	Bacillus	Bacillus thuringiensis	402	211	126	169	765	941	2237	2810	2029	2180	3088	5600
Bacteria	Firmicutes	Bacilli	Bacillales	Alicyclobacillaceae	unclassified (derived from Alicyclobacillaceae)	Bacillus tusciae	2	2	2	33	1	18	1705	1602	1163	1550	536	4988
Viruses	unclassified (derived from Viruses)	unclassified (derived from Viruses)	Caudovirales	unclassified (derived from Caudovirales)	unclassified (derived from Caudovirales)	Bacillus virus 1	0	0	0	0	0	0	0	0	0	0	0	1
Bacteria	Firmicutes	Bacilli	Bacillales	Bacillaceae	Bacillus	Bacillus weihenstephanensis	6	16	4	6	18	14	1242	1312	1144	1183	192	1592
Bacteria	Bacteroidetes	Bacteroidia	Bacteroidales	Bacteroidaceae	Bacteroides	Bacteroides caccae	2	0	1	1	30	5	363	298	183	221	739	1114
Bacteria	Bacteroidetes	Bacteroidia	Bacteroidales	Bacteroidaceae	Bacteroides	Bacteroides capillosus	1223	1962	2	1551	104	6	487	523	442	444	44	1367
Bacteria	Bacteroidetes	Bacteroidia	Bacteroidales	Bacteroidaceae	Bacteroides	Bacteroides cellulosilyticus	2	3	2	62	4	105	993	787	1179	786	2416	3142
Bacteria	Bacteroidetes	Bacteroidia	Bacteroidales	Bacteroidaceae	Bacteroides	Bacteroides coprocola	0	1	1	36	10	1	813	977	747	558	2893	2649
Bacteria	Bacteroidetes	Bacteroidia	Bacteroidales	Bacteroidaceae	Bacteroides	Bacteroides coprophilus	0	1	2	1	13	0	467	382	347	293	997	1854
Bacteria	Bacteroidetes	Bacteroidia	Bacteroidales	Bacteroidaceae	Bacteroides	Bacteroides dorei	0	0	1	278	39	0	892	684	565	601	3173	2623
Bacteria	Bacteroidetes	Bacteroidia	Bacteroidales	Bacteroidaceae	Bacteroides	Bacteroides eggerthii	1	1	1	62	7	1	961	937	804	752	2239	2500
Bacteria	Bacteroidetes	Bacteroidia	Bacteroidales	Bacteroidaceae	Bacteroides	Bacteroides finegoldii	0	1	1	8	64	0	779	387	334	277	1673	1502
Bacteria	Bacteroidetes	Bacteroidia	Bacteroidales	Bacteroidaceae	Bacteroides	Bacteroides fragilis	27	10	18	623	811	46	6970	6258	5709	5014	24533	18325
Bacteria	Bacteroidetes	Bacteroidia	Bacteroidales	Bacteroidaceae	Bacteroides	Bacteroides intestinalis	1	3	0	48	306	2	860	667	537	650	3113	2480
Bacteria	Bacteroidetes	Bacteroidia	Bacteroidales	Bacteroidaceae	Bacteroides	Bacteroides ovatus	0	2	2	191	35	0	623	524	356	505	1870	1494
Bacteria	Bacteroidetes	Bacteroidia	Bacteroidales	Bacteroidaceae	Bacteroides	Bacteroides pectinophilus	1	0	2	0	14	0	349	197	182	231	116	998
Viruses	unclassified (derived from Viruses)	unclassified (derived from Viruses)	Caudovirales	Siphoviridae	unclassified (derived from Siphoviridae)	Bacteroides phage B40-8	0	0	0	0	0	0	0	0	1	0	1	1
Bacteria	Bacteroidetes	Bacteroidia	Bacteroidales	Bacteroidaceae	Bacteroides	Bacteroides plebeius	0	1	1	78	103	0	965	910	688	738	3679	3060
Bacteria	Bacteroidetes	Bacteroidia	Bacteroidales	Bacteroidaceae	Bacteroides	Bacteroides sp. 1_1_14	0	0	0	12	0	0	72	42	32	75	169	308
Bacteria	Bacteroidetes	Bacteroidia	Bacteroidales	Bacteroidaceae	Bacteroides	Bacteroides sp. 1_1_6	4	0	7	325	428	4	2730	2460	2205	1951	11329	8461
Bacteria	Bacteroidetes	Bacteroidia	Bacteroidales	Bacteroidaceae	Bacteroides	Bacteroides sp. 20_3	1	3	5	20	551	13	2698	2026	2263	1701	8420	8715
Bacteria	Bacteroidetes	Bacteroidia	Bacteroidales	Bacteroidaceae	Bacteroides	Bacteroides sp. 2_1_16	2	2	3	114	276	5	1767	1597	1514	1338	5911	5421
Bacteria	Bacteroidetes	Bacteroidia	Bacteroidales	Bacteroidaceae	Bacteroides	Bacteroides sp. 2_1_22	0	0	0	317	0	0	72	61	37	4	470	71
Bacteria	Bacteroidetes	Bacteroidia	Bacteroidales	Bacteroidaceae	Bacteroides	Bacteroides sp. 2_1_33B	27	2	44	1	106	0	424	435	318	289	724	1311
Bacteria	Bacteroidetes	Bacteroidia	Bacteroidales	Bacteroidaceae	Bacteroides	Bacteroides sp. 2_1_7	1	3	4	43	80	1	1221	1337	1220	870	4491	3747
Bacteria	Bacteroidetes	Bacteroidia	Bacteroidales	Bacteroidaceae	Bacteroides	Bacteroides sp. 2_2_4	0	1	0	0	8	0	692	332	412	687	1781	1450
Bacteria	Bacteroidetes	Bacteroidia	Bacteroidales	Bacteroidaceae	Bacteroides	Bacteroides sp. 3_1_19	1	2	2	9	3	0	643	667	484	373	1502	2042
Bacteria	Bacteroidetes	Bacteroidia	Bacteroidales	Bacteroidaceae	Bacteroides	Bacteroides sp. 3_1_23	0	1	0	1	32	0	68	68	37	41	60	259
Bacteria	Bacteroidetes	Bacteroidia	Bacteroidales	Bacteroidaceae	Bacteroides	Bacteroides sp. 3_1_33FAA	1	0	1	2	1	0	290	321	408	304	441	716
Bacteria	Bacteroidetes	Bacteroidia	Bacteroidales	Bacteroidaceae	Bacteroides	Bacteroides sp. 3_2_5	2	0	2	3	21	1	380	282	201	180	1802	1516
Bacteria	Bacteroidetes	Bacteroidia	Bacteroidales	Bacteroidaceae	Bacteroides	Bacteroides sp. 4_3_47FAA	3	0	4	367	93	4	2399	1767	1816	1535	6070	6226
Bacteria	Bacteroidetes	Bacteroidia	Bacteroidales	Bacteroidaceae	Bacteroides	Bacteroides sp. 9_1_42FAA	1	2	4	52	18	0	239	261	577	200	578	825
Bacteria	Bacteroidetes	Bacteroidia	Bacteroidales	Bacteroidaceae	Bacteroides	Bacteroides sp. D1	0	0	0	2	1	1	37	31	24	32	480	160
Bacteria	Bacteroidetes	Bacteroidia	Bacteroidales	Bacteroidaceae	Bacteroides	Bacteroides sp. D2	1	1	0	53	17	0	731	767	533	495	4029	2206
Bacteria	Bacteroidetes	Bacteroidia	Bacteroidales	Bacteroidaceae	Bacteroides	Bacteroides sp. D20	2	0	1	228	118	0	366	349	267	244	1301	1454
Bacteria	Bacteroidetes	Bacteroidia	Bacteroidales	Bacteroidaceae	Bacteroides	Bacteroides sp. D22	0	0	2	851	9	0	195	124	95	254	933	447
Bacteria	Bacteroidetes	Bacteroidia	Bacteroidales	Bacteroidaceae	Bacteroides	Bacteroides stercoris	0	0	0	19	18	9	640	562	533	369	1187	1884
Bacteria	Bacteroidetes	Bacteroidia	Bacteroidales	Bacteroidaceae	Bacteroides	Bacteroides thetaiotaomicron	1	3	1	527	322	3	3154	2712	2413	2139	10387	9333
Bacteria	Bacteroidetes	Bacteroidia	Bacteroidales	Bacteroidaceae	Bacteroides	Bacteroides uniformis	1	0	2	1	3	0	496	426	405	489	1397	1616
Bacteria	Bacteroidetes	Bacteroidia	Bacteroidales	Bacteroidaceae	Bacteroides	Bacteroides vulgatus	16	8	5	215	439	5	3245	3115	3640	2769	11162	10180
Bacteria	Bacteroidetes	Bacteroidia	Bacteroidales	Bacteroidaceae	Bacteroides	Bacteroides xylanisolvens	2	0	42	48	141	0	253	230	147	172	882	739
Bacteria	Bacteroidetes	unclassified (derived from Bacteroidetes)	unclassified (derived from Bacteroidetes)	unclassified (derived from Bacteroidetes)	unclassified (derived from Bacteroidetes)	Bacteroidetes oral taxon 274	2	2	2	21	109	0	1186	837	592	593	2749	3522
Eukaryota	Ascomycota	Pezizomycetes	Pezizales	Helvellaceae	Barssia	Barssia oregonensis	0	0	0	0	0	2	0	0	0	0	0	0
Bacteria	Proteobacteria	Alphaproteobacteria	Rhizobiales	Bartonellaceae	Bartonella	Bartonella bacilliformis	108	246	21	14	102	2	88	49	42	75	111	388
Bacteria	Proteobacteria	Alphaproteobacteria	Rhizobiales	Bartonellaceae	Bartonella	Bartonella grahamii	207	26	112	67	26	46	83	102	33	75	96	362
Bacteria	Proteobacteria	Alphaproteobacteria	Rhizobiales	Bartonellaceae	Bartonella	Bartonella henselae	216	65	58	152	28	2	115	89	42	212	205	579
Bacteria	Proteobacteria	Alphaproteobacteria	Rhizobiales	Bartonellaceae	Bartonella	Bartonella quintana	0	0	86	36	86	74	68	47	31	72	94	380
Bacteria	Proteobacteria	Alphaproteobacteria	Rhizobiales	Bartonellaceae	Bartonella	Bartonella tribocorum	27	2	45	38	5	0	136	116	132	289	222	841
Eukaryota	unclassified (derived from Fungi)	unclassified (derived from Fungi)	Entomophthorales	Basidiobolaceae	Basidiobolus	Basidiobolus ranarum	0	149	0	2929	0	0	0	0	0	1	13	0
Viruses	unclassified (derived from Viruses)	unclassified (derived from Viruses)	Nidovirales	Coronaviridae	unclassified (derived from Coronaviridae)	Bat coronavirus BM48-31/BGR/2008	79	73	100	14	65	181	2	2	1	0	0	1
Viruses	unclassified (derived from Viruses)	unclassified (derived from Viruses)	unclassified (derived from Viruses)	Phycodnaviridae	Prasinovirus	Bathycoccus sp. RCC1105 virus BpV	0	0	0	0	0	0	1	0	1	1	0	16
Eukaryota	Chytridiomycota	Chytridiomycetes	Chytridiales	unclassified (derived from Chytridiales)	Batrachochytrium	Batrachochytrium dendrobatidis	0	0	0	1	0	0	0	0	0	0	10	0
Bacteria	Proteobacteria	Deltaproteobacteria	Bdellovibrionales	Bdellovibrionaceae	Bdellovibrio	Bdellovibrio bacteriovorus	410	176	265	3274	93	82	6279	15252	11665	16863	3253	25499
Viruses	unclassified (derived from Viruses)	unclassified (derived from Viruses)	unclassified (derived from Viruses)	Microviridae	Bdellomicrovirus	Bdellovibrio phage phiMH2K	0	0	0	1	0	0	0	0	0	0	0	0
Eukaryota	Ascomycota	Sordariomycetes	Hypocreales	Cordycipitaceae	Cordyceps	Beauveria bassiana	0	0	0	0	0	0	4	1	0	1	1	0
Bacteria	Proteobacteria	Gammaproteobacteria	Thiotrichales	Thiotrichaceae	Beggiatoa	Beggiatoa sp. PS	2	0	4	106	1119	1	1410	1302	937	1425	561	4226
Bacteria	Proteobacteria	Gammaproteobacteria	Thiotrichales	Thiotrichaceae	Beggiatoa	Beggiatoa sp. SS	0	0	0	0	101	0	31	51	8	70	27	325
Bacteria	Proteobacteria	Alphaproteobacteria	Rhizobiales	Beijerinckiaceae	Beijerinckia	Beijerinckia indica	77	4	2	42	16	274	446	208	287	1074	3980	1249
Bacteria	Proteobacteria	Gammaproteobacteria	Oceanospirillales	Oceanospirillaceae	Bermanella	Bermanella marisrubri	2	1	0	0	7	52	180	113	137	207	244	737
Eukaryota	Chordata	Actinopterygii	Beryciformes	Berycidae	Beryx	Beryx decadactylus	0	0	0	0	0	0	0	0	0	0	0	1
Eukaryota	Streptophyta	unclassified (derived from Streptophyta)	Caryophyllales	Amaranthaceae	Beta	Beta vulgaris	0	0	0	0	0	0	5	0	7	12	0	3
Bacteria	Actinobacteria	Actinobacteria (class)	Actinomycetales	Beutenbergiaceae	Beutenbergia	Beutenbergia cavernae	2	62	0	7	122	3034	176	193	77	170	881	583
Bacteria	Actinobacteria	Actinobacteria (class)	Bifidobacteriales	Bifidobacteriaceae	Bifidobacterium	Bifidobacterium adolescentis	4	841	0	98	121	329	225	227	190	173	114	831
Bacteria	Actinobacteria	Actinobacteria (class)	Bifidobacteriales	Bifidobacteriaceae	Bifidobacterium	Bifidobacterium angulatum	0	0	0	1	113	127	34	25	10	14	8	68
Bacteria	Actinobacteria	Actinobacteria (class)	Bifidobacteriales	Bifidobacteriaceae	Bifidobacterium	Bifidobacterium animalis	0	0	0	5	106	44	263	152	95	183	22	641
Bacteria	Actinobacteria	Actinobacteria (class)	Bifidobacteriales	Bifidobacteriaceae	Bifidobacterium	Bifidobacterium bifidum	30	0	0	0	0	620	110	94	57	67	35	284
Bacteria	Actinobacteria	Actinobacteria (class)	Bifidobacteriales	Bifidobacteriaceae	Bifidobacterium	Bifidobacterium breve	39	25	84	1	0	117	873	901	5392	3080	14	324
Bacteria	Actinobacteria	Actinobacteria (class)	Bifidobacteriales	Bifidobacteriaceae	Bifidobacterium	Bifidobacterium catenulatum	0	0	0	0	7	334	219	277	171	274	2	194
Bacteria	Actinobacteria	Actinobacteria (class)	Bifidobacteriales	Bifidobacteriaceae	Bifidobacterium	Bifidobacterium dentium	0	0	0	138	1	27	71	53	23	34	6	221
Bacteria	Actinobacteria	Actinobacteria (class)	Bifidobacteriales	Bifidobacteriaceae	Bifidobacterium	Bifidobacterium gallicum	0	0	0	0	1	150	108	86	35	49	3	344
Bacteria	Actinobacteria	Actinobacteria (class)	Bifidobacteriales	Bifidobacteriaceae	Bifidobacterium	Bifidobacterium longum	225	4	2	2	914	1159	690	601	444	429	662	1670
Bacteria	Actinobacteria	Actinobacteria (class)	Bifidobacteriales	Bifidobacteriaceae	Bifidobacterium	Bifidobacterium pseudocatenulatum	0	0	0	0	0	8	47	17	48	36	4	133
Eukaryota	unclassified (derived from Eukaryota)	unclassified (derived from Eukaryota)	unclassified (derived from Eukaryota)	unclassified (derived from Eukaryota)	Bigelowiella	Bigelowiella natans	0	0	0	0	0	0	0	2	0	1	0	19
other sequences	unclassified (derived from other sequences)	unclassified (derived from other sequences)	unclassified (derived from other sequences)	unclassified (derived from other sequences)	unclassified (derived from other sequences)	Birmingham IncP-alpha plasmid	0	0	0	0	0	0	0	0	0	25	4	1
Eukaryota	Blastocladiomycota	Blastocladiomycetes	Blastocladiales	Blastocladiaceae	Blastocladiella	Blastocladiella emersonii	0	0	0	0	0	0	0	2	0	0	0	1
Eukaryota	unclassified (derived from Eukaryota)	unclassified (derived from Eukaryota)	unclassified (derived from Eukaryota)	unclassified (derived from Eukaryota)	Blastocystis	Blastocystis sp. DMP/02-328	0	0	0	0	0	0	1	0	0	0	1	2
Bacteria	Planctomycetes	Planctomycetacia	Planctomycetales	Planctomycetaceae	Blastopirellula	Blastopirellula marina	4	18	99	46	726	1291	1898	2092	1870	3041	2173	7669
Bacteria	Bacteroidetes	Flavobacteria	Flavobacteriales	Blattabacteriaceae	Blattabacterium	Blattabacterium sp. (Blattella germanica)	0	1	1	48	125	0	298	348	452	206	2261	987
Bacteria	Bacteroidetes	Flavobacteria	Flavobacteriales	Blattabacteriaceae	Blattabacterium	Blattabacterium sp. (Periplaneta americana)	2	0	1	0	223	0	660	578	616	587	1706	1155
Bacteria	Firmicutes	Clostridia	Clostridiales	unclassified (derived from Clostridiales)	Blautia	Blautia hansenii	1	0	2	0	4	70	462	375	439	309	53	871
Bacteria	Firmicutes	Clostridia	Clostridiales	unclassified (derived from Clostridiales)	Blautia	Blautia hydrogenotrophica	2	0	0	0	16	0	344	419	287	350	281	991
Eukaryota	Ascomycota	Sordariomycetes	Sordariales	Lasiosphaeriaceae	Bombardia	Bombardia bombarda	0	0	0	0	0	0	3	0	0	1	0	0
Bacteria	Proteobacteria	Betaproteobacteria	Burkholderiales	Alcaligenaceae	Bordetella	Bordetella avium	448	253	203	87	52	723	353	202	110	1929	1929	1546
Bacteria	Proteobacteria	Betaproteobacteria	Burkholderiales	Alcaligenaceae	Bordetella	Bordetella bronchiseptica	687	13	458	751	619	1112	438	360	326	3393	5074	2887
Bacteria	Proteobacteria	Betaproteobacteria	Burkholderiales	Alcaligenaceae	Bordetella	Bordetella parapertussis	17	74	81	444	389	334	208	175	90	988	1622	1068
Bacteria	Proteobacteria	Betaproteobacteria	Burkholderiales	Alcaligenaceae	Bordetella	Bordetella pertussis	115	26	121	407	38	399	384	118	73	1507	1930	857
Bacteria	Proteobacteria	Betaproteobacteria	Burkholderiales	Alcaligenaceae	Bordetella	Bordetella petrii	366	536	642	1465	191	519	320	402	213	1364	3321	1349
Viruses	unclassified (derived from Viruses)	unclassified (derived from Viruses)	Caudovirales	Podoviridae	Bpp-1-like viruses	Bordetella phage BIP-1	0	0	0	0	0	0	0	0	0	0	1	0
Viruses	unclassified (derived from Viruses)	unclassified (derived from Viruses)	Caudovirales	Podoviridae	Bpp-1-like viruses	Bordetella phage BPP-1	310	240	171	0	0	0	0	1	0	21	70	6
Bacteria	Spirochaetes	Spirochaetes (class)	Spirochaetales	Spirochaetaceae	Borrelia	Borrelia afzelii	0	0	0	0	0	0	243	77	102	82	79	506
Bacteria	Spirochaetes	Spirochaetes (class)	Spirochaetales	Spirochaetaceae	Borrelia	Borrelia bavariensis	0	0	0	3	0	0	162	72	129	77	87	530
Bacteria	Spirochaetes	Spirochaetes (class)	Spirochaetales	Spirochaetaceae	Borrelia	Borrelia burgdorferi	0	0	1	454	0	1	367	268	88	107	523	983
Bacteria	Spirochaetes	Spirochaetes (class)	Spirochaetales	Spirochaetaceae	Borrelia	Borrelia duttonii	0	0	0	5	0	4	116	134	79	54	1	312
Bacteria	Spirochaetes	Spirochaetes (class)	Spirochaetales	Spirochaetaceae	Borrelia	Borrelia garinii	0	0	0	0	0	0	199	216	178	192	1	272
Bacteria	Spirochaetes	Spirochaetes (class)	Spirochaetales	Spirochaetaceae	Borrelia	Borrelia hermsii	0	0	1	0	0	0	263	146	91	108	112	726
Bacteria	Spirochaetes	Spirochaetes (class)	Spirochaetales	Spirochaetaceae	Borrelia	Borrelia recurrentis	0	0	0	4	0	0	34	6	14	45	25	142
Bacteria	Spirochaetes	Spirochaetes (class)	Spirochaetales	Spirochaetaceae	Borrelia	Borrelia sp. SV1	0	0	0	0	0	0	7	1	3	4	1	23
Bacteria	Spirochaetes	Spirochaetes (class)	Spirochaetales	Spirochaetaceae	Borrelia	Borrelia spielmanii	0	0	0	0	0	0	32	16	23	5	0	110
Bacteria	Spirochaetes	Spirochaetes (class)	Spirochaetales	Spirochaetaceae	Borrelia	Borrelia turicatae	0	0	0	0	0	0	127	76	77	71	61	464
Bacteria	Spirochaetes	Spirochaetes (class)	Spirochaetales	Spirochaetaceae	Borrelia	Borrelia valaisiana	0	0	0	2	0	0	11	31	3	10	3	88
Eukaryota	Chordata	Mammalia	unclassified (derived from Mammalia)	Bovidae	Bos	Bos taurus	287	213	789	85	658	407	165	188	114	227	593	568
Eukaryota	Ascomycota	Dothideomycetes	Botryosphaeriales	Botryosphaeriaceae	Botryosphaeria	Botryosphaeria dothidea	0	0	0	1	0	0	0	0	0	0	1	0
Eukaryota	Ascomycota	Leotiomycetes	Helotiales	Sclerotiniaceae	Botryotinia	Botryotinia fuckeliana	1096	2298	1	3791	1870	8583	299	132	123	352	4130	179
Viruses	unclassified (derived from Viruses)	unclassified (derived from Viruses)	Herpesvirales	Herpesviridae	Varicellovirus	Bovine herpesvirus 1	0	0	0	0	0	0	0	0	1	0	0	0
Eukaryota	Rotifera	Monogononta	Ploimida	Brachionidae	Brachionus	Brachionus plicatilis	13	8	4	1	0	0	0	0	0	0	0	2
Bacteria	Actinobacteria	Actinobacteria (class)	Actinomycetales	Dermabacteraceae	Brachybacterium	Brachybacterium faecium	1	1	98	5	33	3559	551	308	494	450	33	1219
Eukaryota	Streptophyta	Liliopsida	Poales	Poaceae	Brachypodium	Brachypodium distachyon	0	0	0	0	0	0	0	1	0	0	0	0
Bacteria	Spirochaetes	Spirochaetes (class)	Spirochaetales	Brachyspiraceae	Brachyspira	Brachyspira hyodysenteriae	3	0	3	190	630	0	1047	985	746	810	443	2025
Bacteria	Spirochaetes	Spirochaetes (class)	Spirochaetales	Brachyspiraceae	Brachyspira	Brachyspira murdochii	56	31	123	342	402	67	2034	1792	1357	1790	137	4670
Bacteria	Spirochaetes	Spirochaetes (class)	Spirochaetales	Brachyspiraceae	Brachyspira	Brachyspira pilosicoli	2	0	2	5	170	9	869	822	565	682	149	1817
Bacteria	Proteobacteria	Alphaproteobacteria	Rhizobiales	Bradyrhizobiaceae	Bradyrhizobium	Bradyrhizobium japonicum	37	21	24	704	3854	4265	4061	4501	3413	20391	166015	17696
Bacteria	Proteobacteria	Alphaproteobacteria	Rhizobiales	Bradyrhizobiaceae	Bradyrhizobium	Bradyrhizobium sp. BTAi1	67	16	28	1011	6360	4747	5232	4341	1809	39695	110394	19971
Bacteria	Proteobacteria	Alphaproteobacteria	Rhizobiales	Bradyrhizobiaceae	Bradyrhizobium	Bradyrhizobium sp. ORS278	7	4	0	744	1089	1037	845	713	517	3964	24319	4013
Eukaryota	Chordata	unclassified (derived from Chordata)	unclassified (derived from Chordata)	Branchiostomidae	Branchiostoma	Branchiostoma floridae	1	1185	2749	12	53	6	504	410	328	391	433	946
Eukaryota	Streptophyta	unclassified (derived from Streptophyta)	Brassicales	Brassicaceae	Brassica	Brassica napus	0	0	0	0	0	0	0	1	0	0	0	1
Bacteria	Firmicutes	Bacilli	Bacillales	Paenibacillaceae	Brevibacillus	Brevibacillus brevis	15	18	105	127	965	47	2262	2701	1624	2370	1082	5565
Bacteria	Actinobacteria	Actinobacteria (class)	Actinomycetales	Brevibacteriaceae	Brevibacterium	Brevibacterium linens	681	566	218	51	153	2736	385	436	284	365	184	902
Bacteria	Actinobacteria	Actinobacteria (class)	Actinomycetales	Brevibacteriaceae	Brevibacterium	Brevibacterium mcbrellneri	0	1	1	10	579	2440	315	185	179	180	222	514
Bacteria	Proteobacteria	Alphaproteobacteria	Caulobacterales	Caulobacteraceae	Brevundimonas	Brevundimonas sp. BAL3	0	2	43	15	3	3	165	109	59	248	673	477
Bacteria	Proteobacteria	Alphaproteobacteria	Caulobacterales	Caulobacteraceae	Brevundimonas	Brevundimonas subvibrioides	1	30	0	127	49	0	276	152	175	248	973	611
Bacteria	Proteobacteria	Alphaproteobacteria	Rhizobiales	Brucellaceae	Brucella	Brucella abortus	0	5	1	52	4	1	73	99	39	135	159	409
Bacteria	Proteobacteria	Alphaproteobacteria	Rhizobiales	Brucellaceae	Brucella	Brucella canis	0	0	0	2	0	0	11	4	4	12	35	56
Bacteria	Proteobacteria	Alphaproteobacteria	Rhizobiales	Brucellaceae	Brucella	Brucella ceti	0	0	0	0	3	0	54	66	4	50	42	112
Bacteria	Proteobacteria	Alphaproteobacteria	Rhizobiales	Brucellaceae	Brucella	Brucella melitensis	437	38	482	49	8	2	288	217	120	460	702	1218
Bacteria	Proteobacteria	Alphaproteobacteria	Rhizobiales	Brucellaceae	Brucella	Brucella microti	0	0	0	0	0	0	15	6	1	9	43	45
Bacteria	Proteobacteria	Alphaproteobacteria	Rhizobiales	Brucellaceae	Brucella	Brucella neotomae	0	0	0	0	0	0	5	6	1	9	31	20
Bacteria	Proteobacteria	Alphaproteobacteria	Rhizobiales	Brucellaceae	Brucella	Brucella ovis	96	11	67	3	1	0	8	4	1	8	18	64
Bacteria	Proteobacteria	Alphaproteobacteria	Rhizobiales	Brucellaceae	Brucella	Brucella pinnipedialis	161	15	210	71	0	135	116	46	51	216	236	329
Bacteria	Proteobacteria	Alphaproteobacteria	Rhizobiales	Brucellaceae	Brucella	Brucella sp. 83/13	0	1	0	0	0	3	4	15	16	25	62	74
Bacteria	Proteobacteria	Alphaproteobacteria	Rhizobiales	Brucellaceae	Brucella	Brucella sp. BO1	0	0	0	0	0	3	25	3	0	9	17	102
Bacteria	Proteobacteria	Alphaproteobacteria	Rhizobiales	Brucellaceae	Brucella	Brucella sp. BO2	0	0	0	0	0	0	9	2	0	44	25	38
Bacteria	Proteobacteria	Alphaproteobacteria	Rhizobiales	Brucellaceae	Brucella	Brucella sp. F5/99	0	0	0	0	0	0	0	1	0	5	12	4
Bacteria	Proteobacteria	Alphaproteobacteria	Rhizobiales	Brucellaceae	Brucella	Brucella sp. NF 2653	0	0	0	0	0	0	0	0	0	0	1	0
Bacteria	Proteobacteria	Alphaproteobacteria	Rhizobiales	Brucellaceae	Brucella	Brucella sp. NVSL 07-0026	0	0	0	0	0	0	6	19	4	5	23	21
Bacteria	Proteobacteria	Alphaproteobacteria	Rhizobiales	Brucellaceae	Brucella	Brucella suis	219	29	327	2	7	1	128	60	59	251	395	469
Eukaryota	Nematoda	Chromadorea	Spirurida	Onchocercidae	Brugia	Brugia malayi	0	270	379	110	6	0	270	619	260	140	24	614
Eukaryota	Chlorophyta	Ulvophyceae	Bryopsidales	Bryopsidaceae	Bryopsis	Bryopsis hypnoides	0	0	0	0	0	0	9	9	1	12	0	52
Bacteria	Proteobacteria	Gammaproteobacteria	Enterobacteriales	Enterobacteriaceae	Buchnera	Buchnera aphidicola	106	204	103	26	60	0	603	387	185	442	130	1598
Bacteria	Firmicutes	Erysipelotrichi	Erysipelotrichales	Erysipelotrichaceae	Bulleidia	Bulleidia extructa	0	0	0	0	5	1	108	79	48	66	15	350
Bacteria	Proteobacteria	Betaproteobacteria	Burkholderiales	Burkholderiaceae	Burkholderia	Burkholderia ambifaria	1600	3225	1209	1655	3225	81	755	597	946	3842	10313	3277
Viruses	unclassified (derived from Viruses)	unclassified (derived from Viruses)	Caudovirales	Myoviridae	unclassified (derived from Myoviridae)	Burkholderia ambifaria phage BcepF1	0	0	0	0	0	0	0	0	0	0	2	0
Bacteria	Proteobacteria	Betaproteobacteria	Burkholderiales	Burkholderiaceae	Burkholderia	Burkholderia cenocepacia	2605	10333	1220	393	773	426	1895	1749	1512	5446	12723	3534
Bacteria	Proteobacteria	Betaproteobacteria	Burkholderiales	Burkholderiaceae	Burkholderia	Burkholderia cepacia	0	0	0	0	0	0	9	2	0	75	299	11
Bacteria	Proteobacteria	Betaproteobacteria	Burkholderiales	Burkholderiaceae	Burkholderia	Burkholderia dolosa	108	271	6	35	134	5	169	134	80	925	2125	681
Bacteria	Proteobacteria	Betaproteobacteria	Burkholderiales	Burkholderiaceae	Burkholderia	Burkholderia glumae	87	37	92	60	552	243	498	210	222	1090	2393	1070
Bacteria	Proteobacteria	Betaproteobacteria	Burkholderiales	Burkholderiaceae	Burkholderia	Burkholderia graminis	1	25	1	37	11	2	220	315	271	576	4544	543
Bacteria	Proteobacteria	Betaproteobacteria	Burkholderiales	Burkholderiaceae	Burkholderia	Burkholderia mallei	34	5	28	0	3	7	185	164	179	304	576	316
Bacteria	Proteobacteria	Betaproteobacteria	Burkholderiales	Burkholderiaceae	Burkholderia	Burkholderia multivorans	206	1000	193	117	168	293	497	405	252	3432	11095	3329
Bacteria	Proteobacteria	Betaproteobacteria	Burkholderiales	Burkholderiaceae	Burkholderia	Burkholderia oklahomensis	19	3	33	5	37	2	157	65	55	860	690	536
Viruses	unclassified (derived from Viruses)	unclassified (derived from Viruses)	Caudovirales	Myoviridae	unclassified (derived from Myoviridae)	Burkholderia phage Bcep1	0	0	0	0	0	0	0	1	0	0	2	11
Viruses	unclassified (derived from Viruses)	unclassified (derived from Viruses)	Caudovirales	Siphoviridae	unclassified (derived from Siphoviridae)	Burkholderia phage Bcep176	0	0	0	0	0	0	0	1	0	1	0	0
Viruses	unclassified (derived from Viruses)	unclassified (derived from Viruses)	Caudovirales	Podoviridae	unclassified (derived from Podoviridae)	Burkholderia phage Bcep22	0	0	0	0	0	0	1	0	0	10	9	51
Viruses	unclassified (derived from Viruses)	unclassified (derived from Viruses)	Caudovirales	Myoviridae	unclassified (derived from Myoviridae)	Burkholderia phage Bcep781	0	0	0	0	0	0	0	0	0	0	0	8
Viruses	unclassified (derived from Viruses)	unclassified (derived from Viruses)	Caudovirales	Myoviridae	unclassified (derived from Myoviridae)	Burkholderia phage BcepB1A	0	0	0	0	0	0	15	0	0	0	1	1
Viruses	unclassified (derived from Viruses)	unclassified (derived from Viruses)	Caudovirales	Podoviridae	Bpp-1-like viruses	Burkholderia phage BcepC6B	58	41	132	0	0	0	1	0	0	16	2	4
Viruses	unclassified (derived from Viruses)	unclassified (derived from Viruses)	Caudovirales	Siphoviridae	unclassified (derived from Siphoviridae)	Burkholderia phage BcepGomr	0	0	0	0	0	0	0	0	0	1	3	0
Viruses	unclassified (derived from Viruses)	unclassified (derived from Viruses)	Caudovirales	Podoviridae	unclassified (derived from Podoviridae)	Burkholderia phage BcepIL02	0	0	1	0	0	0	4	3	6	7	1	80
Viruses	unclassified (derived from Viruses)	unclassified (derived from Viruses)	Caudovirales	Myoviridae	unclassified (derived from Myoviridae)	Burkholderia phage BcepNY3	0	0	0	0	0	0	8	2	0	4	0	10
Viruses	unclassified (derived from Viruses)	unclassified (derived from Viruses)	Caudovirales	Siphoviridae	unclassified (derived from Siphoviridae)	Burkholderia phage BcepNazgul	0	0	0	0	0	0	0	0	0	0	2	1
Viruses	unclassified (derived from Viruses)	unclassified (derived from Viruses)	Caudovirales	Myoviridae	unclassified (derived from Myoviridae)	Burkholderia phage KS10	0	0	0	0	0	0	0	0	0	5	0	1
Viruses	unclassified (derived from Viruses)	unclassified (derived from Viruses)	Caudovirales	Siphoviridae	Lambda-like viruses	Burkholderia phage KS9	9	1	0	0	0	0	0	0	0	2	5	72
Viruses	unclassified (derived from Viruses)	unclassified (derived from Viruses)	Caudovirales	Siphoviridae	Lambda-like viruses	Burkholderia phage phi1026b	1	0	0	0	13	0	0	0	0	0	6	0
Viruses	unclassified (derived from Viruses)	unclassified (derived from Viruses)	Caudovirales	Myoviridae	P2-like viruses	Burkholderia phage phi52237	0	0	0	0	0	0	0	0	0	25	3	0
Viruses	unclassified (derived from Viruses)	unclassified (derived from Viruses)	Caudovirales	Siphoviridae	Lambda-like viruses	Burkholderia phage phi644-2	1	0	0	0	0	0	0	0	0	3	0	0
Viruses	unclassified (derived from Viruses)	unclassified (derived from Viruses)	Caudovirales	Myoviridae	P2-like viruses	Burkholderia phage phiE12-2	0	0	0	0	0	0	0	0	0	1	0	0
Viruses	unclassified (derived from Viruses)	unclassified (derived from Viruses)	Caudovirales	Siphoviridae	Lambda-like viruses	Burkholderia phage phiE125	1	1	0	0	0	0	0	0	1	6	23	6
Viruses	unclassified (derived from Viruses)	unclassified (derived from Viruses)	Caudovirales	Myoviridae	P2-like viruses	Burkholderia phage phiE202	0	0	0	0	0	0	0	0	0	0	1	0
Viruses	unclassified (derived from Viruses)	unclassified (derived from Viruses)	Caudovirales	Myoviridae	unclassified (derived from Myoviridae)	Burkholderia phage phiE255	0	0	0	0	0	0	0	0	6	1	6	57
Bacteria	Proteobacteria	Betaproteobacteria	Burkholderiales	Burkholderiaceae	Burkholderia	Burkholderia phymatum	945	364	482	58	409	11	451	428	413	2320	7574	1934
Bacteria	Proteobacteria	Betaproteobacteria	Burkholderiales	Burkholderiaceae	Burkholderia	Burkholderia phytofirmans	162	37	6	62	98	30	203	275	123	1269	22311	956
Bacteria	Proteobacteria	Betaproteobacteria	Burkholderiales	Burkholderiaceae	Burkholderia	Burkholderia pseudomallei	755	779	778	234	342	280	1392	784	674	9031	13750	5758
Bacteria	Proteobacteria	Betaproteobacteria	Burkholderiales	Burkholderiaceae	Burkholderia	Burkholderia rhizoxinica	7	0	72	2	1	43	113	180	202	1020	888	691
Bacteria	Proteobacteria	Betaproteobacteria	Burkholderiales	Burkholderiaceae	Burkholderia	Burkholderia sp. 383	2645	4140	973	108	597	90	471	420	300	2377	8945	1911
Bacteria	Proteobacteria	Betaproteobacteria	Burkholderiales	Burkholderiaceae	Burkholderia	Burkholderia sp. CCGE1001	4	5	38	37	13	96	403	464	66	359	3567	358
Bacteria	Proteobacteria	Betaproteobacteria	Burkholderiales	Burkholderiaceae	Burkholderia	Burkholderia sp. CCGE1002	152	39	7	10	220	447	629	597	774	1246	6555	1236
Bacteria	Proteobacteria	Betaproteobacteria	Burkholderiales	Burkholderiaceae	Burkholderia	Burkholderia sp. CCGE1003	13	19	55	991	34	13	169	244	180	951	8386	862
Bacteria	Proteobacteria	Betaproteobacteria	Burkholderiales	Burkholderiaceae	Burkholderia	Burkholderia sp. Ch1-1	20	49	162	133	56	8	254	95	61	1630	9948	629
Bacteria	Proteobacteria	Betaproteobacteria	Burkholderiales	Burkholderiaceae	Burkholderia	Burkholderia sp. H160	27	0	3	22	55	242	276	434	448	1216	4405	773
Bacteria	Proteobacteria	Betaproteobacteria	Burkholderiales	Burkholderiaceae	Burkholderia	Burkholderia thailandensis	226	182	299	162	309	96	635	562	392	2738	7380	2756
Bacteria	Proteobacteria	Betaproteobacteria	Burkholderiales	Burkholderiaceae	Burkholderia	Burkholderia ubonensis	19	11	0	0	82	128	55	31	32	444	933	252
Bacteria	Proteobacteria	Betaproteobacteria	Burkholderiales	Burkholderiaceae	Burkholderia	Burkholderia vietnamiensis	215	702	342	48	579	32	484	476	143	4760	7925	2028
Bacteria	Proteobacteria	Betaproteobacteria	Burkholderiales	Burkholderiaceae	Burkholderia	Burkholderia xenovorans	478	753	92	1041	1577	153	958	1029	782	5027	46134	3798
Bacteria	Proteobacteria	Betaproteobacteria	Burkholderiales	unclassified (derived from Burkholderiales)	unclassified (derived from Burkholderiales)	Burkholderiales bacterium 1_1_47	0	0	3	73	3	8	481	457	388	713	107	968
Bacteria	Firmicutes	Clostridia	Clostridiales	Lachnospiraceae	Butyrivibrio	Butyrivibrio crossotus	2	0	2	19	0	10	551	385	266	361	23	986
Bacteria	Proteobacteria	Gammaproteobacteria	Thiotrichales	unclassified (derived from Thiotrichales)	unclassified (derived from Thiotrichales)	Caedibacter taeniospiralis	0	0	0	0	0	0	4	0	0	2	0	6
Eukaryota	Nematoda	Chromadorea	Rhabditida	Rhabditidae	Caenorhabditis	Caenorhabditis briggsae	0	55	34	8	3	0	40	96	19	49	36	170
Eukaryota	Nematoda	Chromadorea	Rhabditida	Rhabditidae	Caenorhabditis	Caenorhabditis elegans	2	851	1501	18	10	205	239	114	80	166	301	764
Eukaryota	Nematoda	Chromadorea	Rhabditida	Rhabditidae	Caenorhabditis	Caenorhabditis remanei	1970	2927	689	20	24	0	117	52	56	158	80	1206
Eukaryota	unclassified (derived from Eukaryota)	unclassified (derived from Eukaryota)	Bicosoecida	Cafeteriaceae	Cafeteria	Cafeteria roenbergensis	0	0	0	1	0	0	3	11	2	1	4	10
Viruses	unclassified (derived from Viruses)	unclassified (derived from Viruses)	unclassified (derived from Viruses)	unclassified (derived from Viruses)	unclassified (derived from Viruses)	Cafeteria roenbergensis virus BV-PW1	0	0	0	0	99	0	1	0	0	1	0	7
Bacteria	Firmicutes	Clostridia	Thermoanaerobacterales	Thermoanaerobacteraceae	Caldanaerobacter	Caldanaerobacter subterraneus	181	36	220	144	251	163	8992	7893	6009	6735	2105	24835
Bacteria	Firmicutes	Clostridia	Thermoanaerobacterales	Thermoanaerobacterales Family III. Incertae Sedis	Caldicellulosiruptor	Caldicellulosiruptor bescii	2	2	1	8	69	0	1653	1351	1227	1124	593	4574
Bacteria	Firmicutes	Clostridia	Thermoanaerobacterales	Thermoanaerobacterales Family III. Incertae Sedis	Caldicellulosiruptor	Caldicellulosiruptor hydrothermalis	1	1	6	0	0	0	1420	1517	1605	1421	195	2139
Bacteria	Firmicutes	Clostridia	Thermoanaerobacterales	Thermoanaerobacterales Family III. Incertae Sedis	Caldicellulosiruptor	Caldicellulosiruptor kristjanssonii	1	0	0	0	73	0	558	376	462	334	79	1157
Bacteria	Firmicutes	Clostridia	Thermoanaerobacterales	Thermoanaerobacterales Family III. Incertae Sedis	Caldicellulosiruptor	Caldicellulosiruptor kronotskyensis	3	1	1	0	0	0	1181	1177	1107	1247	187	1566
Bacteria	Firmicutes	Clostridia	Thermoanaerobacterales	Thermoanaerobacterales Family III. Incertae Sedis	Caldicellulosiruptor	Caldicellulosiruptor lactoaceticus	0	0	0	0	13	176	212	114	363	59	14	606
Bacteria	Firmicutes	Clostridia	Thermoanaerobacterales	Thermoanaerobacterales Family III. Incertae Sedis	Caldicellulosiruptor	Caldicellulosiruptor obsidiansis	0	0	2	1	8	1	552	604	455	457	295	1813
Bacteria	Firmicutes	Clostridia	Thermoanaerobacterales	Thermoanaerobacterales Family III. Incertae Sedis	Caldicellulosiruptor	Caldicellulosiruptor owensensis	1	0	2	4	64	0	568	458	521	880	275	1879
Bacteria	Firmicutes	Clostridia	Thermoanaerobacterales	Thermoanaerobacterales Family III. Incertae Sedis	Caldicellulosiruptor	Caldicellulosiruptor saccharolyticus	1	7	77	691	202	2	5724	5775	4617	4727	2931	16751
Bacteria	Deferribacteres	Deferribacteres (class)	Deferribacterales	Deferribacteraceae	Calditerrivibrio	Calditerrivibrio nitroreducens	11	0	12	29	2	2	2585	1651	1614	1792	571	8643
Archaea	Crenarchaeota	Thermoprotei	Thermoproteales	Thermoproteaceae	Caldivirga	Caldivirga maquilingensis	0	0	3	0	8	0	555	533	546	597	20	1131
Eukaryota	Chordata	Mammalia	Primates	Cebidae	Callithrix	Callithrix jacchus	34	155	97	13	9	1815	19	36	11	10	4	48
Bacteria	Proteobacteria	Gammaproteobacteria	unclassified (derived from Gammaproteobacteria)	unclassified (derived from Gammaproteobacteria)	unclassified (derived from Gammaproteobacteria)	Calyptogena okutanii thioautotrophic gill symbiont	0	0	2	3	0	1	139	124	58	463	173	949
Bacteria	Proteobacteria	Epsilonproteobacteria	Nautiliales	Nautiliaceae	Caminibacter	Caminibacter mediatlanticus	0	0	1	14	5	0	625	574	484	561	55	1372
Bacteria	Proteobacteria	Epsilonproteobacteria	Campylobacterales	Campylobacteraceae	Campylobacter	Campylobacter coli	0	0	0	20	1	1	146	109	80	87	293	467
Bacteria	Proteobacteria	Epsilonproteobacteria	Campylobacterales	Campylobacteraceae	Campylobacter	Campylobacter concisus	6	0	16	18	53	145	577	643	1066	402	282	1395
Bacteria	Proteobacteria	Epsilonproteobacteria	Campylobacterales	Campylobacteraceae	Campylobacter	Campylobacter curvus	158	3	129	32	60	0	229	209	199	268	151	966
Bacteria	Proteobacteria	Epsilonproteobacteria	Campylobacterales	Campylobacteraceae	Campylobacter	Campylobacter fetus	1	0	2	23	32	19	396	312	214	350	485	1512
Bacteria	Proteobacteria	Epsilonproteobacteria	Campylobacterales	Campylobacteraceae	Campylobacter	Campylobacter gracilis	0	0	0	0	20	0	211	72	151	111	29	645
Bacteria	Proteobacteria	Epsilonproteobacteria	Campylobacterales	Campylobacteraceae	Campylobacter	Campylobacter hominis	28	3	1	34	28	86	385	219	142	218	235	1606
Bacteria	Proteobacteria	Epsilonproteobacteria	Campylobacterales	Campylobacteraceae	Campylobacter	Campylobacter jejuni	4	0	3	359	8	36	621	651	409	630	357	2362
Bacteria	Proteobacteria	Epsilonproteobacteria	Campylobacterales	Campylobacteraceae	Campylobacter	Campylobacter lari	5	1	4	0	0	14	136	123	75	124	39	675
Bacteria	Proteobacteria	Epsilonproteobacteria	Campylobacterales	Campylobacteraceae	Campylobacter	Campylobacter rectus	0	0	0	0	0	0	90	79	58	55	16	242
Bacteria	Proteobacteria	Epsilonproteobacteria	Campylobacterales	Campylobacteraceae	Campylobacter	Campylobacter showae	1	1	2	1	0	105	161	238	230	309	18	379
Bacteria	Proteobacteria	Epsilonproteobacteria	Campylobacterales	Campylobacteraceae	Campylobacter	Campylobacter upsaliensis	0	0	8	31	0	0	132	113	180	112	105	544
Bacteria	Proteobacteria	Epsilonproteobacteria	Campylobacterales	unclassified (derived from Campylobacterales)	unclassified (derived from Campylobacterales)	Campylobacterales bacterium GD 1	2	1	2	10	0	0	1385	1532	1260	1155	3675	2238
Viruses	unclassified (derived from Viruses)	unclassified (derived from Viruses)	unclassified (derived from Viruses)	Poxviridae	Avipoxvirus	Canarypox virus	0	0	0	0	0	0	1	0	0	0	0	4
Eukaryota	Ascomycota	Saccharomycetes	Saccharomycetales	unclassified (derived from Saccharomycetales)	Candida	Candida alai	0	0	0	0	0	0	1	7	0	0	0	1
Eukaryota	Ascomycota	Saccharomycetes	Saccharomycetales	unclassified (derived from Saccharomycetales)	Candida	Candida albicans	0	41	2	27230	17	597	336	424	192	72	74	335
Eukaryota	Ascomycota	Saccharomycetes	Saccharomycetales	unclassified (derived from Saccharomycetales)	Candida	Candida dubliniensis	0	0	0	10249	1	550	128	95	50	28	23	128
Eukaryota	Ascomycota	Saccharomycetes	Saccharomycetales	Saccharomycetaceae	Nakaseomyces	Candida glabrata	12	109	0	1781	15	68	177	144	100	51	154	332
Eukaryota	Ascomycota	Saccharomycetes	Saccharomycetales	unclassified (derived from Saccharomycetales)	Candida	Candida maltosa	0	0	0	0	0	0	0	1	0	0	0	0
Eukaryota	Ascomycota	Saccharomycetes	Saccharomycetales	unclassified (derived from Saccharomycetales)	Candida	Candida metapsilosis	0	0	0	0	0	0	0	1	0	0	0	0
Eukaryota	Ascomycota	Saccharomycetes	Saccharomycetales	unclassified (derived from Saccharomycetales)	Candida	Candida neerlandica	0	0	0	0	0	0	3	0	1	1	0	3
Eukaryota	Ascomycota	Saccharomycetes	Saccharomycetales	unclassified (derived from Saccharomycetales)	Candida	Candida orthopsilosis	0	0	0	0	0	0	0	0	1	0	0	0
Eukaryota	Ascomycota	Saccharomycetes	Saccharomycetales	unclassified (derived from Saccharomycetales)	Candida	Candida parapsilosis	0	0	0	0	0	252	8	15	1	4	0	4
Eukaryota	Ascomycota	Saccharomycetes	Saccharomycetales	unclassified (derived from Saccharomycetales)	Candida	Candida subhashii	0	0	0	0	0	0	2	0	0	0	0	0
Eukaryota	Ascomycota	Saccharomycetes	Saccharomycetales	unclassified (derived from Saccharomycetales)	Candida	Candida tropicalis	0	5	9	17335	1	27	190	225	67	41	66	173
Eukaryota	Ascomycota	Saccharomycetes	Saccharomycetales	unclassified (derived from Saccharomycetales)	Candida	Candida viswanathii	0	0	0	0	0	36	1	0	0	0	0	0
Bacteria	Proteobacteria	Betaproteobacteria	unclassified (derived from Betaproteobacteria)	unclassified (derived from Betaproteobacteria)	Candidatus Accumulibacter	Candidatus Accumulibacter phosphatis	58	93	7	54	13	13	1687	1178	536	7864	6217	6990
Bacteria	Bacteroidetes	unclassified (derived from Bacteroidetes)	unclassified (derived from Bacteroidetes)	unclassified (derived from Bacteroidetes)	Candidatus Amoebophilus	Candidatus Amoebophilus asiaticus	68	2	2	76	331	1	1990	1671	1582	1293	7766	5306
Bacteria	Bacteroidetes	Bacteroidia	Bacteroidales	unclassified (derived from Bacteroidales)	Candidatus Azobacteroides	Candidatus Azobacteroides pseudotrichonymphae	2	0	1	3	2	0	898	611	506	429	3628	2825
Bacteria	Proteobacteria	Gammaproteobacteria	unclassified (derived from Gammaproteobacteria)	unclassified (derived from Gammaproteobacteria)	unclassified (derived from Gammaproteobacteria)	Candidatus Baumannia cicadellinicola	10	7	5	1	6	120	65	37	20	66	30	201
Bacteria	Proteobacteria	Gammaproteobacteria	Enterobacteriales	Enterobacteriaceae	Candidatus Blochmannia	Candidatus Blochmannia floridanus	1	0	0	0	0	0	61	34	15	66	45	188
Bacteria	Proteobacteria	Gammaproteobacteria	Enterobacteriales	Enterobacteriaceae	Candidatus Blochmannia	Candidatus Blochmannia pennsylvanicus	2	7	3	0	0	0	72	70	48	49	155	194
Bacteria	Proteobacteria	Gammaproteobacteria	unclassified (derived from Gammaproteobacteria)	unclassified (derived from Gammaproteobacteria)	Candidatus Carsonella	Candidatus Carsonella ruddii	0	0	0	0	0	0	4	1	0	3	0	12
Bacteria	unclassified (derived from Bacteria)	unclassified (derived from Bacteria)	unclassified (derived from Bacteria)	unclassified (derived from Bacteria)	Candidatus Cloacamonas	Candidatus Cloacamonas acidaminovorans	2	1	3	390	0	0	1491	1220	960	1069	1032	4511
Bacteria	Firmicutes	Clostridia	Clostridiales	Peptococcaceae	Candidatus Desulforudis	Candidatus Desulforudis audaxviator	116	43	51	3	21	90	4740	6049	4497	4409	463	10912
Bacteria	Proteobacteria	Gammaproteobacteria	Enterobacteriales	Enterobacteriaceae	Candidatus Hamiltonella	Candidatus Hamiltonella defensa	829	163	180	4	2	3	107	49	25	106	241	422
Bacteria	Proteobacteria	Alphaproteobacteria	Rhizobiales	unclassified (derived from Rhizobiales)	Candidatus Hodgkinia	Candidatus Hodgkinia cicadicola	0	0	0	0	0	0	0	1	1	0	0	3
Archaea	Korarchaeota	unclassified (derived from Korarchaeota)	unclassified (derived from Korarchaeota)	unclassified (derived from Korarchaeota)	Candidatus Korarchaeum	Candidatus Korarchaeum cryptofilum	0	1	3	0	3	1	991	1089	747	875	122	2287
Bacteria	Acidobacteria	unclassified (derived from Acidobacteria)	unclassified (derived from Acidobacteria)	unclassified (derived from Acidobacteria)	Candidatus Koribacter	Candidatus Koribacter versatilis	23	6	28	218	2063	505	7127	6026	5406	6632	13340	22122
Bacteria	Proteobacteria	Alphaproteobacteria	Rhizobiales	Rhizobiaceae	Candidatus Liberibacter	Candidatus Liberibacter asiaticus	0	0	1	1	0	0	148	125	128	184	12	276
Bacteria	Proteobacteria	Alphaproteobacteria	Rhizobiales	Rhizobiaceae	Candidatus Liberibacter	Candidatus Liberibacter solanacearum	0	0	1	0	0	0	13	39	7	4	10	87
Bacteria	Nitrospirae	Nitrospira (class)	Nitrospirales	Nitrospiraceae	Nitrospira	Candidatus Nitrospira defluvii	5	1	6	63	135	3	3839	3097	1906	3297	1942	15312
Bacteria	Proteobacteria	Alphaproteobacteria	Rickettsiales	unclassified (derived from Rickettsiales)	Candidatus Pelagibacter	Candidatus Pelagibacter sp. HTCC7211	0	0	1	4	3	2	222	251	186	232	220	619
Bacteria	Proteobacteria	Alphaproteobacteria	Rickettsiales	unclassified (derived from Rickettsiales)	Candidatus Pelagibacter	Candidatus Pelagibacter ubique	64	7	5	17	18	22	583	545	418	365	514	1852
Bacteria	Tenericutes	Mollicutes	Acholeplasmatales	Acholeplasmataceae	Candidatus Phytoplasma	Candidatus Phytoplasma australiense	0	0	0	0	0	0	57	20	14	24	6	128
Bacteria	Tenericutes	Mollicutes	Acholeplasmatales	Acholeplasmataceae	Candidatus Phytoplasma	Candidatus Phytoplasma mali	0	0	0	0	1	0	70	26	15	30	0	196
Bacteria	Candidatus Poribacteria	unclassified (derived from Candidatus Poribacteria)	unclassified (derived from Candidatus Poribacteria)	unclassified (derived from Candidatus Poribacteria)	unclassified (derived from Candidatus Poribacteria)	Candidatus Poribacteria sp. WGA-A3	2	0	4	5	71	7	518	263	140	578	656	2317
Bacteria	Chlamydiae	Chlamydiae (class)	Chlamydiales	Parachlamydiaceae	Candidatus Protochlamydia	Candidatus Protochlamydia amoebophila	2	66	5	51	148	0	1002	902	595	534	1966	52644
Bacteria	Proteobacteria	Alphaproteobacteria	unclassified (derived from Alphaproteobacteria)	unclassified (derived from Alphaproteobacteria)	Candidatus Puniceispirillum	Candidatus Puniceispirillum marinum	0	0	56	54	257	18	115	101	89	144	308	694
Bacteria	Proteobacteria	Gammaproteobacteria	Enterobacteriales	Enterobacteriaceae	Candidatus Regiella	Candidatus Regiella insecticola	213	22	6	2	0	3	83	30	2	91	31	263
Bacteria	Proteobacteria	Gammaproteobacteria	Enterobacteriales	Enterobacteriaceae	Candidatus Riesia	Candidatus Riesia pediculicola	1	0	0	0	0	0	69	37	24	9	0	115
Bacteria	Proteobacteria	Gammaproteobacteria	unclassified (derived from Gammaproteobacteria)	unclassified (derived from Gammaproteobacteria)	unclassified (derived from Gammaproteobacteria)	Candidatus Ruthia magnifica	0	0	0	342	6	1	180	142	81	211	203	993
Bacteria	Acidobacteria	Solibacteres	Solibacterales	Solibacteraceae	Candidatus Solibacter	Candidatus Solibacter usitatus	33	21	95	191	4888	1311	12406	9318	8011	20325	23048	48347
Bacteria	Bacteroidetes	Flavobacteria	Flavobacteriales	unclassified (derived from Flavobacteriales)	Candidatus Sulcia	Candidatus Sulcia muelleri	0	0	1	0	193	3	443	475	642	497	3016	1307
Bacteria	Proteobacteria	Betaproteobacteria	Burkholderiales	Oxalobacteraceae	Candidatus Zinderia	Candidatus Zinderia insecticola	1	0	0	0	0	0	7	1	7	6	1	25
Eukaryota	Chordata	Mammalia	Carnivora	Canidae	Canis	Canis lupus	6	117	287	12	3	43	103	69	47	61	217	427
Bacteria	Bacteroidetes	Flavobacteria	Flavobacteriales	Flavobacteriaceae	Capnocytophaga	Capnocytophaga gingivalis	2	0	1	57	33	0	1346	1027	990	895	5990	4437
Bacteria	Bacteroidetes	Flavobacteria	Flavobacteriales	Flavobacteriaceae	Capnocytophaga	Capnocytophaga ochracea	10	2	3	943	134	0	2919	2567	2462	1780	13522	8118
Bacteria	Bacteroidetes	Flavobacteria	Flavobacteriales	Flavobacteriaceae	Capnocytophaga	Capnocytophaga sputigena	12	1	2	17	84	0	1001	959	1077	701	4360	3049
Eukaryota	Ascomycota	Dothideomycetes	Capnodiales	Capnodiaceae	Capnodium	Capnodium salicinum	0	0	0	0	0	9	0	0	0	1	0	0
Bacteria	Firmicutes	Clostridia	Thermoanaerobacterales	Thermoanaerobacteraceae	Carboxydothermus	Carboxydothermus hydrogenoformans	5	2	6	193	224	27	6912	6190	4182	5049	1577	21786
Bacteria	Proteobacteria	Gammaproteobacteria	Cardiobacteriales	Cardiobacteriaceae	Cardiobacterium	Cardiobacterium hominis	2	0	0	188	2	0	252	194	94	223	437	848
Eukaryota	Streptophyta	unclassified (derived from Streptophyta)	Brassicales	Caricaceae	Carica	Carica papaya	0	0	0	1	0	0	0	0	0	0	0	0
Bacteria	Firmicutes	Bacilli	Lactobacillales	Carnobacteriaceae	Carnobacterium	Carnobacterium sp. AT7	0	0	4	15	1264	46	361	343	381	273	21	655
Viruses	unclassified (derived from Viruses)	unclassified (derived from Viruses)	unclassified (derived from Viruses)	Potyviridae	Ipomovirus	Cassava brown streak virus	0	0	0	0	0	0	0	0	0	0	0	1
Eukaryota	Streptophyta	unclassified (derived from Streptophyta)	Fagales	Fagaceae	Castanea	Castanea mollissima	0	0	0	2	0	0	0	0	0	0	0	0
Bacteria	Firmicutes	Erysipelotrichi	Erysipelotrichales	Erysipelotrichaceae	Catenibacterium	Catenibacterium mitsuokai	4	48	2	51	1	0	370	286	206	242	41	818
Bacteria	Actinobacteria	Actinobacteria (class)	Actinomycetales	Catenulisporaceae	Catenulispora	Catenulispora acidiphila	1	1	2	1	378	1537	548	570	476	646	647	1614
Eukaryota	Streptophyta	Coniferopsida	Coniferales	Pinaceae	Cathaya	Cathaya argyrophylla	0	0	0	0	1	0	0	0	0	0	0	1
Bacteria	Firmicutes	Clostridia	Clostridiales	Lachnospiraceae	Catonella	Catonella morbi	1	0	0	6	3629	105	317	159	150	162	19	595
Bacteria	Proteobacteria	Alphaproteobacteria	Caulobacterales	Caulobacteraceae	Caulobacter	Caulobacter segnis	43	3	1	24	21	41	221	162	199	484	2214	785
Bacteria	Proteobacteria	Alphaproteobacteria	Caulobacterales	Caulobacteraceae	Caulobacter	Caulobacter sp. K31	1976	1644	33	128	228	152	795	663	419	1906	7442	2770
Bacteria	Proteobacteria	Alphaproteobacteria	Caulobacterales	Caulobacteraceae	Caulobacter	Caulobacter vibrioides	216	96	3	252	455	12	891	569	878	1437	6350	3337
Bacteria	Actinobacteria	Actinobacteria (class)	Actinomycetales	Cellulomonadaceae	Cellulomonas	Cellulomonas flavigena	0	1	5	51	74	3820	174	153	96	97	171	646
Bacteria	Proteobacteria	Gammaproteobacteria	Pseudomonadales	Pseudomonadaceae	Cellvibrio	Cellvibrio japonicus	92	13	338	55	74	4	1065	985	939	1628	3642	4875
Archaea	Thaumarchaeota	unclassified (derived from Thaumarchaeota)	Cenarchaeales	Cenarchaeaceae	Cenarchaeum	Cenarchaeum symbiosum	0	0	1	4	0	1	409	461	459	427	58	829
Eukaryota	Arthropoda	Arachnida	Scorpiones	Buthidae	Centruroides	Centruroides limpidus	0	0	0	0	0	0	0	0	0	0	0	5
Eukaryota	Mollusca	Gastropoda	unclassified (derived from Gastropoda)	Helicidae	Cepaea	Cepaea nemoralis	0	1	0	0	0	0	0	0	0	0	0	0
Eukaryota	Ascomycota	Sordariomycetes	Sordariales	Chaetomiaceae	Chaetomium	Chaetomium globosum	235	965	23	333	780	3618	570	240	171	279	918	221
Eukaryota	Streptophyta	Coleochaetophyceae	Coleochaetales	Chaetosphaeridiaceae	Chaetosphaeridium	Chaetosphaeridium globosum	0	0	0	0	1	0	30	36	18	56	0	80
Eukaryota	Streptophyta	Charophyceae	Charales	Characeae	Chara	Chara vulgaris	0	5	0	0	0	0	6	23	23	18	2	35
Eukaryota	unclassified (derived from Eukaryota)	Raphidophyceae	Chattonellales	Chattonellaceae	Chattonella	Chattonella marina	0	0	0	0	0	0	2	4	2	0	0	12
Eukaryota	Chordata	Actinopterygii	Stomiiformes	Stomiidae	Chauliodus	Chauliodus sloani	0	0	0	0	0	0	1	0	1	5	0	1
Eukaryota	Streptophyta	Polypodiopsida	Polypodiales	Pteridaceae	Cheilanthes	Cheilanthes lindheimeri	0	0	0	0	0	0	0	1	1	1	0	1
Bacteria	Proteobacteria	Alphaproteobacteria	Rhizobiales	Phyllobacteriaceae	Chelativorans	Chelativorans sp. BNC1	1138	162	1239	246	140	85	565	545	308	1138	3268	3177
Bacteria	Bacteroidetes	Sphingobacteria	Sphingobacteriales	unclassified (derived from Sphingobacteriales)	Chitinophaga	Chitinophaga pinensis	139	73	278	1308	14764	11	107719	121428	124073	85102	726509	300818
Bacteria	Chlamydiae	Chlamydiae (class)	Chlamydiales	Chlamydiaceae	Chlamydia	Chlamydia muridarum	0	0	0	100	0	0	216	83	39	90	104	1759
Bacteria	Chlamydiae	Chlamydiae (class)	Chlamydiales	Chlamydiaceae	Chlamydia	Chlamydia trachomatis	0	0	0	56	0	1	276	85	52	117	142	1988
Eukaryota	Chlorophyta	Chlorophyceae	Chlamydomonadales	Chlamydomonadaceae	Chlamydomonas	Chlamydomonas reinhardtii	159	257	373	8	9	136	268	215	143	174	99	916
Bacteria	Chlamydiae	Chlamydiae (class)	Chlamydiales	Chlamydiaceae	Chlamydophila	Chlamydophila abortus	0	15	0	0	0	0	123	102	39	61	100	951
Bacteria	Chlamydiae	Chlamydiae (class)	Chlamydiales	Chlamydiaceae	Chlamydophila	Chlamydophila caviae	1	0	2	0	0	0	623	120	30	61	72	1403
Bacteria	Chlamydiae	Chlamydiae (class)	Chlamydiales	Chlamydiaceae	Chlamydophila	Chlamydophila felis	0	0	0	0	0	0	164	198	41	52	213	967
Bacteria	Chlamydiae	Chlamydiae (class)	Chlamydiales	Chlamydiaceae	Chlamydophila	Chlamydophila pneumoniae	0	0	0	13	0	0	316	276	103	137	245	2940
Bacteria	Chlamydiae	Chlamydiae (class)	Chlamydiales	Chlamydiaceae	Chlamydophila	Chlamydophila psittaci	0	0	0	0	0	0	0	0	0	0	0	21
Eukaryota	Streptophyta	unclassified (derived from Streptophyta)	Chloranthales	Chloranthaceae	Chloranthus	Chloranthus spicatus	0	0	0	0	0	0	0	0	0	0	0	1
Eukaryota	Chlorophyta	Trebouxiophyceae	Chlorellales	Chlorellaceae	Chlorella	Chlorella vulgaris	0	0	0	0	2	0	57	95	22	94	0	73
Bacteria	Chlorobi	Chlorobia	Chlorobiales	Chlorobiaceae	Chlorobaculum	Chlorobaculum parvum	18	37	3	9	18	0	1237	1267	914	1277	1302	4129
Bacteria	Chlorobi	Chlorobia	Chlorobiales	Chlorobiaceae	Chlorobaculum	Chlorobaculum tepidum	4	3	4	494	270	26	3105	2583	1962	1842	6274	11450
Bacteria	Chlorobi	Chlorobia	Chlorobiales	Chlorobiaceae	Chlorobium	Chlorobium chlorochromatii	116	40	42	41	98	0	3477	2853	2281	3104	7025	10416
Bacteria	Chlorobi	Chlorobia	Chlorobiales	Chlorobiaceae	Chlorobium	Chlorobium ferrooxidans	4	1	3	32	4	4	1608	1550	1423	1828	1125	5247
Bacteria	Chlorobi	Chlorobia	Chlorobiales	Chlorobiaceae	Chlorobium	Chlorobium limicola	2	1	16	20	33	47	2147	1823	3220	1846	2102	5488
Bacteria	Chlorobi	Chlorobia	Chlorobiales	Chlorobiaceae	Chlorobium	Chlorobium phaeobacteroides	8	3	156	172	349	1	4791	3728	3503	3622	8833	20065
Bacteria	Chlorobi	Chlorobia	Chlorobiales	Chlorobiaceae	Chlorobium	Chlorobium phaeovibrioides	17	23	46	534	21	0	1594	999	748	1112	1960	5905
Bacteria	Chloroflexi	Chloroflexi (class)	Chloroflexales	Chloroflexaceae	Chloroflexus	Chloroflexus aggregans	3	5	6	354	274	8	2458	2516	1553	1987	1073	7520
Bacteria	Chloroflexi	Chloroflexi (class)	Chloroflexales	Chloroflexaceae	Chloroflexus	Chloroflexus aurantiacus	91	1	0	0	61	0	280	275	205	230	52	768
Bacteria	Chloroflexi	Chloroflexi (class)	Chloroflexales	Chloroflexaceae	Chloroflexus	Chloroflexus sp. Y-400-fl	39	13	7	356	167	72	3240	2785	2176	2417	1932	8801
Bacteria	Chlorobi	Chlorobia	Chlorobiales	Chlorobiaceae	Chloroherpeton	Chloroherpeton thalassium	13	2	6	507	253	11	4010	3620	2440	2572	4480	14448
Eukaryota	Streptophyta	Chlorokybophyceae	Chlorokybales	Chlorokybaceae	Chlorokybus	Chlorokybus atmophyticus	0	0	0	0	10	0	15	67	50	5	13	70
Eukaryota	unclassified (derived from Eukaryota)	Florideophyceae	Gigartinales	Gigartinaceae	Chondrus	Chondrus crispus	0	0	0	0	0	0	12	111	28	18	4	38
Eukaryota	Chromerida	unclassified (derived from Chromerida)	unclassified (derived from Chromerida)	unclassified (derived from Chromerida)	Chromera	Chromera velia	0	0	0	0	0	0	0	0	2	0	0	0
Eukaryota	Chromerida	unclassified (derived from Chromerida)	unclassified (derived from Chromerida)	unclassified (derived from Chromerida)	unclassified (derived from Chromerida)	Chromerida sp. RM11	0	0	0	0	0	0	0	0	0	0	0	1
Bacteria	Proteobacteria	Betaproteobacteria	Neisseriales	Neisseriaceae	Chromobacterium	Chromobacterium violaceum	2099	302	1082	112	369	122	2428	1337	967	10636	11214	5898
Bacteria	Proteobacteria	Gammaproteobacteria	Oceanospirillales	Halomonadaceae	Chromohalobacter	Chromohalobacter salexigens	319	267	302	39	9	186	495	573	396	1192	1470	2352
Bacteria	Bacteroidetes	Flavobacteria	Flavobacteriales	Flavobacteriaceae	Chryseobacterium	Chryseobacterium gleum	12	2	16	819	1561	3	8824	8325	9527	6976	42592	24517
Viruses	unclassified (derived from Viruses)	unclassified (derived from Viruses)	unclassified (derived from Viruses)	Baculoviridae	Alphabaculovirus	Chrysodeixis chalcites nucleopolyhedrovirus	0	0	0	0	0	0	0	0	0	0	0	1
Eukaryota	unclassified (derived from Eukaryota)	Synurophyceae	Synurales	Synuraceae	Chrysodidymus	Chrysodidymus synuroideus	0	0	0	0	0	0	6	6	0	9	0	5
Eukaryota	Basidiomycota	unclassified (derived from Basidiomycota)	Pucciniales	Coleosporiaceae	Chrysomyxa	Chrysomyxa arctostaphyli	0	0	0	0	0	0	0	0	0	0	3	0
Bacteria	Verrucomicrobia	Spartobacteria	unclassified (derived from Spartobacteria)	unclassified (derived from Spartobacteria)	Chthoniobacter	Chthoniobacter flavus	2	2	4	59	244	76	2199	1803	1344	2063	1726	10856
Eukaryota	Streptophyta	unclassified (derived from Streptophyta)	Fabales	Fabaceae	Cicer	Cicer arietinum	0	0	0	0	1	0	0	0	0	0	0	0
Eukaryota	Chordata	Ascidiacea	Enterogona	Cionidae	Ciona	Ciona intestinalis	0	312	1184	7	2	163	105	66	48	81	225	292
Bacteria	Proteobacteria	Alphaproteobacteria	Rhodobacterales	Rhodobacteraceae	Citreicella	Citreicella sp. SE45	0	0	0	1	2	2	69	92	64	179	249	381
Bacteria	Proteobacteria	Gammaproteobacteria	Enterobacteriales	Enterobacteriaceae	Citrobacter	Citrobacter koseri	1044112	622611	418546	101	665	123	181	206	3626	7813	999	1029
Bacteria	Proteobacteria	Gammaproteobacteria	Enterobacteriales	Enterobacteriaceae	Citrobacter	Citrobacter rodentium	222357	122566	94697	2068	49	7	61	35	827	1593	303	295
Bacteria	Proteobacteria	Gammaproteobacteria	Enterobacteriales	Enterobacteriaceae	Citrobacter	Citrobacter sp. 30_2	1596956	924469	2974487	34	115	16	56	47	5123	10135	592	377
Bacteria	Proteobacteria	Gammaproteobacteria	Enterobacteriales	Enterobacteriaceae	Citrobacter	Citrobacter youngae	610750	356351	259765	72	208	7	56	73	2176	4208	303	197
Bacteria	Proteobacteria	Alphaproteobacteria	Sphingomonadales	Sphingomonadaceae	Citromicrobium	Citromicrobium bathyomarinum	0	0	0	73	1	0	113	73	34	512	156	314
Eukaryota	Streptophyta	unclassified (derived from Streptophyta)	Cucurbitales	Cucurbitaceae	Citrullus	Citrullus lanatus	0	0	0	0	0	0	1	0	1	0	0	0
Eukaryota	Streptophyta	unclassified (derived from Streptophyta)	Sapindales	Rutaceae	Citrus	Citrus sinensis	0	0	0	0	1	0	0	0	0	0	0	3
Eukaryota	Ascomycota	Dothideomycetes	Capnodiales	Davidiellaceae	Cladosporium	Cladosporium cladosporioides	0	0	0	0	0	18	0	0	0	0	0	0
Bacteria	Actinobacteria	Actinobacteria (class)	Actinomycetales	Microbacteriaceae	Clavibacter	Clavibacter michiganensis	363	423	94	55	36	3855	415	354	198	265	311	1321
Viruses	unclassified (derived from Viruses)	unclassified (derived from Viruses)	Caudovirales	Siphoviridae	unclassified (derived from Siphoviridae)	Clavibacter phage CMP1	0	0	0	0	0	0	1	0	1	0	0	3
Eukaryota	Ascomycota	Saccharomycetes	Saccharomycetales	Metschnikowiaceae	Clavispora	Clavispora lusitaniae	1	0	1	2286	44	102	248	203	123	60	48	155
Bacteria	Firmicutes	Clostridia	Clostridiales	unclassified (derived from Clostridiales)	unclassified (derived from Clostridiales)	Clostridiales bacterium 1_7_47FAA	0	0	1	2	4	3	667	830	627	429	167	1212
Bacteria	Firmicutes	Clostridia	Clostridiales	unclassified (derived from Clostridiales)	unclassified (derived from Clostridiales)	Clostridiales genomosp. BVAB3	1	0	0	0	26	0	218	178	108	126	20	838
Bacteria	Firmicutes	Clostridia	Clostridiales	Clostridiaceae	Clostridium	Clostridium acetobutylicum	14	21	17	78	52	34	5667	6010	5360	5312	923	10986
Bacteria	Firmicutes	Clostridia	Clostridiales	Clostridiaceae	Clostridium	Clostridium asparagiforme	118	16	6	0	1	0	388	444	460	479	122	1321
Bacteria	Firmicutes	Clostridia	Clostridiales	Clostridiaceae	Clostridium	Clostridium bartlettii	0	0	2	13	85	0	1467	1269	979	1190	167	2735
Bacteria	Firmicutes	Clostridia	Clostridiales	Clostridiaceae	Clostridium	Clostridium beijerinckii	172	36	20	29	304	56	4640	5097	4047	4546	1433	9606
Bacteria	Firmicutes	Clostridia	Clostridiales	Clostridiaceae	Clostridium	Clostridium bolteae	3	1	3	0	1	5	592	685	516	580	351	1261
Bacteria	Firmicutes	Clostridia	Clostridiales	Clostridiaceae	Clostridium	Clostridium botulinum	1369	697	125	94	564	216	9738	9475	7908	7468	2897	20791
Bacteria	Firmicutes	Clostridia	Clostridiales	Clostridiaceae	Clostridium	Clostridium butyricum	1	0	1	1	3	0	860	1261	684	739	637	1716
Bacteria	Firmicutes	Clostridia	Clostridiales	Clostridiaceae	Clostridium	Clostridium carboxidivorans	3	0	8	246	117	1	4016	4481	3847	3561	836	5431
Bacteria	Firmicutes	Clostridia	Clostridiales	Clostridiaceae	Clostridium	Clostridium cellulolyticum	58	4	8	14	263	343	3517	3021	2646	2889	1126	7953
Bacteria	Firmicutes	Clostridia	Clostridiales	Clostridiaceae	Clostridium	Clostridium cellulovorans	449	189	203	344	87	166	3766	4156	3502	3659	571	5784
Bacteria	Firmicutes	Clostridia	Clostridiales	Clostridiaceae	Clostridium	Clostridium difficile	1623	459	50	134	376	9	4364	4004	3077	3441	886	10297
Bacteria	Firmicutes	Clostridia	Clostridiales	Clostridiaceae	Clostridium	Clostridium hathewayi	2	1	2	647	75	0	836	986	810	764	60	1338
Bacteria	Firmicutes	Clostridia	Clostridiales	Clostridiaceae	Clostridium	Clostridium hiranonis	2	0	1	10	3	1	625	461	266	422	45	1943
Bacteria	Firmicutes	Clostridia	Clostridiales	Clostridiaceae	Clostridium	Clostridium hylemonae	0	0	1	1	29	1	544	564	363	300	99	964
Bacteria	Firmicutes	Clostridia	Clostridiales	Clostridiaceae	Clostridium	Clostridium kluyveri	30	77	10	1733	547	1	3655	4215	3565	3726	1227	8788
Bacteria	Firmicutes	Clostridia	Clostridiales	Lachnospiraceae	Cellulosilyticum	Clostridium lentocellum	28	2	4	160	6	85	1202	1569	1339	1206	241	2779
Bacteria	Firmicutes	Clostridia	Clostridiales	Clostridiaceae	Clostridium	Clostridium leptum	1	2	1	3	8	0	543	542	333	376	152	1359
Bacteria	Firmicutes	Clostridia	Clostridiales	Clostridiaceae	Clostridium	Clostridium ljungdahlii	341	124	9	11	64	0	2319	2400	1680	2076	295	5414
Bacteria	Firmicutes	Clostridia	Clostridiales	Clostridiaceae	Clostridium	Clostridium methylpentosum	4	0	2	33	0	0	696	657	267	363	29	1471
Bacteria	Firmicutes	Clostridia	Clostridiales	Clostridiaceae	Clostridium	Clostridium nexile	1	0	1	2382	293	487	331	297	310	181	18	699
Bacteria	Firmicutes	Clostridia	Clostridiales	Clostridiaceae	Clostridium	Clostridium novyi	9	2	82	14	6	113	2214	2340	1559	1908	802	6396
Bacteria	Firmicutes	Clostridia	Clostridiales	Clostridiaceae	Clostridium	Clostridium papyrosolvens	1	2	7	10	8	11	2290	2851	2700	2365	187	4117
Bacteria	Firmicutes	Clostridia	Clostridiales	Clostridiaceae	Clostridium	Clostridium perfringens	403	73	79	220	451	651	3649	3093	2767	2424	1878	8859
Viruses	unclassified (derived from Viruses)	unclassified (derived from Viruses)	unclassified (derived from Viruses)	unclassified (derived from Viruses)	unclassified (derived from Viruses)	Clostridium phage 39-O	0	0	0	0	0	0	0	0	0	0	0	5
Viruses	unclassified (derived from Viruses)	unclassified (derived from Viruses)	Caudovirales	Myoviridae	unclassified (derived from Myoviridae)	Clostridium phage c-st	0	0	0	0	0	0	2	0	0	0	0	6
Viruses	unclassified (derived from Viruses)	unclassified (derived from Viruses)	Caudovirales	Myoviridae	unclassified (derived from Myoviridae)	Clostridium phage phiCD27	0	0	0	0	0	0	0	0	0	0	0	1
Viruses	unclassified (derived from Viruses)	unclassified (derived from Viruses)	Caudovirales	Siphoviridae	unclassified (derived from Siphoviridae)	Clostridium phage phiCTP1	0	0	0	0	0	0	1	0	0	0	0	0
Viruses	unclassified (derived from Viruses)	unclassified (derived from Viruses)	unclassified (derived from Viruses)	unclassified (derived from Viruses)	unclassified (derived from Viruses)	Clostridium phage phiSM101	0	0	0	0	0	0	0	0	0	0	0	1
Bacteria	Firmicutes	Clostridia	Clostridiales	Clostridiaceae	Clostridium	Clostridium phytofermentans	398	161	5	18	734	13	1999	1504	1111	1545	784	4844
Bacteria	Firmicutes	Clostridia	Clostridiales	Lachnospiraceae	Butyrivibrio	Clostridium proteoclasticum	29	0	9	1	397	1	1264	1202	893	1051	115	2505
Bacteria	Firmicutes	Erysipelotrichi	Erysipelotrichales	Erysipelotrichaceae	unclassified (derived from Erysipelotrichaceae)	Clostridium ramosum	0	2	0	0	0	1	367	331	82	170	1	241
Bacteria	Firmicutes	Clostridia	Clostridiales	Clostridiaceae	Clostridium	Clostridium saccharolyticum	4	4	5	12	71	2	1736	2091	1201	1500	85	3201
Bacteria	Firmicutes	Clostridia	Clostridiales	Clostridiaceae	Clostridium	Clostridium scindens	1	14	0	262	177	2	306	308	223	336	28	634
Bacteria	Firmicutes	Clostridia	Clostridiales	Clostridiaceae	Clostridium	Clostridium sp. 7_2_43FAA	0	1	2	399	16	1	856	796	547	602	579	2243
Bacteria	Firmicutes	Clostridia	Clostridiales	Clostridiaceae	Clostridium	Clostridium sp. HGF2	0	0	0	2	9	0	39	33	34	57	8	186
Bacteria	Firmicutes	Clostridia	Clostridiales	Clostridiaceae	Clostridium	Clostridium sp. L2-50	2	0	2	70	8	52	311	277	252	304	197	665
Bacteria	Firmicutes	Clostridia	Clostridiales	Clostridiaceae	Clostridium	Clostridium sp. M62/1	21	4	7	433	0	1	1442	1222	1580	1061	65	2470
Bacteria	Firmicutes	Clostridia	Clostridiales	Clostridiaceae	Clostridium	Clostridium sp. SS2/1	8	2	16	15	14	1	1014	925	739	897	23	1418
Bacteria	Firmicutes	Erysipelotrichi	Erysipelotrichales	Erysipelotrichaceae	unclassified (derived from Erysipelotrichaceae)	Clostridium spiroforme	1	1	0	13	179	9	334	320	248	215	127	572
Bacteria	Firmicutes	Clostridia	Clostridiales	Clostridiaceae	Clostridium	Clostridium sporogenes	0	0	1	3	2	1	723	502	416	442	240	813
Bacteria	Firmicutes	Clostridia	Clostridiales	Clostridiaceae	Clostridium	Clostridium sticklandii	2	18	3	250	76	3	1074	820	689	597	53	3647
Bacteria	Firmicutes	Clostridia	Clostridiales	Clostridiaceae	Clostridium	Clostridium thermocellum	22	9	16	408	865	93	7806	7442	5907	6237	1802	19063
Eukaryota	Ascomycota	Eurotiomycetes	Onygenales	unclassified (derived from Onygenales)	Coccidioides	Coccidioides immitis	218	1760	11	5753	1330	3885	151	87	46	69	825	158
Eukaryota	Ascomycota	Eurotiomycetes	Onygenales	unclassified (derived from Onygenales)	Coccidioides	Coccidioides posadasii	148	1408	37	3272	464	3365	72	50	35	62	514	79
Eukaryota	Arthropoda	Insecta	Diptera	Calliphoridae	Cochliomyia	Cochliomyia hominivorax	0	0	0	0	0	0	0	0	0	1	0	0
Eukaryota	Streptophyta	unclassified (derived from Streptophyta)	Gentianales	Rubiaceae	Coffea	Coffea arabica	0	0	0	0	27	0	1	0	0	0	0	0
Bacteria	Proteobacteria	Betaproteobacteria	Burkholderiales	Oxalobacteraceae	Collimonas	Collimonas fungivorans	1	0	0	0	0	0	3	18	51	104	18	35
Bacteria	Actinobacteria	Actinobacteria (class)	Coriobacteriales	Coriobacteriaceae	Collinsella	Collinsella aerofaciens	0	4	0	0	16	5	208	156	181	143	103	619
Bacteria	Actinobacteria	Actinobacteria (class)	Coriobacteriales	Coriobacteriaceae	Collinsella	Collinsella intestinalis	0	0	0	0	1	3	230	275	223	199	17	565
Bacteria	Actinobacteria	Actinobacteria (class)	Coriobacteriales	Coriobacteriaceae	Collinsella	Collinsella stercoris	0	0	0	0	10	1	119	71	95	116	180	366
Bacteria	Proteobacteria	Gammaproteobacteria	Alteromonadales	Colwelliaceae	Colwellia	Colwellia psychrerythraea	351	132	473	38	382	0	987	886	999	1582	2254	3525
Bacteria	Proteobacteria	Betaproteobacteria	Burkholderiales	Comamonadaceae	Comamonas	Comamonas sp. CNB-1	0	0	0	0	0	0	6	0	1	40	72	11
Bacteria	Proteobacteria	Betaproteobacteria	Burkholderiales	Comamonadaceae	Comamonas	Comamonas testosteroni	141	10	25	226	195	31	2180	544	538	8267	6287	2809
Bacteria	Actinobacteria	Actinobacteria (class)	Solirubrobacterales	Conexibacteraceae	Conexibacter	Conexibacter woesei	17	4	4	11	122	88	3052	3640	2530	2977	894	4286
Bacteria	Proteobacteria	Gammaproteobacteria	unclassified (derived from Gammaproteobacteria)	unclassified (derived from Gammaproteobacteria)	Congregibacter	Congregibacter litoralis	3	2	152	12	18	35	920	929	645	1527	2046	2718
Eukaryota	unclassified (derived from Fungi)	unclassified (derived from Fungi)	Entomophthorales	Ancylistaceae	Conidiobolus	Conidiobolus coronatus	0	0	0	1	0	0	0	0	0	0	0	1
Eukaryota	Basidiomycota	Agaricomycetes	Agaricales	Psathyrellaceae	Coprinopsis	Coprinopsis cinerea	232	11	413	33	918	2139	83	150	44	67	1038	309
Bacteria	Firmicutes	Erysipelotrichi	Erysipelotrichales	Erysipelotrichaceae	Coprobacillus	Coprobacillus sp. D7	1	1	0	0	11	3	161	77	129	57	35	441
Bacteria	Firmicutes	Clostridia	Clostridiales	Lachnospiraceae	Coprococcus	Coprococcus comes	0	0	2	2	89	0	377	449	289	359	37	1032
Bacteria	Firmicutes	Clostridia	Clostridiales	Lachnospiraceae	Coprococcus	Coprococcus eutactus	2	0	3	1	17	1	640	538	330	555	23	1221
Bacteria	Firmicutes	Clostridia	Thermoanaerobacterales	Thermodesulfobiaceae	Coprothermobacter	Coprothermobacter proteolyticus	2	2	0	2	539	0	1423	1090	670	1058	200	3739
Bacteria	Verrucomicrobia	Opitutae	Puniceicoccales	Puniceicoccaceae	Coraliomargarita	Coraliomargarita akajimensis	1	1	2	8	50	50	673	598	658	680	1039	3387
Eukaryota	Ascomycota	Sordariomycetes	Hypocreales	Cordycipitaceae	Cordyceps	Cordyceps brongniartii	0	0	0	0	0	0	1	0	1	0	1	0
Eukaryota	Ascomycota	Sordariomycetes	Hypocreales	Cordycipitaceae	Cordyceps	Cordyceps cardinalis	0	0	0	0	0	0	1	0	0	0	0	0
Bacteria	Actinobacteria	Actinobacteria (class)	Actinomycetales	Corynebacteriaceae	Corynebacterium	Corynebacterium accolens	97	100	1	0	74	5472	87	41	59	31	36	142
Bacteria	Actinobacteria	Actinobacteria (class)	Actinomycetales	Corynebacteriaceae	Corynebacterium	Corynebacterium ammoniagenes	0	0	0	15	110	4832	367	388	275	277	89	447
Bacteria	Actinobacteria	Actinobacteria (class)	Actinomycetales	Corynebacteriaceae	Corynebacterium	Corynebacterium amycolatum	1	0	0	10	1735	19851	246	179	113	166	20	342
Bacteria	Actinobacteria	Actinobacteria (class)	Actinomycetales	Corynebacteriaceae	Corynebacterium	Corynebacterium aurimucosum	0	0	0	3	726	17301	197	125	88	79	75	322
Bacteria	Actinobacteria	Actinobacteria (class)	Actinomycetales	Corynebacteriaceae	Corynebacterium	Corynebacterium diphtheriae	3	0	0	2	1045	32185	167	134	89	195	254	516
Bacteria	Actinobacteria	Actinobacteria (class)	Actinomycetales	Corynebacteriaceae	Corynebacterium	Corynebacterium efficiens	1	1	0	8	637	31695	340	226	212	340	138	848
Bacteria	Actinobacteria	Actinobacteria (class)	Actinomycetales	Corynebacteriaceae	Corynebacterium	Corynebacterium genitalium	0	0	1	272	110	6850	133	87	65	106	41	217
Bacteria	Actinobacteria	Actinobacteria (class)	Actinomycetales	Corynebacteriaceae	Corynebacterium	Corynebacterium glucuronolyticum	3	0	0	1	6	20915	199	152	65	150	54	529
Bacteria	Actinobacteria	Actinobacteria (class)	Actinomycetales	Corynebacteriaceae	Corynebacterium	Corynebacterium glutamicum	143	10	1	65	630	30883	320	433	275	372	387	1106
Bacteria	Actinobacteria	Actinobacteria (class)	Actinomycetales	Corynebacteriaceae	Corynebacterium	Corynebacterium jeikeium	56	0	1	4	8545	48475	324	190	153	292	253	903
Bacteria	Actinobacteria	Actinobacteria (class)	Actinomycetales	Corynebacteriaceae	Corynebacterium	Corynebacterium kroppenstedtii	1	2	0	0	121	26576	110	51	48	49	19	174
Bacteria	Actinobacteria	Actinobacteria (class)	Actinomycetales	Corynebacteriaceae	Corynebacterium	Corynebacterium lipophiloflavum	0	0	1	22	972	4488	55	15	15	38	15	174
Bacteria	Actinobacteria	Actinobacteria (class)	Actinomycetales	Corynebacteriaceae	Corynebacterium	Corynebacterium matruchotii	0	1	0	3	4	7163	159	60	96	87	13	443
Viruses	unclassified (derived from Viruses)	unclassified (derived from Viruses)	Caudovirales	Siphoviridae	unclassified (derived from Siphoviridae)	Corynebacterium phage P1201	0	0	0	0	0	0	0	1	0	0	0	3
Bacteria	Actinobacteria	Actinobacteria (class)	Actinomycetales	Corynebacteriaceae	Corynebacterium	Corynebacterium pseudogenitalium	1	0	0	3	75	4089	142	56	27	75	4	349
Bacteria	Actinobacteria	Actinobacteria (class)	Actinomycetales	Corynebacteriaceae	Corynebacterium	Corynebacterium pseudotuberculosis	1	1	1	2	409	16521	113	70	57	35	9	232
Bacteria	Actinobacteria	Actinobacteria (class)	Actinomycetales	Corynebacteriaceae	Corynebacterium	Corynebacterium resistens	0	33	0	0	12	9322	45	29	43	40	11	123
Bacteria	Actinobacteria	Actinobacteria (class)	Actinomycetales	Corynebacteriaceae	Corynebacterium	Corynebacterium sp. L2-79-05	0	0	0	0	0	0	3	2	1	4	0	2
Bacteria	Actinobacteria	Actinobacteria (class)	Actinomycetales	Corynebacteriaceae	Corynebacterium	Corynebacterium striatum	0	1	0	0	98	6753	261	76	84	157	18	503
Bacteria	Actinobacteria	Actinobacteria (class)	Actinomycetales	Corynebacteriaceae	Corynebacterium	Corynebacterium tuberculostearicum	2	1	0	0	72	3529	44	7	8	6	6	75
Bacteria	Actinobacteria	Actinobacteria (class)	Actinomycetales	Corynebacteriaceae	Corynebacterium	Corynebacterium urealyticum	0	0	0	13	460	20596	67	56	57	73	95	293
Viruses	unclassified (derived from Viruses)	unclassified (derived from Viruses)	unclassified (derived from Viruses)	Poxviridae	Orthopoxvirus	Cowpox virus	0	0	0	0	0	0	0	0	0	0	0	5
Bacteria	Proteobacteria	Gammaproteobacteria	Legionellales	Coxiellaceae	Coxiella	Coxiella burnetii	18	6	8	28	219	220	1600	1296	1032	1640	1105	5790
Eukaryota	Mollusca	Bivalvia	Ostreoida	Ostreidae	Crassostrea	Crassostrea gigas	0	0	0	0	0	0	0	8	1	1	0	0
Eukaryota	Chordata	Actinopterygii	Mugiliformes	Mugilidae	Crenimugil	Crenimugil crenilabis	0	0	0	0	0	0	1	0	1	0	0	0
Bacteria	Bacteroidetes	Flavobacteria	Flavobacteriales	Flavobacteriaceae	Croceibacter	Croceibacter atlanticus	2	0	1	296	1216	1	3622	3275	3198	2458	15782	10667
Bacteria	Cyanobacteria	unclassified (derived from Cyanobacteria)	Chroococcales	unclassified (derived from Chroococcales)	Crocosphaera	Crocosphaera watsonii	37	15	3	3	8180	5	1138	1478	1148	1283	546	2460
Bacteria	Proteobacteria	Gammaproteobacteria	Enterobacteriales	Enterobacteriaceae	Cronobacter	Cronobacter sakazakii	42275	22386	18785	108	109	54	588	461	584	1083	1062	1218
Bacteria	Proteobacteria	Gammaproteobacteria	Enterobacteriales	Enterobacteriaceae	Cronobacter	Cronobacter turicensis	12308	6805	4448	1	44	5	89	81	98	174	455	393
Bacteria	Actinobacteria	Actinobacteria (class)	Coriobacteriales	Coriobacteriaceae	Cryptobacterium	Cryptobacterium curtum	0	0	2	18	4	1114	651	691	469	512	30	1671
Eukaryota	Basidiomycota	Tremellomycetes	Tremellales	Tremellaceae	Filobasidiella	Cryptococcus neoformans	116	11	206	242	819	3671	159	140	143	115	2420	540
Eukaryota	Streptophyta	Coniferopsida	Coniferales	Cupressaceae	Cryptomeria	Cryptomeria japonica	0	0	0	0	0	0	1	0	0	1	0	2
Eukaryota	unclassified (derived from Eukaryota)	Cryptophyta	Cryptomonadales	Cryptomonadaceae	Cryptomonas	Cryptomonas paramecium	0	0	0	0	6	0	10	4	8	1	0	19
Eukaryota	Apicomplexa	Coccidia	Eucoccidiorida	Cryptosporidiidae	Cryptosporidium	Cryptosporidium hominis	0	0	24	2	0	0	14	20	7	3	1	61
Eukaryota	Apicomplexa	Coccidia	Eucoccidiorida	Cryptosporidiidae	Cryptosporidium	Cryptosporidium muris	0	0	2	1	0	0	11	3	10	10	4	152
Eukaryota	Apicomplexa	Coccidia	Eucoccidiorida	Cryptosporidiidae	Cryptosporidium	Cryptosporidium parvum	0	5	0	0	0	0	40	29	20	21	19	323
Eukaryota	Streptophyta	unclassified (derived from Streptophyta)	Cucurbitales	Cucurbitaceae	Cucurbita	Cucurbita pepo	0	0	0	0	0	0	1	1	2	0	0	0
Eukaryota	Arthropoda	Insecta	Diptera	Culicidae	Culex	Culex quinquefasciatus	0	439	211	0	5	28	101	91	90	67	343	177
Bacteria	Proteobacteria	Betaproteobacteria	Burkholderiales	Burkholderiaceae	Cupriavidus	Cupriavidus metallidurans	281	171	225	145	579	72	1308	609	782	7247	11152	4469
Bacteria	Proteobacteria	Betaproteobacteria	Burkholderiales	Burkholderiaceae	Cupriavidus	Cupriavidus necator	109	133	136	27	282	35	820	668	603	6495	7543	3311
Bacteria	Proteobacteria	Betaproteobacteria	Burkholderiales	Burkholderiaceae	Cupriavidus	Cupriavidus pinatubonensis	738	44	225	44	128	15	450	354	399	4612	7878	2953
Bacteria	Proteobacteria	Betaproteobacteria	Burkholderiales	Burkholderiaceae	Cupriavidus	Cupriavidus taiwanensis	44	28	12	11	41	20	272	368	350	3806	2133	1965
Eukaryota	Streptophyta	unclassified (derived from Streptophyta)	Solanales	Convolvulaceae	Cuscuta	Cuscuta exaltata	0	0	0	0	0	0	1	0	0	0	0	0
Eukaryota	Streptophyta	unclassified (derived from Streptophyta)	Solanales	Convolvulaceae	Cuscuta	Cuscuta gronovii	0	0	0	0	0	0	10	9	2	10	0	27
Eukaryota	Streptophyta	unclassified (derived from Streptophyta)	Solanales	Convolvulaceae	Cuscuta	Cuscuta obtusiflora	0	0	0	0	0	0	12	0	1	5	0	22
Eukaryota	unclassified (derived from Eukaryota)	Bangiophyceae	Cyanidiales	Cyanidiaceae	Cyanidioschyzon	Cyanidioschyzon merolae	0	0	0	0	93	0	25	28	39	111	4	144
Eukaryota	unclassified (derived from Eukaryota)	Bangiophyceae	Cyanidiales	Cyanidiaceae	Cyanidium	Cyanidium caldarium	0	0	0	0	3	0	40	19	10	2	4	98
Bacteria	Cyanobacteria	unclassified (derived from Cyanobacteria)	Chroococcales	unclassified (derived from Chroococcales)	Cyanobium	Cyanobium sp. PCC 7001	0	0	0	0	313	2	79	93	92	112	46	379
Viruses	unclassified (derived from Viruses)	unclassified (derived from Viruses)	Caudovirales	Siphoviridae	unclassified (derived from Siphoviridae)	Cyanophage PSS2	0	0	0	0	0	0	0	0	0	0	0	3
Eukaryota	unclassified (derived from Eukaryota)	Glaucocystophyceae	unclassified (derived from Glaucocystophyceae)	Cyanophoraceae	Cyanophora	Cyanophora paradoxa	0	0	0	0	21	0	29	55	11	65	7	184
Bacteria	Cyanobacteria	unclassified (derived from Cyanobacteria)	Chroococcales	unclassified (derived from Chroococcales)	Cyanothece	Cyanothece sp. ATCC 51142	65	2	6	38	11754	156	1511	1467	1267	1708	1475	4824
Bacteria	Cyanobacteria	unclassified (derived from Cyanobacteria)	Chroococcales	unclassified (derived from Chroococcales)	Cyanothece	Cyanothece sp. CCY0110	5	47	5	8	7902	38	1099	1260	585	1027	1055	3340
Bacteria	Cyanobacteria	unclassified (derived from Cyanobacteria)	Chroococcales	unclassified (derived from Chroococcales)	Cyanothece	Cyanothece sp. PCC 7424	9	4	18	27	19450	175	4289	5487	4898	4552	2446	8528
Bacteria	Cyanobacteria	unclassified (derived from Cyanobacteria)	Chroococcales	unclassified (derived from Chroococcales)	Cyanothece	Cyanothece sp. PCC 7425	12	2	9	71	35572	139	3370	3270	3137	3274	1037	5737
Bacteria	Cyanobacteria	unclassified (derived from Cyanobacteria)	Chroococcales	unclassified (derived from Chroococcales)	Cyanothece	Cyanothece sp. PCC 7822	10	14	12	9	20667	192	4315	5642	4818	4928	2134	8025
Bacteria	Cyanobacteria	unclassified (derived from Cyanobacteria)	Chroococcales	unclassified (derived from Chroococcales)	Cyanothece	Cyanothece sp. PCC 8801	3	0	7	3	6773	17	762	893	538	779	290	2094
Bacteria	Cyanobacteria	unclassified (derived from Cyanobacteria)	Chroococcales	unclassified (derived from Chroococcales)	Cyanothece	Cyanothece sp. PCC 8802	20	15	5	1	12787	64	1534	1370	1005	1495	555	3607
Eukaryota	Streptophyta	Cycadopsida	Cycadales	Cycadaceae	Cycas	Cycas taitungensis	0	0	0	0	0	0	3	0	3	0	0	1
Bacteria	Cyanobacteria	unclassified (derived from Cyanobacteria)	Nostocales	Nostocaceae	Cylindrospermopsis	Cylindrospermopsis raciborskii	2	3	1	39	10502	19	797	879	749	850	541	1511
Bacteria	Cyanobacteria	unclassified (derived from Cyanobacteria)	Nostocales	Nostocaceae	Cylindrospermum	Cylindrospermum sp. A1345	0	0	0	0	8	0	0	0	0	0	0	0
Viruses	unclassified (derived from Viruses)	unclassified (derived from Viruses)	Herpesvirales	Alloherpesviridae	Cyprinivirus	Cyprinid herpesvirus 3	0	0	0	0	0	0	0	0	0	0	0	21
Bacteria	Bacteroidetes	Cytophagia	Cytophagales	Cytophagaceae	Cytophaga	Cytophaga hutchinsonii	75	22	73	3058	4090	147	39718	37144	34032	26551	187544	93611
Eukaryota	Chordata	Actinopterygii	Cypriniformes	Cyprinidae	Danio	Danio rerio	4	2016	1814	394	147	48	494	318	274	459	197	1272
Eukaryota	Streptophyta	unclassified (derived from Streptophyta)	Apiales	Apiaceae	Daucus	Daucus carota	0	0	0	0	0	0	0	0	0	1	0	1
Eukaryota	Ascomycota	Saccharomycetes	Saccharomycetales	Debaryomycetaceae	Debaryomyces	Debaryomyces hansenii	39	34	3	13479	28	110	1801	2184	1160	341	265	884
Bacteria	Proteobacteria	Betaproteobacteria	Rhodocyclales	Rhodocyclaceae	Dechloromonas	Dechloromonas aromatica	486	188	103	384	201	23	3185	2774	1539	34110	25394	14810
Viruses	unclassified (derived from Viruses)	unclassified (derived from Viruses)	unclassified (derived from Viruses)	Poxviridae	Cervidpoxvirus	Deerpox virus W-1170-84	0	0	0	0	0	0	1	0	0	0	0	5
Viruses	unclassified (derived from Viruses)	unclassified (derived from Viruses)	unclassified (derived from Viruses)	Poxviridae	Cervidpoxvirus	Deerpox virus W-848-83	0	0	0	0	0	0	0	0	0	0	0	1
Bacteria	Deferribacteres	Deferribacteres (class)	Deferribacterales	Deferribacteraceae	Deferribacter	Deferribacter desulfuricans	3	2	8	106	155	56	3783	3853	2532	2744	543	11952
Bacteria	Chloroflexi	Dehalococcoidetes	unclassified (derived from Dehalococcoidetes)	unclassified (derived from Dehalococcoidetes)	Dehalococcoides	Dehalococcoides ethenogenes	1	3	2	1	3	0	3394	2991	1907	2633	414	7967
Bacteria	Chloroflexi	Dehalococcoidetes	unclassified (derived from Dehalococcoidetes)	unclassified (derived from Dehalococcoidetes)	Dehalococcoides	Dehalococcoides sp. BAV1	1	1	6	122	92	1	2228	1636	1258	1524	202	5129
Bacteria	Chloroflexi	Dehalococcoidetes	unclassified (derived from Dehalococcoidetes)	unclassified (derived from Dehalococcoidetes)	Dehalococcoides	Dehalococcoides sp. CBDB1	5	1	15	0	10	0	2926	3565	2983	2232	429	6376
Bacteria	Chloroflexi	Dehalococcoidetes	unclassified (derived from Dehalococcoidetes)	unclassified (derived from Dehalococcoidetes)	Dehalococcoides	Dehalococcoides sp. GT	1	0	1	0	72	0	514	708	498	684	140	1229
Bacteria	Chloroflexi	Dehalococcoidetes	unclassified (derived from Dehalococcoidetes)	unclassified (derived from Dehalococcoidetes)	Dehalococcoides	Dehalococcoides sp. VS	0	1	3	0	282	0	1828	2045	1545	956	431	3019
Bacteria	Chloroflexi	Dehalococcoidetes	unclassified (derived from Dehalococcoidetes)	unclassified (derived from Dehalococcoidetes)	Dehalogenimonas	Dehalogenimonas lykanthroporepellens	6	4	19	620	11	0	5545	5975	4920	5315	1116	10597
Bacteria	Deinococcus-Thermus	Deinococci	Deinococcales	Deinococcaceae	Deinococcus	Deinococcus deserti	0	2	57	12	357	2	585	693	509	556	628	1382
Bacteria	Deinococcus-Thermus	Deinococci	Deinococcales	Deinococcaceae	Deinococcus	Deinococcus geothermalis	1640	2303	8	185	480	6	1202	936	661	1141	981	3682
Bacteria	Deinococcus-Thermus	Deinococci	Deinococcales	Deinococcaceae	Deinococcus	Deinococcus radiodurans	26	69	1	397	579	28	1003	829	462	1048	1234	3133
Bacteria	Proteobacteria	Betaproteobacteria	Burkholderiales	Comamonadaceae	Delftia	Delftia acidovorans	125	10922	123	62	75	719	411	235	402	7447	8568	1967
Bacteria	Deferribacteres	Deferribacteres (class)	Deferribacterales	Deferribacteraceae	Denitrovibrio	Denitrovibrio acetiphilus	1	1	1	73	16	4	1687	1382	830	1741	496	9472
Bacteria	Actinobacteria	Actinobacteria (class)	Actinomycetales	Dermacoccaceae	Dermacoccus	Dermacoccus sp. Ellin185	2	0	0	13	0	1138	142	99	94	176	487	419
Bacteria	Proteobacteria	Deltaproteobacteria	Desulfarculales	Desulfarculaceae	Desulfarculus	Desulfarculus baarsii	32	1	12	135	7	9	3191	3090	2124	2712	465	13721
Bacteria	Proteobacteria	Deltaproteobacteria	Desulfobacterales	Desulfobacteraceae	Desulfatibacillum	Desulfatibacillum alkenivorans	69	5	21	100	109	74	8393	9680	6532	7741	2687	48795
Bacteria	Firmicutes	Clostridia	Clostridiales	Peptococcaceae	Desulfitobacterium	Desulfitobacterium hafniense	3069	1074	258	114	1101	109	7963	7636	5929	6243	3290	21051
Bacteria	Proteobacteria	Deltaproteobacteria	Desulfobacterales	Desulfobacteraceae	Desulfobacterium	Desulfobacterium autotrophicum	10	0	5	996	163	0	4310	4155	3292	4412	1019	47904
Bacteria	Proteobacteria	Deltaproteobacteria	Desulfobacterales	Desulfobacteraceae	Desulfococcus	Desulfococcus oleovorans	578	11	239	47	289	457	5315	4028	2806	5501	1091	64367
Bacteria	Proteobacteria	Deltaproteobacteria	Desulfovibrionales	Desulfohalobiaceae	Desulfohalobium	Desulfohalobium retbaense	3	7	13	98	1	1	2431	2894	2309	2558	720	13296
Bacteria	Proteobacteria	Deltaproteobacteria	Desulfovibrionales	Desulfomicrobiaceae	Desulfomicrobium	Desulfomicrobium baculatum	8	1	6	16	28	74	2538	2848	2314	3252	1758	26755
Bacteria	Proteobacteria	Deltaproteobacteria	Desulfovibrionales	Desulfohalobiaceae	Desulfonatronospira	Desulfonatronospira thiodismutans	4	3	9	13	5	1	3270	4018	4216	3257	490	11838
Bacteria	Proteobacteria	Deltaproteobacteria	Desulfobacterales	Desulfobulbaceae	Desulfotalea	Desulfotalea psychrophila	1	2	116	184	258	18	7108	3406	2666	3487	1346	247891
Bacteria	Firmicutes	Clostridia	Clostridiales	Peptococcaceae	Desulfotomaculum	Desulfotomaculum acetoxidans	10	58	16	26	35	2	6282	6464	5532	6295	448	15429
Bacteria	Firmicutes	Clostridia	Clostridiales	Peptococcaceae	Desulfotomaculum	Desulfotomaculum reducens	2334	1088	165	313	75	971	6564	5446	4638	4967	1965	19495
Bacteria	Proteobacteria	Deltaproteobacteria	Desulfovibrionales	Desulfovibrionaceae	Desulfovibrio	Desulfovibrio aespoeensis	2	2	3	140	3	3	2161	1871	1808	2201	312	12287
Bacteria	Proteobacteria	Deltaproteobacteria	Desulfovibrionales	Desulfovibrionaceae	Desulfovibrio	Desulfovibrio desulfuricans	728	418	67	61	233	389	4694	3472	2980	4379	2788	31293
Bacteria	Proteobacteria	Deltaproteobacteria	Desulfovibrionales	Desulfovibrionaceae	Desulfovibrio	Desulfovibrio fructosovorans	80	27	145	34	1	9	2617	1909	1911	2414	759	15979
Bacteria	Proteobacteria	Deltaproteobacteria	Desulfovibrionales	Desulfovibrionaceae	Desulfovibrio	Desulfovibrio magneticus	96	33	106	134	20	2	4104	3110	2749	4549	928	28800
Bacteria	Proteobacteria	Deltaproteobacteria	Desulfovibrionales	Desulfovibrionaceae	Desulfovibrio	Desulfovibrio piger	1	0	0	3	5	26	342	352	142	318	168	2211
Bacteria	Proteobacteria	Deltaproteobacteria	Desulfovibrionales	Desulfovibrionaceae	Desulfovibrio	Desulfovibrio salexigens	12	2	10	96	4	2	4334	4694	3607	4114	884	16917
Bacteria	Proteobacteria	Deltaproteobacteria	Desulfovibrionales	Desulfovibrionaceae	Desulfovibrio	Desulfovibrio sp. 3_1_syn3	1	1	1	54	92	0	293	242	73	218	237	2071
Bacteria	Proteobacteria	Deltaproteobacteria	Desulfovibrionales	Desulfovibrionaceae	Desulfovibrio	Desulfovibrio sp. FW1012B	9	7	5	69	107	7	2285	1755	1620	2969	492	18686
Bacteria	Proteobacteria	Deltaproteobacteria	Desulfovibrionales	Desulfovibrionaceae	Desulfovibrio	Desulfovibrio vulgaris	7	4	8	245	117	52	4861	5034	3272	6082	2133	45592
Bacteria	Chrysiogenetes	Chrysiogenetes (class)	Chrysiogenales	Chrysiogenaceae	Desulfurispirillum	Desulfurispirillum indicum	88	17	5	218	12	77	1283	1371	835	966	638	7850
Bacteria	Proteobacteria	Deltaproteobacteria	Desulfobacterales	Desulfobulbaceae	Desulfurivibrio	Desulfurivibrio alkaliphilus	5	3	11	97	18	1	3605	2845	1708	3068	1465	88301
Archaea	Crenarchaeota	Thermoprotei	Desulfurococcales	Desulfurococcaceae	Desulfurococcus	Desulfurococcus kamchatkensis	0	0	2	43	0	1	455	463	483	399	34	1153
Bacteria	Proteobacteria	Deltaproteobacteria	Desulfuromonadales	Desulfuromonadaceae	Desulfuromonas	Desulfuromonas acetoxidans	7	6	3	250	4	550	2618	2451	1884	2442	1304	19328
Bacteria	Firmicutes	Clostridia	Clostridiales	Syntrophomonadaceae	Dethiobacter	Dethiobacter alkaliphilus	9	2	22	0	643	8	5271	6996	5626	5823	184	8532
Bacteria	Synergistetes	Synergistia	Synergistales	Synergistaceae	Dethiosulfovibrio	Dethiosulfovibrio peptidovorans	0	24	1	58	10	361	1482	1493	1172	1246	1068	4294
Bacteria	Firmicutes	Negativicutes	Selenomonadales	Veillonellaceae	Dialister	Dialister invisus	2	0	0	11	1	1	313	197	119	153	24	1038
Bacteria	Firmicutes	Negativicutes	Selenomonadales	Veillonellaceae	Dialister	Dialister micraerophilus	0	0	0	25	1	0	207	133	35	131	15	698
Bacteria	Proteobacteria	Gammaproteobacteria	Cardiobacteriales	Cardiobacteriaceae	Dichelobacter	Dichelobacter nodosus	3	0	1	4	202	819	512	412	371	532	543	1590
Bacteria	Proteobacteria	Gammaproteobacteria	Enterobacteriales	Enterobacteriaceae	Dickeya	Dickeya dadantii	9696	5432	4431	12	187	202	807	926	840	1528	988	2402
Bacteria	Proteobacteria	Gammaproteobacteria	Enterobacteriales	Enterobacteriaceae	Dickeya	Dickeya zeae	3695	1807	1574	7	36	1	101	155	112	176	332	435
Bacteria	Dictyoglomi	Dictyoglomia	Dictyoglomales	Dictyoglomaceae	Dictyoglomus	Dictyoglomus thermophilum	60	17	101	393	15	26	5910	7049	5478	5677	1305	11667
Bacteria	Dictyoglomi	Dictyoglomia	Dictyoglomales	Dictyoglomaceae	Dictyoglomus	Dictyoglomus turgidum	4	4	7	235	12	1	5640	5607	3924	4891	464	10518
Eukaryota	unclassified (derived from Eukaryota)	unclassified (derived from Eukaryota)	Dictyosteliida	unclassified (derived from Dictyosteliida)	Dictyostelium	Dictyostelium citrinum	0	0	0	0	0	0	0	0	2	0	0	32
Eukaryota	unclassified (derived from Eukaryota)	unclassified (derived from Eukaryota)	Dictyosteliida	unclassified (derived from Dictyosteliida)	Dictyostelium	Dictyostelium discoideum	2	561	583	219	237	74	1408	1249	893	1297	1371	4022
Eukaryota	unclassified (derived from Eukaryota)	unclassified (derived from Eukaryota)	Dictyosteliida	unclassified (derived from Dictyosteliida)	Dictyostelium	Dictyostelium fasciculatum	0	0	0	0	0	0	1	0	1	0	0	0
Eukaryota	Phaeophyceae	unclassified (derived from Phaeophyceae)	Dictyotales	Dictyotaceae	Dictyota	Dictyota dichotoma	0	4	0	0	0	0	2	15	4	1	0	2
Bacteria	Proteobacteria	Alphaproteobacteria	Rhodobacterales	Rhodobacteraceae	Dinoroseobacter	Dinoroseobacter shibae	14	0	3	42	168	214	215	108	148	360	422	874
Eukaryota	Streptophyta	Liliopsida	Dioscoreales	Dioscoreaceae	Dioscorea	Dioscorea elephantipes	0	0	0	0	0	0	0	0	0	0	2	5
Eukaryota	Chordata	Ascidiacea	Enterogona	Didemnidae	Diplosoma	Diplosoma listerianum	0	0	0	0	0	0	0	0	0	0	0	5
Eukaryota	Cnidaria	Anthozoa	Corallimorpharia	Discosomatidae	Discosoma	Discosoma sp. CASIZ 168916	0	0	0	0	0	0	0	2	5	0	0	0
Eukaryota	Ascomycota	Dothideomycetes	Capnodiales	Dissoconiaceae	Dissoconium	Dissoconium commune	0	0	0	0	0	55	0	0	0	0	0	0
Bacteria	Bacteroidetes	Flavobacteria	Flavobacteriales	Flavobacteriaceae	Dokdonia	Dokdonia donghaensis	3	4	5	6	326	71	3114	2948	2674	1955	12603	8104
Bacteria	Firmicutes	Clostridia	Clostridiales	Lachnospiraceae	Dorea	Dorea formicigenerans	0	0	1	0	2	0	221	100	155	87	10	606
Bacteria	Firmicutes	Clostridia	Clostridiales	Lachnospiraceae	Dorea	Dorea longicatena	0	0	0	1	5	69	287	351	345	336	13	624
Eukaryota	Ascomycota	Dothideomycetes	Dothideales	Dothideaceae	Dothidea	Dothidea sambuci	0	0	0	1	0	3	0	0	0	0	0	1
Eukaryota	Streptophyta	unclassified (derived from Streptophyta)	Brassicales	Brassicaceae	Draba	Draba nemorosa	0	0	0	0	0	0	0	0	0	0	0	1
Eukaryota	Arthropoda	Insecta	Diptera	Drosophilidae	Drosophila	Drosophila ananassae	0	94	289	6	2	0	25	35	29	32	23	145
Eukaryota	Arthropoda	Insecta	Diptera	Drosophilidae	Drosophila	Drosophila erecta	0	110	62	1	11	0	8	2	6	14	7	58
Eukaryota	Arthropoda	Insecta	Diptera	Drosophilidae	Drosophila	Drosophila grimshawi	0	224	146	52	1	66	26	31	11	11	107	87
Eukaryota	Arthropoda	Insecta	Diptera	Drosophilidae	Drosophila	Drosophila melanogaster	1	5988	1683	933	46	64	184	260	120	315	392	820
Eukaryota	Arthropoda	Insecta	Diptera	Drosophilidae	Drosophila	Drosophila mojavensis	0	322	95	14	6	2	131	165	149	126	21	214
Eukaryota	Arthropoda	Insecta	Diptera	Drosophilidae	Drosophila	Drosophila persimilis	0	8	316	7	2	2	12	44	11	17	8	59
Eukaryota	Arthropoda	Insecta	Diptera	Drosophilidae	Drosophila	Drosophila pseudoobscura	1	31	270	0	3	0	56	107	61	75	13	145
Eukaryota	Arthropoda	Insecta	Diptera	Drosophilidae	Drosophila	Drosophila sechellia	0	12	3	0	1	1	10	5	2	5	2	28
Eukaryota	Arthropoda	Insecta	Diptera	Drosophilidae	Drosophila	Drosophila simulans	1	44	0	0	0	1	5	3	4	11	3	17
Eukaryota	Arthropoda	Insecta	Diptera	Drosophilidae	Drosophila	Drosophila virilis	42	107	56	3	15	0	42	12	23	59	43	173
Eukaryota	Arthropoda	Insecta	Diptera	Drosophilidae	Drosophila	Drosophila willistoni	0	65	121	2506	5	170	211	271	384	201	23	220
Eukaryota	Arthropoda	Insecta	Diptera	Drosophilidae	Drosophila	Drosophila yakuba	0	91	129	4	1	0	4	3	2	29	7	109
Eukaryota	unclassified (derived from Eukaryota)	Dinophyceae	Peridiniales	Peridiniaceae	Durinskia	Durinskia baltica	0	0	0	0	2	0	32	13	2	4	2	31
Bacteria	Bacteroidetes	Cytophagia	Cytophagales	Cytophagaceae	Dyadobacter	Dyadobacter fermentans	19	20	32	1120	3680	4	21202	20460	16736	17673	80811	46460
Eukaryota	Phaeophyceae	unclassified (derived from Phaeophyceae)	Ectocarpales	Ectocarpaceae	Ectocarpus	Ectocarpus siliculosus	0	0	0	0	0	0	2	11	2	3	1	12
Viruses	unclassified (derived from Viruses)	unclassified (derived from Viruses)	unclassified (derived from Viruses)	Phycodnaviridae	Phaeovirus	Ectocarpus siliculosus virus 1	0	0	0	0	0	0	0	0	0	1	0	0
Viruses	unclassified (derived from Viruses)	unclassified (derived from Viruses)	unclassified (derived from Viruses)	Poxviridae	Orthopoxvirus	Ectromelia virus	0	0	0	0	0	0	0	0	0	0	0	1
Bacteria	Proteobacteria	Gammaproteobacteria	Enterobacteriales	Enterobacteriaceae	Edwardsiella	Edwardsiella ictaluri	3700	3779	1931	4	25	0	115	190	101	180	289	530
Bacteria	Proteobacteria	Gammaproteobacteria	Enterobacteriales	Enterobacteriaceae	Edwardsiella	Edwardsiella tarda	4140	3227	2235	6	24	0	172	156	275	492	287	825
Bacteria	Actinobacteria	Actinobacteria (class)	Coriobacteriales	Coriobacteriaceae	Eggerthella	Eggerthella lenta	1	0	3	2	24	15	748	801	717	717	74	1890
Bacteria	Proteobacteria	Alphaproteobacteria	Rickettsiales	Anaplasmataceae	Ehrlichia	Ehrlichia canis	0	0	0	2	0	0	96	62	27	47	15	288
Bacteria	Proteobacteria	Alphaproteobacteria	Rickettsiales	Anaplasmataceae	Ehrlichia	Ehrlichia chaffeensis	0	0	79	41	41	4	137	68	32	65	21	312
Bacteria	Proteobacteria	Alphaproteobacteria	Rickettsiales	Anaplasmataceae	Ehrlichia	Ehrlichia ruminantium	0	7	0	5	42	3	158	43	76	64	14	343
Bacteria	Proteobacteria	Betaproteobacteria	Neisseriales	Neisseriaceae	Eikenella	Eikenella corrodens	5	0	1	56	7	1	115	92	107	317	293	634
Eukaryota	Apicomplexa	Coccidia	Eucoccidiorida	Eimeriidae	Eimeria	Eimeria tenella	0	0	0	0	0	0	1	0	0	1	0	3
Bacteria	Elusimicrobia	Elusimicrobia (class)	Elusimicrobiales	Elusimicrobiaceae	Elusimicrobium	Elusimicrobium minutum	15	0	4	485	71	0	1627	1504	796	910	659	5074
Eukaryota	Ascomycota	Eurotiomycetes	Eurotiales	Trichocomaceae	Emericella	Emericella nidulans	324	3189	18	24235	2078	13980	396	302	231	280	1302	493
Eukaryota	unclassified (derived from Eukaryota)	unclassified (derived from Eukaryota)	Isochrysidales	Noelaerhabdaceae	Emiliania	Emiliania huxleyi	0	0	1	0	1	0	8	25	3	8	1	45
Viruses	unclassified (derived from Viruses)	unclassified (derived from Viruses)	unclassified (derived from Viruses)	Phycodnaviridae	Coccolithovirus	Emiliania huxleyi virus 86	0	0	0	0	0	3	0	1	2	0	0	1
Eukaryota	Microsporidia	unclassified (derived from Microsporidia)	unclassified (derived from Microsporidia)	Unikaryonidae	Encephalitozoon	Encephalitozoon cuniculi	0	1	1	0	75	0	28	110	99	107	13	217
Eukaryota	Microsporidia	unclassified (derived from Microsporidia)	unclassified (derived from Microsporidia)	Unikaryonidae	Encephalitozoon	Encephalitozoon intestinalis	0	0	5	0	0	0	7	3	4	3	2	44
Eukaryota	unclassified (derived from Fungi)	unclassified (derived from Fungi)	Endogonales	Endogonaceae	Endogone	Endogone pisiformis	0	0	0	0	0	0	0	10	0	0	0	1
Bacteria	Proteobacteria	Gammaproteobacteria	unclassified (derived from Gammaproteobacteria)	unclassified (derived from Gammaproteobacteria)	Endoriftia	Endoriftia persephone	3	1	0	12	2	5	390	379	356	496	285	1419
Viruses	unclassified (derived from Viruses)	unclassified (derived from Viruses)	Caudovirales	Podoviridae	unclassified (derived from Podoviridae)	Endosymbiont phage APSE-1	0	0	0	0	0	0	0	0	0	10	1	0
Bacteria	Proteobacteria	Gammaproteobacteria	Pseudomonadales	Moraxellaceae	Enhydrobacter	Enhydrobacter aerosaccus	8	8	24	216	542	22010	122	151	119	201	796	1256
Eukaryota	unclassified (derived from Eukaryota)	unclassified (derived from Eukaryota)	unclassified (derived from Eukaryota)	unclassified (derived from Eukaryota)	Entamoeba	Entamoeba dispar	32	11	462	0	1	0	35	40	24	17	28	114
Eukaryota	unclassified (derived from Eukaryota)	unclassified (derived from Eukaryota)	unclassified (derived from Eukaryota)	unclassified (derived from Eukaryota)	Entamoeba	Entamoeba histolytica	0	20	238	0	34	10	226	144	130	106	147	460
Bacteria	Proteobacteria	Gammaproteobacteria	Enterobacteriales	Enterobacteriaceae	Enterobacter	Enterobacter aerogenes	0	0	0	0	0	0	9	7	1	49	79	43
Bacteria	Proteobacteria	Gammaproteobacteria	Enterobacteriales	Enterobacteriaceae	Enterobacter	Enterobacter cancerogenus	16660	11203	6084	271	37	1	36	20	73	140	53	163
Bacteria	Proteobacteria	Gammaproteobacteria	Enterobacteriales	Enterobacteriaceae	Enterobacter	Enterobacter cloacae	166186	83920	72627	307	72	77	219	197	804	1672	422	958
Bacteria	Proteobacteria	Gammaproteobacteria	Enterobacteriales	Enterobacteriaceae	Enterobacter	Enterobacter sp. 638	145856	96358	61520	92	1826	6	471	431	1129	2124	446	1151
Bacteria	Proteobacteria	Gammaproteobacteria	Enterobacteriales	Enterobacteriaceae	Enterobacter	Enterobacter sp. RFL1396	0	0	0	0	0	0	0	0	1	0	0	3
Viruses	unclassified (derived from Viruses)	unclassified (derived from Viruses)	Caudovirales	Podoviridae	T7-like viruses	Enterobacteria phage 13a	0	0	0	0	0	0	0	0	0	0	0	2
Viruses	unclassified (derived from Viruses)	unclassified (derived from Viruses)	Caudovirales	Podoviridae	unclassified (derived from Podoviridae)	Enterobacteria phage 933W sensu lato	0	0	0	0	21	0	0	0	0	0	1	0
Viruses	unclassified (derived from Viruses)	unclassified (derived from Viruses)	Caudovirales	Podoviridae	T7-like viruses	Enterobacteria phage BA14	0	0	0	0	0	0	0	0	0	0	1	0
Viruses	unclassified (derived from Viruses)	unclassified (derived from Viruses)	Caudovirales	Siphoviridae	unclassified (derived from Siphoviridae)	Enterobacteria phage ES18	82	86	2	0	2	0	0	1	0	0	0	4
Viruses	unclassified (derived from Viruses)	unclassified (derived from Viruses)	Caudovirales	Podoviridae	T7-like viruses	Enterobacteria phage EcoDS1	0	0	0	0	0	0	0	0	0	0	4	0
Viruses	unclassified (derived from Viruses)	unclassified (derived from Viruses)	Caudovirales	Podoviridae	SP6-like viruses	Enterobacteria phage Era103	0	0	0	0	0	0	0	0	0	0	2	0
Viruses	unclassified (derived from Viruses)	unclassified (derived from Viruses)	Caudovirales	Myoviridae	unclassified (derived from Myoviridae)	Enterobacteria phage Felix 01	0	0	0	0	0	0	5	0	0	1	0	2
Viruses	unclassified (derived from Viruses)	unclassified (derived from Viruses)	Caudovirales	Myoviridae	P2-like viruses	Enterobacteria phage Fels-2	0	0	0	0	5	0	0	0	0	0	0	0
Viruses	unclassified (derived from Viruses)	unclassified (derived from Viruses)	Caudovirales	Siphoviridae	Lambda-like viruses	Enterobacteria phage HK022	4862	1280	713	0	2	0	0	0	5	30	0	2
Viruses	unclassified (derived from Viruses)	unclassified (derived from Viruses)	Caudovirales	Siphoviridae	Lambda-like viruses	Enterobacteria phage HK97	2	4	0	0	0	0	0	0	0	0	0	0
Viruses	unclassified (derived from Viruses)	unclassified (derived from Viruses)	Caudovirales	Myoviridae	T4-like viruses	Enterobacteria phage IME08	0	0	0	0	0	0	0	0	0	0	0	1
Viruses	unclassified (derived from Viruses)	unclassified (derived from Viruses)	Caudovirales	Siphoviridae	unclassified (derived from Siphoviridae)	Enterobacteria phage JK06	52	57	2	0	0	0	0	0	0	0	1	0
Viruses	unclassified (derived from Viruses)	unclassified (derived from Viruses)	Caudovirales	Myoviridae	T4-like viruses	Enterobacteria phage JSE	0	0	0	0	0	0	1	0	0	0	0	0
Viruses	unclassified (derived from Viruses)	unclassified (derived from Viruses)	Caudovirales	Podoviridae	T7-like viruses	Enterobacteria phage K1F	0	0	0	0	0	0	0	0	0	0	11	0
Viruses	unclassified (derived from Viruses)	unclassified (derived from Viruses)	Caudovirales	Podoviridae	unclassified (derived from Podoviridae)	Enterobacteria phage Min27	0	0	0	0	0	0	0	0	0	0	0	17
Viruses	unclassified (derived from Viruses)	unclassified (derived from Viruses)	Caudovirales	Myoviridae	Mu-like viruses	Enterobacteria phage Mu	183	42	58	0	0	0	0	0	0	3	0	1
Viruses	unclassified (derived from Viruses)	unclassified (derived from Viruses)	Caudovirales	Siphoviridae	N15-like viruses	Enterobacteria phage N15	755	1012	172	0	3	0	1	0	2	10	0	1
Viruses	unclassified (derived from Viruses)	unclassified (derived from Viruses)	Caudovirales	Podoviridae	N4-like viruses	Enterobacteria phage N4	0	0	0	0	3	0	0	0	1	0	15	0
Viruses	unclassified (derived from Viruses)	unclassified (derived from Viruses)	Caudovirales	Myoviridae	P1-like viruses	Enterobacteria phage P1	2	1	3	0	0	0	1	1	3	1	8	2
Viruses	unclassified (derived from Viruses)	unclassified (derived from Viruses)	Caudovirales	Myoviridae	P2-like viruses	Enterobacteria phage P2	1	0	0	0	0	0	0	0	0	0	0	0
Viruses	unclassified (derived from Viruses)	unclassified (derived from Viruses)	Caudovirales	Podoviridae	P22-like viruses	Enterobacteria phage P22	0	0	0	0	100	0	0	0	0	0	0	0
Viruses	unclassified (derived from Viruses)	unclassified (derived from Viruses)	Caudovirales	Myoviridae	P2-like viruses	Enterobacteria phage P4	44	0	0	0	0	0	0	0	0	0	0	0
Viruses	unclassified (derived from Viruses)	unclassified (derived from Viruses)	Caudovirales	Myoviridae	T4-like viruses	Enterobacteria phage Phi1	0	0	0	0	0	0	0	0	0	0	1	3
Viruses	unclassified (derived from Viruses)	unclassified (derived from Viruses)	Caudovirales	Podoviridae	Phieco32-like viruses	Enterobacteria phage Phieco32	82	114	12	0	4	0	0	0	0	0	0	3
Viruses	unclassified (derived from Viruses)	unclassified (derived from Viruses)	Caudovirales	Myoviridae	P2-like viruses	Enterobacteria phage PsP3	40	1	4	0	0	0	0	0	0	0	0	0
Viruses	unclassified (derived from Viruses)	unclassified (derived from Viruses)	Caudovirales	Myoviridae	T4-like viruses	Enterobacteria phage RB14	68	6	1	0	0	0	0	0	1	1	0	0
Viruses	unclassified (derived from Viruses)	unclassified (derived from Viruses)	Caudovirales	Myoviridae	T4-like viruses	Enterobacteria phage RB16	0	0	0	0	0	0	0	0	0	0	5	1
Viruses	unclassified (derived from Viruses)	unclassified (derived from Viruses)	Caudovirales	Myoviridae	T4-like viruses	Enterobacteria phage RB43	0	0	0	0	1	0	0	0	0	0	5	0
Viruses	unclassified (derived from Viruses)	unclassified (derived from Viruses)	Caudovirales	Podoviridae	P22-like viruses	Enterobacteria phage ST104	0	0	0	0	10	0	0	0	75	0	0	0
Viruses	unclassified (derived from Viruses)	unclassified (derived from Viruses)	Caudovirales	Myoviridae	unclassified (derived from Myoviridae)	Enterobacteria phage SfV	45	373	151	0	54	0	0	0	0	4	0	0
Viruses	unclassified (derived from Viruses)	unclassified (derived from Viruses)	Caudovirales	Siphoviridae	T1-like viruses	Enterobacteria phage T1	92	159	42	0	0	0	0	0	0	0	0	0
Viruses	unclassified (derived from Viruses)	unclassified (derived from Viruses)	Caudovirales	Podoviridae	T7-like viruses	Enterobacteria phage T3	0	0	0	0	0	0	0	0	0	0	4	0
Viruses	unclassified (derived from Viruses)	unclassified (derived from Viruses)	Caudovirales	Myoviridae	T4-like viruses	Enterobacteria phage T4 sensu lato	6	0	0	0	0	0	0	0	0	0	0	1
Viruses	unclassified (derived from Viruses)	unclassified (derived from Viruses)	Caudovirales	Podoviridae	T7-like viruses	Enterobacteria phage T7	0	0	0	0	0	0	0	0	0	0	9	0
Viruses	unclassified (derived from Viruses)	unclassified (derived from Viruses)	Caudovirales	Myoviridae	unclassified (derived from Myoviridae)	Enterobacteria phage WV8	313	3	44	0	0	0	0	0	0	2	0	0
Viruses	unclassified (derived from Viruses)	unclassified (derived from Viruses)	Caudovirales	Siphoviridae	Lambda-like viruses	Enterobacteria phage cdtI	5	16	3	0	5	0	0	0	0	0	0	0
Viruses	unclassified (derived from Viruses)	unclassified (derived from Viruses)	Caudovirales	Siphoviridae	Lambda-like viruses	Enterobacteria phage lambda	1	0	0	0	1	0	0	0	0	0	0	0
Viruses	unclassified (derived from Viruses)	unclassified (derived from Viruses)	Caudovirales	Myoviridae	unclassified (derived from Myoviridae)	Enterobacteria phage phiP27	275	59	53	0	0	0	0	0	0	1	1	1
Viruses	unclassified (derived from Viruses)	unclassified (derived from Viruses)	unclassified (derived from Viruses)	Microviridae	Microvirus	Enterobacteria phage phiX174 sensu lato	0	0	0	0	0	1	0	0	0	0	0	0
Bacteria	Firmicutes	Bacilli	Lactobacillales	Enterococcaceae	Enterococcus	Enterococcus casseliflavus	0	0	0	1	234	1	340	362	238	248	15	585
Bacteria	Firmicutes	Bacilli	Lactobacillales	Enterococcaceae	Enterococcus	Enterococcus faecalis	9856	3928	2599	51	1285	27	1056	947	677	1059	648	2860
Bacteria	Firmicutes	Bacilli	Lactobacillales	Enterococcaceae	Enterococcus	Enterococcus faecium	39340	9857	6263	83	432	668	683	382	392	446	333	1425
Bacteria	Firmicutes	Bacilli	Lactobacillales	Enterococcaceae	Enterococcus	Enterococcus gallinarum	13	5	1	0	28	2	95	127	123	107	24	431
Bacteria	Firmicutes	Bacilli	Lactobacillales	Enterococcaceae	Enterococcus	Enterococcus italicus	2	2	2	0	69	1	46	30	17	46	22	253
Viruses	unclassified (derived from Viruses)	unclassified (derived from Viruses)	Caudovirales	Siphoviridae	unclassified (derived from Siphoviridae)	Enterococcus phage phiFL3A	0	0	0	0	0	0	0	1	1	1	0	1
Eukaryota	Microsporidia	unclassified (derived from Microsporidia)	unclassified (derived from Microsporidia)	Enterocytozoonidae	Enterocytozoon	Enterocytozoon bieneusi	0	0	0	0	4	0	23	10	6	31	5	107
Eukaryota	unclassified (derived from Fungi)	unclassified (derived from Fungi)	Entomophthorales	Entomophthoraceae	Entomophthora	Entomophthora muscae	0	0	0	1	0	0	0	0	0	0	0	0
Eukaryota	Streptophyta	Gnetopsida	Ephedrales	Ephedraceae	Ephedra	Ephedra equisetina	0	0	0	0	0	0	0	0	1	0	0	4
Eukaryota	Ascomycota	Eurotiomycetes	Onygenales	Arthrodermataceae	Epidermophyton	Epidermophyton floccosum	43	0	0	0	0	0	0	0	0	1	3	0
Eukaryota	Chordata	unclassified (derived from Chordata)	Myxiniformes	Myxinidae	Eptatretus	Eptatretus burgeri	0	0	0	0	0	0	0	1	1	0	0	0
Bacteria	Firmicutes	Clostridia	Clostridiales	unclassified (derived from Clostridiales)	Epulopiscium	Epulopiscium sp. 'N.t. morphotype B'	1	0	1	1	0	0	215	227	278	154	47	735
Eukaryota	Streptophyta	Equisetopsida	Equisetales	Equisetaceae	Equisetum	Equisetum arvense	0	0	0	0	0	0	0	0	0	2	0	0
Eukaryota	Chordata	Mammalia	Perissodactyla	Equidae	Equus	Equus caballus	0	78	173	0	0	0	76	22	13	43	71	146
Bacteria	Firmicutes	Bacilli	Lactobacillales	Aerococcaceae	Eremococcus	Eremococcus coleocola	0	0	0	2	12269	286	126	64	108	95	8	472
Eukaryota	Ascomycota	Saccharomycetes	Saccharomycetales	Saccharomycetaceae	Eremothecium	Eremothecium gossypii	19	143	2	7805	166	106	597	493	305	129	396	467
Eukaryota	Streptophyta	unclassified (derived from Streptophyta)	Geraniales	Geraniaceae	Erodium	Erodium texanum	0	0	0	0	0	0	1	0	0	0	0	0
Bacteria	Proteobacteria	Gammaproteobacteria	Enterobacteriales	Enterobacteriaceae	Erwinia	Erwinia amylovora	2124	933	930	867	3	148	88	112	101	142	430	272
Bacteria	Proteobacteria	Gammaproteobacteria	Enterobacteriales	Enterobacteriaceae	Erwinia	Erwinia billingiae	8623	5652	4511	7	2	49	85	127	206	325	355	373
Viruses	unclassified (derived from Viruses)	unclassified (derived from Viruses)	Caudovirales	Myoviridae	unclassified (derived from Myoviridae)	Erwinia phage phiEa21-4	126	1	0	0	0	0	0	0	0	1	0	0
Bacteria	Proteobacteria	Gammaproteobacteria	Enterobacteriales	Enterobacteriaceae	Erwinia	Erwinia pyrifoliae	1677	588	1013	370	2	386	39	74	19	136	54	271
Bacteria	Proteobacteria	Gammaproteobacteria	Enterobacteriales	Enterobacteriaceae	Erwinia	Erwinia sp. Ejp 556	2	0	0	0	0	0	0	1	11	1	0	0
Bacteria	Proteobacteria	Gammaproteobacteria	Enterobacteriales	Enterobacteriaceae	Erwinia	Erwinia tasmaniensis	3587	1677	2216	5	69	44	80	53	102	136	159	479
Bacteria	Firmicutes	Erysipelotrichi	Erysipelotrichales	Erysipelotrichaceae	Erysipelothrix	Erysipelothrix rhusiopathiae	0	0	0	2	87	0	111	102	44	78	68	527
Bacteria	Firmicutes	Erysipelotrichi	Erysipelotrichales	Erysipelotrichaceae	unclassified (derived from Erysipelotrichaceae)	Erysipelotrichaceae bacterium 3_1_53	1	1	2	1	5	0	231	99	88	136	14	773
Bacteria	Firmicutes	Erysipelotrichi	Erysipelotrichales	Erysipelotrichaceae	unclassified (derived from Erysipelotrichaceae)	Erysipelotrichaceae bacterium 5_2_54FAA	1	0	0	3	9	1	165	97	87	126	21	702
Bacteria	Proteobacteria	Alphaproteobacteria	Sphingomonadales	Erythrobacteraceae	Erythrobacter	Erythrobacter litoralis	1	1	11	121	27	38	867	755	510	2178	1958	2472
Bacteria	Proteobacteria	Alphaproteobacteria	Sphingomonadales	Erythrobacteraceae	Erythrobacter	Erythrobacter sp. NAP1	374	6	493	517	23	0	325	343	254	1294	321	964
Bacteria	Proteobacteria	Alphaproteobacteria	Sphingomonadales	Erythrobacteraceae	Erythrobacter	Erythrobacter sp. SD-21	27	30	1	7	1	2	168	238	73	922	1689	457
Bacteria	Proteobacteria	Gammaproteobacteria	Enterobacteriales	Enterobacteriaceae	Escherichia	Escherichia albertii	12558	8245	13709	22	3	6	33	32	338	305	33	134
Bacteria	Proteobacteria	Gammaproteobacteria	Enterobacteriales	Enterobacteriaceae	Escherichia	Escherichia coli	972628	739006	411801	44062	34764	72294	4409	8208	9624	15187	4211	10148
Bacteria	Proteobacteria	Gammaproteobacteria	Enterobacteriales	Enterobacteriaceae	Escherichia	Escherichia fergusonii	70694	44246	24732	1	21	26	42	25	255	610	163	141
Viruses	unclassified (derived from Viruses)	unclassified (derived from Viruses)	Caudovirales	Myoviridae	Mu-like viruses	Escherichia phage D108	0	1	0	0	0	0	0	0	0	0	0	0
Viruses	unclassified (derived from Viruses)	unclassified (derived from Viruses)	Caudovirales	Podoviridae	Epsilon15-like viruses	Escherichia phage phiV10	247	104	81	1	13	0	2	0	0	4	2	10
Viruses	unclassified (derived from Viruses)	unclassified (derived from Viruses)	Caudovirales	Myoviridae	unclassified (derived from Myoviridae)	Escherichia phage rv5	286	0	0	0	0	0	4	3	4	1	0	6
Bacteria	Proteobacteria	Gammaproteobacteria	Enterobacteriales	Enterobacteriaceae	Escherichia	Escherichia sp. 1_1_43	611	361	239	0	1	0	2	47	4	6	13	15
Bacteria	Proteobacteria	Gammaproteobacteria	Enterobacteriales	Enterobacteriaceae	Escherichia	Escherichia sp. 3_2_53FAA	43402	37142	25507	8808	245	8625	247	509	558	784	892	434
Bacteria	Proteobacteria	Gammaproteobacteria	Enterobacteriales	Enterobacteriaceae	Escherichia	Escherichia sp. 4_1_40B	1933	1153	976	0	5	0	2	136	10	37	13	8
Bacteria	Proteobacteria	Gammaproteobacteria	Enterobacteriales	Enterobacteriaceae	Escherichia	Escherichia sp. Sflu5	0	0	0	0	3	0	0	0	0	0	0	1
Bacteria	Firmicutes	Clostridia	Clostridiales	Ruminococcaceae	Ethanoligenens	Ethanoligenens harbinense	3	5	5	2	71	1	1447	1633	1398	1227	211	3482
Bacteria	Firmicutes	Erysipelotrichi	Erysipelotrichales	Erysipelotrichaceae	unclassified (derived from Erysipelotrichaceae)	Eubacterium biforme	0	0	0	3	3	0	152	267	159	295	165	532
Bacteria	Firmicutes	Clostridia	Clostridiales	Eubacteriaceae	Eubacterium	Eubacterium cellulosolvens	0	0	1	2	44	1	134	82	190	142	18	643
Bacteria	Firmicutes	Erysipelotrichi	Erysipelotrichales	Erysipelotrichaceae	unclassified (derived from Erysipelotrichaceae)	Eubacterium dolichum	0	0	7	83	10	0	333	96	706	135	162	833
Bacteria	Firmicutes	Clostridia	Clostridiales	Eubacteriaceae	Eubacterium	Eubacterium eligens	0	1	1	8	72	360	579	471	204	377	328	1559
Bacteria	Firmicutes	Clostridia	Clostridiales	Eubacteriaceae	Eubacterium	Eubacterium hallii	4	1	16	4	284	49	615	413	363	482	18	1355
Bacteria	Firmicutes	Clostridia	Clostridiales	Eubacteriaceae	Eubacterium	Eubacterium limosum	59	1	6	3	52	40	2387	2427	2076	2547	422	4342
Bacteria	Firmicutes	Clostridia	Clostridiales	Eubacteriaceae	Eubacterium	Eubacterium rectale	2	2	3	1	60	13	698	677	619	440	281	2334
Bacteria	Firmicutes	Clostridia	Clostridiales	Eubacteriaceae	Eubacterium	Eubacterium saburreum	1	0	0	0	36	0	304	217	249	329	36	589
Bacteria	Firmicutes	Clostridia	Clostridiales	Eubacteriaceae	Eubacterium	Eubacterium saphenum	0	0	0	21	0	0	295	329	222	211	26	960
Bacteria	Firmicutes	Clostridia	Clostridiales	Eubacteriaceae	Eubacterium	Eubacterium siraeum	1	0	2	2	40	0	465	413	254	369	16	1013
Bacteria	Firmicutes	Clostridia	Clostridiales	Eubacteriaceae	Eubacterium	Eubacterium ventriosum	2	1	5	1	11	34	1291	1539	1175	972	29	1607
Bacteria	Firmicutes	Clostridia	Clostridiales	Eubacteriaceae	Eubacterium	Eubacterium yurii	2	0	1	136	3	0	814	796	475	719	42	1641
Eukaryota	Streptophyta	unclassified (derived from Streptophyta)	Myrtales	Myrtaceae	Eucalyptus	Eucalyptus globulus	0	0	0	0	0	0	0	0	0	1	0	1
Eukaryota	Euglenida	unclassified (derived from Euglenida)	Euglenales	unclassified (derived from Euglenales)	Euglena	Euglena gracilis	0	0	0	0	0	0	5	1	0	0	0	3
Eukaryota	Euglenida	unclassified (derived from Euglenida)	Euglenales	unclassified (derived from Euglenales)	Euglena	Euglena longa	0	0	0	0	0	0	2	0	0	0	0	12
Viruses	unclassified (derived from Viruses)	unclassified (derived from Viruses)	unclassified (derived from Viruses)	Baculoviridae	Alphabaculovirus	Euproctis pseudoconspersa nucleopolyhedrovirus	0	0	0	0	0	0	0	0	0	0	0	1
Eukaryota	Basidiomycota	Agaricomycetes	Auriculariales	Exidiaceae	Exidia	Exidia uvapsassa	0	0	0	0	0	0	0	0	0	0	5	0
Bacteria	Firmicutes	Bacilli	Bacillales	unclassified (derived from Bacillales)	Exiguobacterium	Exiguobacterium arabatum	0	0	0	0	0	15	110	0	1	3	4	7
Bacteria	Firmicutes	Bacilli	Bacillales	unclassified (derived from Bacillales)	Exiguobacterium	Exiguobacterium sibiricum	13	1	5	93	222	22446	1206	1139	827	769	160	2659
Bacteria	Firmicutes	Bacilli	Bacillales	unclassified (derived from Bacillales)	Exiguobacterium	Exiguobacterium sp. AT1b	12	1	0	29	120	1580	423	526	295	554	376	1710
Eukaryota	Ascomycota	Eurotiomycetes	Chaetothyriales	Herpotrichiellaceae	Exophiala	Exophiala pisciphila	0	0	0	5	0	0	0	0	0	0	2	0
Bacteria	Firmicutes	Clostridia	Clostridiales	Ruminococcaceae	Faecalibacterium	Faecalibacterium prausnitzii	3	2	49	6	22	19	463	339	282	247	35	1351
Eukaryota	Streptophyta	unclassified (derived from Streptophyta)	Caryophyllales	Polygonaceae	Fagopyrum	Fagopyrum esculentum	0	0	0	1	0	0	0	0	0	0	0	2
Viruses	unclassified (derived from Viruses)	unclassified (derived from Viruses)	unclassified (derived from Viruses)	Phycodnaviridae	Phaeovirus	Feldmannia species virus	0	0	0	0	0	0	0	0	0	0	0	1
Viruses	unclassified (derived from Viruses)	unclassified (derived from Viruses)	unclassified (derived from Viruses)	Retroviridae	Lentivirus	Feline immunodeficiency virus	0	0	0	0	0	0	0	0	0	0	0	1
Bacteria	Proteobacteria	Gammaproteobacteria	Alteromonadales	Ferrimonadaceae	Ferrimonas	Ferrimonas balearica	13	2	3	68	1	0	428	381	366	463	403	1161
Archaea	Euryarchaeota	Archaeoglobi	Archaeoglobales	Archaeoglobaceae	Ferroglobus	Ferroglobus placidus	5	4	8	11	2	0	3265	2714	2449	2339	423	5069
Archaea	Euryarchaeota	Thermoplasmata	Thermoplasmatales	Ferroplasmaceae	Ferroplasma	Ferroplasma acidarmanus	1	0	0	4	44	0	367	293	283	363	32	796
Bacteria	Thermotogae	Thermotogae (class)	Thermotogales	Thermotogaceae	Fervidobacterium	Fervidobacterium nodosum	5	4	1	86	5	0	2341	1636	1199	1597	540	6085
Bacteria	Fibrobacteres	Fibrobacteres (class)	Fibrobacterales	Fibrobacteraceae	Fibrobacter	Fibrobacter succinogenes	34	9	4	1	1	87	2108	2236	2145	2035	1515	3577
Bacteria	Firmicutes	Clostridia	Clostridiales	Peptostreptococcaceae	Filifactor	Filifactor alocis	1	1	2	8	1170	0	300	302	257	293	11	729
Bacteria	Firmicutes	Clostridia	Clostridiales	Clostridiales Family XI. Incertae Sedis	Finegoldia	Finegoldia magna	1	0	3	131	2445	0	1497	1068	903	1090	119	3953
Bacteria	Bacteroidetes	Flavobacteria	Flavobacteriales	unclassified (derived from Flavobacteriales)	unclassified (derived from Flavobacteriales)	Flavobacteria bacterium BAL38	1	2	8	156	84	1	3676	3644	3637	2568	11104	9443
Bacteria	Bacteroidetes	Flavobacteria	unclassified (derived from Flavobacteria)	unclassified (derived from Flavobacteria)	unclassified (derived from Flavobacteria)	Flavobacteria bacterium BBFL7	3	1	6	13	128	36	2828	2792	2775	2107	10145	7790
Bacteria	Bacteroidetes	Flavobacteria	unclassified (derived from Flavobacteria)	unclassified (derived from Flavobacteria)	unclassified (derived from Flavobacteria)	Flavobacteria bacterium MS024-2A	2	0	6	5	141	18	1031	782	1434	663	5020	2769
Bacteria	Bacteroidetes	Flavobacteria	unclassified (derived from Flavobacteria)	unclassified (derived from Flavobacteria)	unclassified (derived from Flavobacteria)	Flavobacteria bacterium MS024-3C	2	0	0	3	20	96	915	667	772	537	5112	2174
Bacteria	Bacteroidetes	Flavobacteria	Flavobacteriales	Flavobacteriaceae	unclassified (derived from Flavobacteriaceae)	Flavobacteriaceae bacterium 3519-10	5	2	220	237	550	0	5009	5520	4825	4026	25273	13767
Bacteria	Bacteroidetes	Flavobacteria	Flavobacteriales	unclassified (derived from Flavobacteriales)	unclassified (derived from Flavobacteriales)	Flavobacteriales bacterium ALC-1	2	1	2	4	94	0	2335	2325	2087	1603	7318	6608
Bacteria	Bacteroidetes	Flavobacteria	Flavobacteriales	Flavobacteriaceae	Flavobacterium	Flavobacterium johnsoniae	275	84	75	2362	4596	86	32507	28283	30019	21280	137011	76858
Viruses	unclassified (derived from Viruses)	unclassified (derived from Viruses)	Caudovirales	Siphoviridae	unclassified (derived from Siphoviridae)	Flavobacterium phage 11b	0	0	0	0	0	0	0	0	0	0	0	13
Bacteria	Bacteroidetes	Flavobacteria	Flavobacteriales	Flavobacteriaceae	Flavobacterium	Flavobacterium psychrophilum	16	2	104	531	727	108	14314	14409	14175	10145	70668	39270
Bacteria	Bacteroidetes	Flavobacteria	Flavobacteriales	Flavobacteriaceae	Flavobacterium	Flavobacterium sp.	0	0	0	0	0	0	0	0	0	0	0	116
Bacteria	Bacteroidetes	Flavobacteria	Flavobacteriales	Flavobacteriaceae	Flavobacterium	Flavobacterium sp. KI723T1	0	0	0	0	0	0	0	0	0	1	0	0
Eukaryota	Chlorophyta	Chlorophyceae	Chaetopeltidales	Chaetopeltidaceae	Floydiella	Floydiella terrestris	0	0	0	0	0	0	1	0	0	0	0	1
Bacteria	Proteobacteria	Gammaproteobacteria	Legionellales	Legionellaceae	Fluoribacter	Fluoribacter dumoffii	0	0	0	0	0	0	19	8	19	105	180	95
Viruses	unclassified (derived from Viruses)	unclassified (derived from Viruses)	unclassified (derived from Viruses)	Poxviridae	Avipoxvirus	Fowlpox virus	0	0	0	0	0	0	2	0	0	0	1	2
Bacteria	Proteobacteria	Gammaproteobacteria	Thiotrichales	Francisellaceae	Francisella	Francisella novicida	382	1	10	0	15	1455	658	510	324	538	401	1385
Bacteria	Proteobacteria	Gammaproteobacteria	Thiotrichales	Francisellaceae	Francisella	Francisella philomiragia	2	0	0	55	9	384	763	875	803	958	509	1767
Bacteria	Proteobacteria	Gammaproteobacteria	Thiotrichales	Francisellaceae	Francisella	Francisella tularensis	1	2	3	23	5	226	518	376	327	398	367	1753
Bacteria	Actinobacteria	Actinobacteria (class)	Actinomycetales	Frankiaceae	Frankia	Frankia alni	17	23	122	60	248	985	670	703	395	410	1176	1742
Bacteria	Actinobacteria	Actinobacteria (class)	Actinomycetales	Frankiaceae	Frankia	Frankia sp. CcI3	107	38	66	5	442	1717	677	771	433	521	830	1745
Bacteria	Actinobacteria	Actinobacteria (class)	Actinomycetales	Frankiaceae	Frankia	Frankia sp. EAN1pec	6	2	3	2	302	3072	446	233	278	538	651	1607
Bacteria	Actinobacteria	Actinobacteria (class)	Actinomycetales	Frankiaceae	Frankia	Frankia sp. EUN1f	1	0	1	1	8	1223	144	200	273	236	147	635
Bacteria	Actinobacteria	Actinobacteria (class)	Actinomycetales	Frankiaceae	Frankia	Frankia sp. EuI1c	0	0	2	3	35	2088	714	834	697	628	1260	1708
Bacteria	Actinobacteria	Actinobacteria (class)	Actinomycetales	Frankiaceae	Frankia	Frankia symbiont of Datisca glomerata	0	0	0	2	42	603	132	80	43	63	141	603
Eukaryota	Phaeophyceae	unclassified (derived from Phaeophyceae)	Fucales	Fucaceae	Fucus	Fucus vesiculosus	0	0	0	0	0	0	1	38	4	1	0	9
Bacteria	Proteobacteria	Alphaproteobacteria	Rhizobiales	Aurantimonadaceae	Fulvimarina	Fulvimarina pelagi	192	141	21	109	82	37	130	142	53	172	279	555
Bacteria	Fusobacteria	Fusobacteria (class)	Fusobacteriales	Fusobacteriaceae	Fusobacterium	Fusobacterium gonidiaformans	1	0	2	13	227	2	46	48	44	82	11	174
Bacteria	Fusobacteria	Fusobacteria (class)	Fusobacteriales	Fusobacteriaceae	Fusobacterium	Fusobacterium mortiferum	0	0	1	39	98	4	494	461	192	350	72	1672
Bacteria	Fusobacteria	Fusobacteria (class)	Fusobacteriales	Fusobacteriaceae	Fusobacterium	Fusobacterium nucleatum	800	184	298	558	1330	0	2724	2484	1965	2229	759	7048
Bacteria	Fusobacteria	Fusobacteria (class)	Fusobacteriales	Fusobacteriaceae	Fusobacterium	Fusobacterium periodonticum	0	0	0	1	52	0	128	146	118	87	81	403
Bacteria	Fusobacteria	Fusobacteria (class)	Fusobacteriales	Fusobacteriaceae	Fusobacterium	Fusobacterium sp. 1_1_41FAA	246	34	130	2	8	1	208	163	422	271	3	446
Bacteria	Fusobacteria	Fusobacteria (class)	Fusobacteriales	Fusobacteriaceae	Fusobacterium	Fusobacterium sp. 2_1_31	1	0	0	2	53	0	68	85	115	76	91	227
Bacteria	Fusobacteria	Fusobacteria (class)	Fusobacteriales	Fusobacteriaceae	Fusobacterium	Fusobacterium sp. 3_1_27	0	0	145	0	2	30	165	211	301	230	2	216
Bacteria	Fusobacteria	Fusobacteria (class)	Fusobacteriales	Fusobacteriaceae	Fusobacterium	Fusobacterium sp. 3_1_33	0	0	0	1	1	0	56	52	51	22	3	166
Bacteria	Fusobacteria	Fusobacteria (class)	Fusobacteriales	Fusobacteriaceae	Fusobacterium	Fusobacterium sp. 3_1_36A2	1	0	1	5	2	1	64	74	28	76	6	150
Bacteria	Fusobacteria	Fusobacteria (class)	Fusobacteriales	Fusobacteriaceae	Fusobacterium	Fusobacterium sp. 3_1_5R	25	20	30	27	16	19	522	703	498	627	248	970
Bacteria	Fusobacteria	Fusobacteria (class)	Fusobacteriales	Fusobacteriaceae	Fusobacterium	Fusobacterium sp. 4_1_13	0	0	0	0	35	0	248	236	264	226	5	439
Bacteria	Fusobacteria	Fusobacteria (class)	Fusobacteriales	Fusobacteriaceae	Fusobacterium	Fusobacterium sp. 7_1	0	0	0	0	66	1	78	44	35	12	1	209
Bacteria	Fusobacteria	Fusobacteria (class)	Fusobacteriales	Fusobacteriaceae	Fusobacterium	Fusobacterium sp. D11	0	0	0	1	66	0	82	69	56	53	8	308
Bacteria	Fusobacteria	Fusobacteria (class)	Fusobacteriales	Fusobacteriaceae	Fusobacterium	Fusobacterium sp. D12	36	27	37	31	74	26	185	292	260	218	40	807
Bacteria	Fusobacteria	Fusobacteria (class)	Fusobacteriales	Fusobacteriaceae	Fusobacterium	Fusobacterium ulcerans	4	5	6	101	343	6	469	344	294	305	248	1346
Bacteria	Fusobacteria	Fusobacteria (class)	Fusobacteriales	Fusobacteriaceae	Fusobacterium	Fusobacterium varium	0	1	2	1	11	0	360	538	436	512	51	1374
Viruses	unclassified (derived from Viruses)	unclassified (derived from Viruses)	Herpesvirales	Herpesviridae	Mardivirus	Gallid herpesvirus 2	0	0	0	0	0	0	0	0	0	0	0	1
Bacteria	Proteobacteria	Betaproteobacteria	Gallionellales	Gallionellaceae	Gallionella	Gallionella capsiferriformans	206	10	94	8	106	86	2733	1110	478	163403	119909	7380
Eukaryota	Chordata	Aves	Galliformes	Phasianidae	Gallus	Gallus gallus	8	1799	829	1	4	0	119	60	96	124	449	516
Bacteria	Actinobacteria	Actinobacteria (class)	Bifidobacteriales	Bifidobacteriaceae	Gardnerella	Gardnerella vaginalis	0	0	1	2	1	97	309	144	64	121	49	746
Bacteria	Firmicutes	Bacilli	Bacillales	unclassified (derived from Bacillales)	Gemella	Gemella haemolysans	0	1	0	0	247	25	276	283	196	221	16	787
Bacteria	Planctomycetes	Planctomycetacia	Planctomycetales	Planctomycetaceae	Gemmata	Gemmata obscuriglobus	2	0	6	78	112	422	1610	2090	1951	2673	3257	5545
Bacteria	Gemmatimonadetes	Gemmatimonadetes (class)	Gemmatimonadales	Gemmatimonadaceae	Gemmatimonas	Gemmatimonas aurantiaca	2	1	3	602	134	10	1601	1155	1205	1326	3136	4342
Bacteria	Firmicutes	Bacilli	Bacillales	Bacillaceae	Geobacillus	Geobacillus kaustophilus	13	3	11	57	608	323	2175	2529	2144	2224	1822	6391
Viruses	unclassified (derived from Viruses)	unclassified (derived from Viruses)	Caudovirales	unclassified (derived from Caudovirales)	unclassified (derived from Caudovirales)	Geobacillus phage GBSV1	0	0	0	1	0	0	7	13	0	3	0	17
Bacteria	Firmicutes	Bacilli	Bacillales	Bacillaceae	Geobacillus	Geobacillus sp. C56-T3	0	0	0	30	125	11	181	153	170	126	201	661
Bacteria	Firmicutes	Bacilli	Bacillales	Bacillaceae	Geobacillus	Geobacillus sp. G11MC16	3	1	6	40	213	649	1793	1343	986	1257	267	3820
Bacteria	Firmicutes	Bacilli	Bacillales	Bacillaceae	Geobacillus	Geobacillus sp. WCH70	28	1	2	118	296	18	958	729	629	675	980	2119
Bacteria	Firmicutes	Bacilli	Bacillales	Bacillaceae	Geobacillus	Geobacillus sp. Y4.1MC1	2	0	0	126	52	15	739	930	597	599	612	1660
Bacteria	Firmicutes	Bacilli	Bacillales	Bacillaceae	Geobacillus	Geobacillus sp. Y412MC52	3	0	3	12	116	113	845	788	562	545	659	2112
Bacteria	Firmicutes	Bacilli	Bacillales	Bacillaceae	Geobacillus	Geobacillus sp. Y412MC61	0	0	0	0	0	0	36	25	34	46	5	76
Bacteria	Firmicutes	Bacilli	Bacillales	Bacillaceae	Geobacillus	Geobacillus stearothermophilus	0	0	0	0	0	0	0	0	0	0	0	4
Bacteria	Firmicutes	Bacilli	Bacillales	Bacillaceae	Geobacillus	Geobacillus thermodenitrificans	0	1	244	36	194	452	949	733	734	907	589	3084
Bacteria	Firmicutes	Bacilli	Bacillales	Bacillaceae	Geobacillus	Geobacillus thermoglucosidasius	4	6	2	27	61	5	1069	932	843	885	504	2074
Viruses	unclassified (derived from Viruses)	unclassified (derived from Viruses)	unclassified (derived from Viruses)	unclassified (derived from Viruses)	unclassified (derived from Viruses)	Geobacillus virus E2	0	0	0	0	0	0	0	1	47	0	0	9
Bacteria	Proteobacteria	Deltaproteobacteria	Desulfuromonadales	Geobacteraceae	Geobacter	Geobacter bemidjiensis	131	55	104	168	110	32	3697	3461	2691	4797	3692	24337
Bacteria	Proteobacteria	Deltaproteobacteria	Desulfuromonadales	Geobacteraceae	Geobacter	Geobacter lovleyi	5529	4271	51	146	59	928	3087	2839	1824	4228	2463	17775
Bacteria	Proteobacteria	Deltaproteobacteria	Desulfuromonadales	Geobacteraceae	Geobacter	Geobacter metallireducens	49	27	57	206	432	28	6098	6336	3987	8827	3599	38820
Bacteria	Proteobacteria	Deltaproteobacteria	Desulfuromonadales	Geobacteraceae	Geobacter	Geobacter sp. FRC-32	2505	1948	5904	407	5	0	5905	7570	5940	9109	1135	20686
Bacteria	Proteobacteria	Deltaproteobacteria	Desulfuromonadales	Geobacteraceae	Geobacter	Geobacter sp. M18	283	136	6	111	2	13	2846	2604	1973	3456	1720	15415
Bacteria	Proteobacteria	Deltaproteobacteria	Desulfuromonadales	Geobacteraceae	Geobacter	Geobacter sp. M21	21	4	10	154	36	46	1613	1701	1341	2364	614	9579
Bacteria	Proteobacteria	Deltaproteobacteria	Desulfuromonadales	Geobacteraceae	Geobacter	Geobacter sulfurreducens	35	11	30	1357	362	43	7142	6232	4111	7987	2854	41372
Bacteria	Proteobacteria	Deltaproteobacteria	Desulfuromonadales	Geobacteraceae	Geobacter	Geobacter uraniireducens	303	34	99	1981	432	2	13296	12120	9545	17459	6323	62296
Bacteria	Actinobacteria	Actinobacteria (class)	Actinomycetales	Geodermatophilaceae	Geodermatophilus	Geodermatophilus obscurus	1	1	0	44	30	3355	635	861	594	811	319	1328
Eukaryota	Streptophyta	unclassified (derived from Streptophyta)	Geraniales	Geraniaceae	Geranium	Geranium palmatum	0	0	0	0	0	0	1	0	0	0	0	0
Eukaryota	unclassified (derived from Eukaryota)	unclassified (derived from Eukaryota)	unclassified (derived from Eukaryota)	Hexamitidae	Giardia	Giardia intestinalis	0	3	0	300	0	0	20	15	10	36	6	132
Eukaryota	Ascomycota	Sordariomycetes	Hypocreales	Nectriaceae	Gibberella	Gibberella zeae	2467	5942	191	12781	5782	14932	2188	2223	1291	4046	6072	6153
Bacteria	Proteobacteria	Gammaproteobacteria	Alteromonadales	Alteromonadaceae	Glaciecola	Glaciecola sp. HTCC2999	1	0	0	0	0	0	1	2	14	3	1	29
Bacteria	Cyanobacteria	Gloeobacteria	Gloeobacterales	unclassified (derived from Gloeobacterales)	Gloeobacter	Gloeobacter violaceus	1	1	5	287	18028	47	2563	2091	1771	2394	4760	8760
Eukaryota	Basidiomycota	Agaricomycetes	Agaricales	Physalacriaceae	Gloiocephala	Gloiocephala aquatica	0	0	0	0	0	0	0	0	0	0	3	0
Eukaryota	Glomeromycota	Glomeromycetes	Glomerales	Glomeraceae	Glomus	Glomus irregulare	0	0	0	0	0	2	0	0	0	0	0	0
Eukaryota	Ascomycota	Dothideomycetes	Hysteriales	Hysteriaceae	Gloniopsis	Gloniopsis arciformis	0	0	0	0	0	0	0	0	0	1	0	0
Bacteria	Proteobacteria	Alphaproteobacteria	Rhodospirillales	Acetobacteraceae	Gluconacetobacter	Gluconacetobacter diazotrophicus	8	0	1	511	83	21	288	219	214	992	1510	1046
Bacteria	Proteobacteria	Alphaproteobacteria	Rhodospirillales	Acetobacteraceae	Gluconacetobacter	Gluconacetobacter hansenii	11	6	1	313	2	6	79	111	141	519	515	442
Bacteria	Proteobacteria	Alphaproteobacteria	Rhodospirillales	Acetobacteraceae	Gluconacetobacter	Gluconacetobacter xylinus	0	0	0	0	0	0	0	1	0	12	29	17
Bacteria	Proteobacteria	Alphaproteobacteria	Rhodospirillales	Acetobacteraceae	Gluconobacter	Gluconobacter oxydans	133	136	76	210	258	39	642	440	362	784	800	1725
Eukaryota	Streptophyta	unclassified (derived from Streptophyta)	Fabales	Fabaceae	Glycine	Glycine max	0	0	0	0	0	0	0	0	0	0	1	0
Viruses	unclassified (derived from Viruses)	unclassified (derived from Viruses)	unclassified (derived from Viruses)	Polydnaviridae	Ichnovirus	Glypta fumiferanae ichnovirus	0	0	0	0	0	0	9	13	6	0	0	14
Eukaryota	Streptophyta	Gnetopsida	Gnetales	Gnetaceae	Gnetum	Gnetum parvifolium	0	0	0	0	0	0	1	0	0	0	0	2
Bacteria	Actinobacteria	Actinobacteria (class)	Actinomycetales	Gordoniaceae	Gordonia	Gordonia bronchialis	0	0	4	6	35	22632	496	407	310	1063	182	1413
Bacteria	Actinobacteria	Actinobacteria (class)	Actinomycetales	Gordoniaceae	Gordonia	Gordonia westfalica	0	0	0	2	0	0	15	20	13	137	2	31
Eukaryota	Streptophyta	unclassified (derived from Streptophyta)	Malvales	Malvaceae	Gossypium	Gossypium hirsutum	0	0	0	0	0	0	0	0	0	0	0	1
Eukaryota	unclassified (derived from Eukaryota)	Florideophyceae	Gracilariales	Gracilariaceae	Gracilaria	Gracilaria tenuistipitata	0	0	0	0	4	0	31	8	20	19	1	118
Eukaryota	unclassified (derived from Eukaryota)	Florideophyceae	Gracilariales	Gracilariaceae	Gracilariophila	Gracilariophila oryzoides	0	0	0	0	0	0	0	0	0	0	0	28
Eukaryota	unclassified (derived from Eukaryota)	Florideophyceae	Gracilariales	Gracilariaceae	Gracilariopsis	Gracilariopsis andersonii	0	0	0	0	0	0	1	10	5	1	0	13
Bacteria	Bacteroidetes	Flavobacteria	Flavobacteriales	Flavobacteriaceae	Gramella	Gramella forsetii	15	14	22	2653	1691	53	15794	16017	16210	11537	76794	42994
Bacteria	Proteobacteria	Alphaproteobacteria	Rhodospirillales	Acetobacteraceae	Granulibacter	Granulibacter bethesdensis	135	23	14	187	44	14	466	337	197	1239	2004	1902
Bacteria	Firmicutes	Bacilli	Lactobacillales	Carnobacteriaceae	Granulicatella	Granulicatella adiacens	1	0	0	1	1036	53	203	78	81	100	115	446
Bacteria	Firmicutes	Bacilli	Lactobacillales	Carnobacteriaceae	Granulicatella	Granulicatella elegans	0	0	1	1	359	1	73	71	42	43	6	259
Bacteria	Proteobacteria	Gammaproteobacteria	Vibrionales	Vibrionaceae	unclassified (derived from Vibrionaceae)	Grimontia hollisae	4	2	1	8	0	0	207	121	170	119	227	695
Eukaryota	Ascomycota	Dothideomycetes	Botryosphaeriales	Botryosphaeriaceae	Guignardia	Guignardia bidwellii	0	0	0	0	0	12	0	0	0	0	1	0
Eukaryota	unclassified (derived from Eukaryota)	Cryptophyta	Pyrenomonadales	Geminigeraceae	Guillardia	Guillardia theta	0	0	0	0	103	0	32	22	10	6	2	86
Eukaryota	Streptophyta	unclassified (derived from Streptophyta)	Asterales	Asteraceae	Guizotia	Guizotia abyssinica	0	0	0	0	0	0	0	2	2	0	0	0
Bacteria	Proteobacteria	Gammaproteobacteria	Pasteurellales	Pasteurellaceae	Haemophilus	Haemophilus ducreyi	53	9	0	2	27	12	404	189	143	208	276	1108
Bacteria	Proteobacteria	Gammaproteobacteria	Pasteurellales	Pasteurellaceae	Haemophilus	Haemophilus influenzae	251	306	283	60	544	156	810	785	678	1007	978	2838
Bacteria	Proteobacteria	Gammaproteobacteria	Pasteurellales	Pasteurellaceae	Haemophilus	Haemophilus parasuis	18	13	3	11	148	9	243	224	121	328	227	1048
Viruses	unclassified (derived from Viruses)	unclassified (derived from Viruses)	Caudovirales	Myoviridae	unclassified (derived from Myoviridae)	Haemophilus phage Aaphi23	0	0	0	0	0	0	1	0	0	67	2	21
Viruses	unclassified (derived from Viruses)	unclassified (derived from Viruses)	Caudovirales	Myoviridae	P2-like viruses	Haemophilus phage HP1	329	129	0	0	0	0	0	0	1	1	0	5
Viruses	unclassified (derived from Viruses)	unclassified (derived from Viruses)	Caudovirales	Myoviridae	P2-like viruses	Haemophilus phage HP2	1	0	0	0	0	0	0	0	0	0	0	0
Bacteria	Proteobacteria	Gammaproteobacteria	Enterobacteriales	Enterobacteriaceae	Hafnia	Hafnia alvei	0	0	0	0	0	0	0	0	0	0	0	3
Bacteria	Proteobacteria	Gammaproteobacteria	Oceanospirillales	Hahellaceae	Hahella	Hahella chejuensis	366	68	85	81	349	362	1628	1493	1279	2801	3324	8317
Archaea	Euryarchaeota	Halobacteria	Halobacteriales	Halobacteriaceae	Halalkalicoccus	Halalkalicoccus jeotgali	0	0	0	0	155	1	57	81	24	33	27	270
Bacteria	Firmicutes	Clostridia	Halanaerobiales	Halanaerobiaceae	Halanaerobium	Halanaerobium sp. 'sapolanicus'	0	6	7	21	191	0	2446	1743	1164	1667	301	5247
Bacteria	Proteobacteria	Deltaproteobacteria	Myxococcales	Haliangiaceae	Haliangium	Haliangium ochraceum	8	2	4	1083	83	6	1442	1483	1346	1564	1274	5786
Eukaryota	Porifera	Demospongiae	Dendroceratida	Halisarcidae	Halisarca	Halisarca sp. DVL-2010	0	0	0	0	0	0	0	0	0	0	0	1
Archaea	Euryarchaeota	Halobacteria	Halobacteriales	Halobacteriaceae	Haloarcula	Haloarcula marismortui	0	1	3	58	178	62	1377	1837	1353	1029	260	1981
Archaea	Euryarchaeota	Halobacteria	Halobacteriales	Halobacteriaceae	Halobacterium	Halobacterium salinarum	1	0	0	0	133	24	305	426	279	209	33	708
Eukaryota	Chordata	Ascidiacea	Stolidobranchia	Pyuridae	Halocynthia	Halocynthia roretzi	0	0	0	0	0	0	2	0	0	0	0	7
Archaea	Euryarchaeota	Halobacteria	Halobacteriales	Halobacteriaceae	Haloferax	Haloferax volcanii	0	11	1	0	57	0	431	491	300	465	246	754
Archaea	Euryarchaeota	Halobacteria	Halobacteriales	Halobacteriaceae	Halogeometricum	Halogeometricum borinquense	1	0	3	0	8	0	865	1105	1104	1040	147	1160
Archaea	Euryarchaeota	Halobacteria	Halobacteriales	Halobacteriaceae	Halomicrobium	Halomicrobium mukohataei	3	0	0	64	22	60	280	376	271	197	213	361
Bacteria	Proteobacteria	Gammaproteobacteria	Oceanospirillales	Halomonadaceae	Halomonas	Halomonas elongata	5	2	12	12	13	26	336	467	290	616	1035	1254
Viruses	unclassified (derived from Viruses)	unclassified (derived from Viruses)	Caudovirales	Myoviridae	unclassified (derived from Myoviridae)	Halomonas phage phiHAP-1	0	0	0	0	0	0	0	0	0	0	1	1
Archaea	Euryarchaeota	Halobacteria	Halobacteriales	Halobacteriaceae	Haloquadratum	Haloquadratum walsbyi	0	0	1	1	33	7	418	575	282	427	42	717
Archaea	Euryarchaeota	Halobacteria	Halobacteriales	Halobacteriaceae	Halorhabdus	Halorhabdus utahensis	0	1	1	19	3	2	500	672	507	619	22	1014
Bacteria	Proteobacteria	Gammaproteobacteria	Chromatiales	Ectothiorhodospiraceae	Halorhodospira	Halorhodospira halophila	3	1	2	5	201	13	835	736	648	1148	1228	2792
Archaea	Euryarchaeota	Halobacteria	Halobacteriales	Halobacteriaceae	Halorubrum	Halorubrum lacusprofundi	0	1	0	0	1	0	593	657	457	615	136	793
Viruses	unclassified (derived from Viruses)	unclassified (derived from Viruses)	unclassified (derived from Viruses)	unclassified (derived from Viruses)	unclassified (derived from Viruses)	Halorubrum phage HF2	0	0	0	0	0	0	0	0	0	0	0	18
Archaea	Euryarchaeota	Halobacteria	Halobacteriales	Halobacteriaceae	Haloterrigena	Haloterrigena turkmenica	1	0	0	1	4	0	255	345	185	193	298	544
Bacteria	Firmicutes	Clostridia	Halanaerobiales	Halanaerobiaceae	Halothermothrix	Halothermothrix orenii	7	2	11	4	8	68	5750	5661	3760	4268	413	14041
Bacteria	Proteobacteria	Gammaproteobacteria	Chromatiales	Halothiobacillaceae	Halothiobacillus	Halothiobacillus neapolitanus	6	1	2	1	50	0	439	438	321	825	1633	1610
Eukaryota	Chytridiomycota	Monoblepharidomycetes	Monoblepharidales	Harpochytriaceae	Harpochytrium	Harpochytrium sp. JEL105	0	0	0	0	0	0	1	0	0	0	0	0
Eukaryota	unclassified (derived from Eukaryota)	unclassified (derived from Eukaryota)	unclassified (derived from Eukaryota)	Hartmannellidae	Hartmannella	Hartmannella vermiformis	0	0	1	0	0	0	471	113	356	671	0	674
Bacteria	Proteobacteria	Epsilonproteobacteria	Campylobacterales	Helicobacteraceae	Helicobacter	Helicobacter acinonychis	0	4	1	0	83	0	154	97	85	105	323	568
Bacteria	Proteobacteria	Epsilonproteobacteria	Campylobacterales	Helicobacteraceae	Helicobacter	Helicobacter bilis	1	0	0	32	0	45	288	288	392	211	35	507
Bacteria	Proteobacteria	Epsilonproteobacteria	Campylobacterales	Helicobacteraceae	Helicobacter	Helicobacter canadensis	0	0	1	0	10	0	156	85	50	164	119	603
Bacteria	Proteobacteria	Epsilonproteobacteria	Campylobacterales	Helicobacteraceae	Helicobacter	Helicobacter cinaedi	0	0	0	22	0	0	371	168	213	183	82	1057
Bacteria	Proteobacteria	Epsilonproteobacteria	Campylobacterales	Helicobacteraceae	Helicobacter	Helicobacter felis	5	0	1	0	178	0	513	424	310	282	171	980
Bacteria	Proteobacteria	Epsilonproteobacteria	Campylobacterales	Helicobacteraceae	Helicobacter	Helicobacter hepaticus	93	3	17	6	3	44	578	464	441	501	208	1719
Bacteria	Proteobacteria	Epsilonproteobacteria	Campylobacterales	Helicobacteraceae	Helicobacter	Helicobacter mustelae	0	1	1	3	1	0	121	153	92	122	67	565
Bacteria	Proteobacteria	Epsilonproteobacteria	Campylobacterales	Helicobacteraceae	Helicobacter	Helicobacter pullorum	2	0	1	1	4	257	205	186	134	172	49	518
Bacteria	Proteobacteria	Epsilonproteobacteria	Campylobacterales	Helicobacteraceae	Helicobacter	Helicobacter pylori	0	18	0	26	22	0	1142	636	662	724	609	3592
Bacteria	Proteobacteria	Epsilonproteobacteria	Campylobacterales	Helicobacteraceae	Helicobacter	Helicobacter winghamensis	1	0	0	0	5	0	108	73	160	130	33	394
Eukaryota	Chlorophyta	Trebouxiophyceae	unclassified (derived from Trebouxiophyceae)	unclassified (derived from Trebouxiophyceae)	Helicosporidium	Helicosporidium sp. ex Simulium jonesi	0	0	0	0	0	0	0	0	0	1	0	0
Bacteria	Firmicutes	Clostridia	Clostridiales	Heliobacteriaceae	Heliobacterium	Heliobacterium modesticaldum	6	3	18	18	59	84	3445	2961	2485	2664	489	8636
Viruses	unclassified (derived from Viruses)	unclassified (derived from Viruses)	unclassified (derived from Viruses)	Ascoviridae	Ascovirus	Heliothis virescens ascovirus 3a	0	0	0	0	0	0	1	0	0	0	0	0
Viruses	unclassified (derived from Viruses)	unclassified (derived from Viruses)	unclassified (derived from Viruses)	unclassified (derived from Viruses)	unclassified (derived from Viruses)	Heliothis zea virus 1	0	0	0	0	0	0	0	0	0	4	0	0
Eukaryota	unclassified (derived from Eukaryota)	Cryptophyta	Cryptomonadales	Hemiselmidaceae	Hemiselmis	Hemiselmis andersenii	0	0	0	1	0	0	0	1	1	1	0	17
Bacteria	Proteobacteria	Betaproteobacteria	Burkholderiales	Oxalobacteraceae	Herbaspirillum	Herbaspirillum seropedicae	334	227	68	10	47	106	399	274	374	3959	3523	2822
Bacteria	Proteobacteria	Betaproteobacteria	Burkholderiales	Oxalobacteraceae	Herminiimonas	Herminiimonas arsenicoxydans	335	242	402	225	46	80	1053	1097	826	7527	8644	5746
Bacteria	Chloroflexi	Chloroflexi (class)	Herpetosiphonales	Herpetosiphonaceae	Herpetosiphon	Herpetosiphon aurantiacus	5	10	142	13	150	228	2704	1903	1251	2025	1716	8779
Eukaryota	unclassified (derived from Eukaryota)	Raphidophyceae	Chattonellales	Chattonellaceae	Heterosigma	Heterosigma akashiwo	0	0	0	0	1	0	43	48	19	38	2	190
Eukaryota	Chordata	Mammalia	unclassified (derived from Mammalia)	Hippopotamidae	Hippopotamus	Hippopotamus amphibius	0	0	0	0	0	0	1	0	0	0	0	0
Bacteria	Proteobacteria	Alphaproteobacteria	Rhodobacterales	Hyphomonadaceae	Hirschia	Hirschia baltica	0	1	1	51	0	62	149	135	73	237	157	784
Bacteria	Proteobacteria	Gammaproteobacteria	Pasteurellales	Pasteurellaceae	Histophilus	Histophilus somni	127	37	6	60	144	96	503	683	634	721	746	1140
Bacteria	Proteobacteria	Alphaproteobacteria	Rhizobiales	Phyllobacteriaceae	Hoeflea	Hoeflea phototrophica	1	9	245	62	4	0	118	101	92	382	325	813
Bacteria	Firmicutes	Erysipelotrichi	Erysipelotrichales	Erysipelotrichaceae	Holdemania	Holdemania filiformis	1	0	2	397	707	23	994	911	749	746	234	1957
Eukaryota	Chordata	Mammalia	Primates	Hominidae	Homo	Homo sapiens	27	604	1464	343	282	204	251	220	217	196	276	708
Viruses	unclassified (derived from Viruses)	unclassified (derived from Viruses)	Herpesvirales	Herpesviridae	Rhadinovirus	Human herpesvirus 8	0	0	0	0	0	0	0	0	0	0	1	0
Eukaryota	Streptophyta	Lycopodiopsida	Lycopodiales	Lycopodiaceae	Huperzia	Huperzia lucidula	0	0	0	0	0	0	0	0	1	2	5	1
Eukaryota	Chytridiomycota	Monoblepharidomycetes	Monoblepharidales	unclassified (derived from Monoblepharidales)	Hyaloraphidium	Hyaloraphidium curvatum	0	0	0	0	0	0	1	0	0	2	0	1
Eukaryota	Cnidaria	Hydrozoa	Hydroida	Hydridae	Hydra	Hydra magnipapillata	0	107	480	2	7	218	243	173	119	1037	646	871
Bacteria	Aquificae	Aquificae (class)	Aquificales	Aquificaceae	Hydrogenivirga	Hydrogenivirga sp. 128-5-R1-1	6	1	10	13	0	0	2696	2884	2302	2467	533	5641
Bacteria	Aquificae	Aquificae (class)	Aquificales	Aquificaceae	Hydrogenobacter	Hydrogenobacter thermophilus	5	0	4	589	91	0	1776	1775	1597	1600	361	3789
Bacteria	Aquificae	Aquificae (class)	Aquificales	Aquificaceae	Hydrogenobaculum	Hydrogenobaculum sp. Y04AAS1	3	3	2	11	22	2	1405	1363	1121	1351	282	4327
Eukaryota	Chordata	Mammalia	Cetacea	Ziphiidae	Hyperoodon	Hyperoodon ampullatus	0	0	0	0	0	0	0	0	0	0	1	0
Archaea	Crenarchaeota	Thermoprotei	Desulfurococcales	Pyrodictiaceae	Hyperthermus	Hyperthermus butylicus	1	1	0	0	1	0	612	796	440	716	110	1562
Eukaryota	Arthropoda	Insecta	Lepidoptera	Arctiidae	Hyphantria	Hyphantria cunea	0	0	0	0	0	0	0	0	0	0	1	0
Bacteria	Proteobacteria	Alphaproteobacteria	Rhizobiales	Hyphomicrobiaceae	Hyphomicrobium	Hyphomicrobium denitrificans	10	0	4	26	10	28	919	701	650	1903	954	1534
Bacteria	Proteobacteria	Alphaproteobacteria	Rhodobacterales	Hyphomonadaceae	Hyphomonas	Hyphomonas neptunium	4	3	10	135	28	97	676	751	543	1773	1405	2049
Eukaryota	Ascomycota	Sordariomycetes	Hypocreales	Hypocreaceae	Hypocrea	Hypocrea jecorina	0	65	2	0	0	220	19	12	3	19	5	3
Viruses	unclassified (derived from Viruses)	unclassified (derived from Viruses)	unclassified (derived from Viruses)	Polydnaviridae	Ichnovirus	Hyposoter fugitivus ichnovirus	0	0	0	0	0	0	3	5	3	0	0	9
Bacteria	Proteobacteria	Gammaproteobacteria	Alteromonadales	Idiomarinaceae	Idiomarina	Idiomarina baltica	233	66	129	46	2	66	389	258	144	372	376	1183
Bacteria	Proteobacteria	Gammaproteobacteria	Alteromonadales	Idiomarinaceae	Idiomarina	Idiomarina loihiensis	8	17	4	100	15	214	579	383	490	580	728	2182
Archaea	Crenarchaeota	Thermoprotei	Desulfurococcales	Desulfurococcaceae	Ignicoccus	Ignicoccus hospitalis	2	0	1	0	0	0	942	1117	1191	938	49	1631
Archaea	Crenarchaeota	Thermoprotei	Desulfurococcales	Desulfurococcaceae	Ignisphaera	Ignisphaera aggregans	0	0	1	0	1	0	352	353	318	261	112	560
Bacteria	Fusobacteria	Fusobacteria (class)	Fusobacteriales	Fusobacteriaceae	Ilyobacter	Ilyobacter polytropus	788	266	12	36	7	39	2295	2352	1937	2270	399	5002
other sequences	unclassified (derived from other sequences)	unclassified (derived from other sequences)	unclassified (derived from other sequences)	unclassified (derived from other sequences)	unclassified (derived from other sequences)	IncN plasmid R46	2802	989	497	0	0	0	2	0	6	39	2	2
other sequences	unclassified (derived from other sequences)	unclassified (derived from other sequences)	unclassified (derived from other sequences)	unclassified (derived from other sequences)	unclassified (derived from other sequences)	IncP-1 plasmid pKJK5	0	0	0	0	0	0	2	4	0	48	18	19
other sequences	unclassified (derived from other sequences)	unclassified (derived from other sequences)	unclassified (derived from other sequences)	unclassified (derived from other sequences)	unclassified (derived from other sequences)	IncQ-like plasmid pIE1107	0	0	0	0	3	0	0	0	0	2	1	0
Eukaryota	Chordata	Actinopterygii	Syngnathiformes	Indostomidae	Indostomus	Indostomus paradoxus	0	0	0	0	0	0	0	2	9	0	0	0
Bacteria	Actinobacteria	Actinobacteria (class)	Actinomycetales	Intrasporangiaceae	Intrasporangium	Intrasporangium calvum	7	0	1	4	69	1018	270	214	250	250	390	807
Viruses	unclassified (derived from Viruses)	unclassified (derived from Viruses)	unclassified (derived from Viruses)	Iridoviridae	Chloriridovirus	Invertebrate iridescent virus 3	0	0	0	0	0	0	0	0	0	0	1	1
Viruses	unclassified (derived from Viruses)	unclassified (derived from Viruses)	unclassified (derived from Viruses)	Iridoviridae	Iridovirus	Invertebrate iridescent virus 6	0	0	0	0	0	0	1	2	0	0	1	1
Viruses	unclassified (derived from Viruses)	unclassified (derived from Viruses)	Caudovirales	Myoviridae	unclassified (derived from Myoviridae)	Iodobacteriophage phiPLPE	0	0	0	0	0	0	0	0	0	2	0	3
Eukaryota	Porifera	Demospongiae	Poecilosclerida	Iotrochotidae	Iotrochota	Iotrochota birotulata	0	0	0	0	0	0	0	0	0	0	0	1
Eukaryota	Streptophyta	Isoetopsida	Isoetales	Isoetaceae	Isoetes	Isoetes flaccida	0	0	0	0	1	0	1	0	0	0	0	0
Eukaryota	Chordata	Mammalia	Peramelemorphia	Peramelidae	Isoodon	Isoodon macrourus	0	0	0	0	0	0	0	1	0	0	0	0
Eukaryota	Arthropoda	Arachnida	Ixodida	Ixodidae	Ixodes	Ixodes hexagonus	0	0	0	0	0	0	0	0	0	0	1	1
Eukaryota	Arthropoda	Arachnida	Ixodida	Ixodidae	Ixodes	Ixodes scapularis	162	4497	492	6	5	27	72	68	110	60	229	307
Eukaryota	Chordata	Mammalia	Rodentia	Dipodidae	Jaculus	Jaculus jaculus	0	0	0	0	0	0	0	1	0	0	0	0
Bacteria	Actinobacteria	Actinobacteria (class)	Actinomycetales	Intrasporangiaceae	Janibacter	Janibacter sp. HTCC2649	0	0	1	173	37	1816	380	447	282	386	361	936
Bacteria	Proteobacteria	Alphaproteobacteria	Rhodobacterales	Rhodobacteraceae	Jannaschia	Jannaschia sp. CCS1	2	0	3	92	5	12	1378	949	428	455	1277	1998
Bacteria	Proteobacteria	Betaproteobacteria	Burkholderiales	Oxalobacteraceae	Janthinobacterium	Janthinobacterium sp. Marseille	403	50	253	1435	277	165	1010	693	487	10707	10662	4259
Eukaryota	Streptophyta	unclassified (derived from Streptophyta)	Lamiales	Oleaceae	Jasminum	Jasminum nudiflorum	0	0	0	0	2	0	0	0	0	1	0	1
Bacteria	Actinobacteria	Actinobacteria (class)	Actinomycetales	Jonesiaceae	Jonesia	Jonesia denitrificans	4	0	2	0	158	1296	120	99	45	137	27	404
Bacteria	Synergistetes	Synergistia	Synergistales	Synergistaceae	Jonquetella	Jonquetella anthropi	0	1	0	6	5	25	200	116	119	117	50	817
Bacteria	Proteobacteria	Gammaproteobacteria	Oceanospirillales	Alcanivoracaceae	Kangiella	Kangiella koreensis	5	24	2	35	4	30	539	511	643	606	2087	2514
Eukaryota	Streptophyta	Coniferopsida	Coniferales	Pinaceae	Keteleeria	Keteleeria davidiana	0	0	0	0	0	0	1	0	0	0	0	0
Bacteria	Proteobacteria	Alphaproteobacteria	Rhodobacterales	Rhodobacteraceae	Ketogulonicigenium	Ketogulonicigenium vulgare	7	1	2	2	7	6	89	116	96	206	179	346
Bacteria	Actinobacteria	Actinobacteria (class)	Actinomycetales	Kineosporiaceae	Kineococcus	Kineococcus radiotolerans	102	11	3	54	31	3016	452	317	243	422	235	1463
Bacteria	Proteobacteria	Betaproteobacteria	Neisseriales	Neisseriaceae	Kingella	Kingella oralis	3	0	0	12	0	1	583	602	590	733	312	1079
Bacteria	Proteobacteria	Gammaproteobacteria	Enterobacteriales	Enterobacteriaceae	Klebsiella	Klebsiella oxytoca	6	0	0	0	0	0	0	0	0	0	1	0
Viruses	unclassified (derived from Viruses)	unclassified (derived from Viruses)	Caudovirales	Myoviridae	T4-like viruses	Klebsiella phage KP15	0	0	0	0	0	0	4	0	0	0	0	0
Viruses	unclassified (derived from Viruses)	unclassified (derived from Viruses)	Caudovirales	Podoviridae	T7-like viruses	Klebsiella phage KP32	0	0	0	0	0	0	0	0	0	0	2	0
Viruses	unclassified (derived from Viruses)	unclassified (derived from Viruses)	Caudovirales	Siphoviridae	unclassified (derived from Siphoviridae)	Klebsiella phage phiKO2	6163	4532	652	0	10	0	1	0	16	71	1	0
Bacteria	Proteobacteria	Gammaproteobacteria	Enterobacteriales	Enterobacteriaceae	Klebsiella	Klebsiella pneumoniae	253309	155122	99264	611	1113	247	440	266	1352	3127	1369	2585
Bacteria	Proteobacteria	Gammaproteobacteria	Enterobacteriales	Enterobacteriaceae	Klebsiella	Klebsiella sp. 1_1_55	4098	1241	2727	6	20	5	4	3	36	46	67	96
Bacteria	Proteobacteria	Gammaproteobacteria	Enterobacteriales	Enterobacteriaceae	Klebsiella	Klebsiella sp. KCL-2	1	0	0	0	0	0	0	0	0	0	0	0
Bacteria	Proteobacteria	Gammaproteobacteria	Enterobacteriales	Enterobacteriaceae	Klebsiella	Klebsiella variicola	12636	7216	5189	11	31	2	15	18	80	145	91	71
Eukaryota	Ascomycota	Saccharomycetes	Saccharomycetales	Saccharomycetaceae	Kluyveromyces	Kluyveromyces lactis	244	56	77	1428	15	48	269	247	125	61	434	466
Bacteria	Actinobacteria	Actinobacteria (class)	Actinomycetales	Micrococcaceae	Kocuria	Kocuria rhizophila	1	0	0	10	537	4269	182	117	74	117	53	545
Bacteria	Bacteroidetes	Flavobacteria	Flavobacteriales	Flavobacteriaceae	Kordia	Kordia algicida	4	0	7	171	147	0	3161	2713	2461	1969	10868	7869
Bacteria	Thermotogae	Thermotogae (class)	Thermotogales	Thermotogaceae	Kosmotoga	Kosmotoga olearia	3	1	6	18	13	6	2562	2605	2030	2317	258	5557
Bacteria	Actinobacteria	Actinobacteria (class)	Actinomycetales	Nocardioidaceae	Kribbella	Kribbella flavida	316	247	81	195	301	3186	651	628	427	485	487	1548
Eukaryota	unclassified (derived from Eukaryota)	Dinophyceae	Peridiniales	Peridiniaceae	Kryptoperidinium	Kryptoperidinium foliaceum	0	0	0	0	19	0	7	3	1	0	0	6
Bacteria	Chloroflexi	Ktedonobacteria	Ktedonobacterales	Ktedonobacteraceae	Ktedonobacter	Ktedonobacter racemifer	4	478	24	17	1965	44	4195	4331	3234	3464	1124	9249
Bacteria	Actinobacteria	Actinobacteria (class)	Actinomycetales	Dermacoccaceae	Kytococcus	Kytococcus sedentarius	0	0	1	720	53	2937	228	136	126	141	191	656
Bacteria	Proteobacteria	Alphaproteobacteria	Rhodobacterales	Rhodobacteraceae	Labrenzia	Labrenzia aggregata	1	2	1	48	10	10	443	485	399	586	707	1189
Bacteria	Proteobacteria	Alphaproteobacteria	Rhodobacterales	Rhodobacteraceae	Labrenzia	Labrenzia alexandrii	96	10	262	2	191	9	764	178	127	266	492	661
Eukaryota	Basidiomycota	Agaricomycetes	Agaricales	Tricholomataceae	Laccaria	Laccaria bicolor	340	5	832	24	1233	9503	89	245	91	48	1142	312
Eukaryota	Ascomycota	Saccharomycetes	Saccharomycetales	Saccharomycetaceae	Lachancea	Lachancea thermotolerans	0	86	38	20	3	58	35	25	10	10	52	68
Bacteria	Firmicutes	Bacilli	Lactobacillales	Lactobacillaceae	Lactobacillus	Lactobacillus acidophilus	105	15	1	23	636	4	186	148	186	125	47	888
Bacteria	Firmicutes	Bacilli	Lactobacillales	Lactobacillaceae	Lactobacillus	Lactobacillus amylolyticus	0	0	1	0	0	0	102	37	44	20	7	258
Bacteria	Firmicutes	Bacilli	Lactobacillales	Lactobacillaceae	Lactobacillus	Lactobacillus amylovorus	8	11	2	1	10	0	155	222	212	176	3	315
Bacteria	Firmicutes	Bacilli	Lactobacillales	Lactobacillaceae	Lactobacillus	Lactobacillus antri	0	0	0	0	1	0	64	53	16	44	120	224
Bacteria	Firmicutes	Bacilli	Lactobacillales	Lactobacillaceae	Lactobacillus	Lactobacillus brevis	34	31	280	23	94	23	517	473	562	436	381	1388
Bacteria	Firmicutes	Bacilli	Lactobacillales	Lactobacillaceae	Lactobacillus	Lactobacillus buchneri	0	0	1	0	9	0	52	31	26	143	8	213
Bacteria	Firmicutes	Bacilli	Lactobacillales	Lactobacillaceae	Lactobacillus	Lactobacillus casei	160	2	58	197	951	0	371	373	306	382	24	1311
Bacteria	Firmicutes	Bacilli	Lactobacillales	Lactobacillaceae	Lactobacillus	Lactobacillus coleohominis	0	0	0	1	35	0	39	28	21	31	10	207
Bacteria	Firmicutes	Bacilli	Lactobacillales	Lactobacillaceae	Lactobacillus	Lactobacillus crispatus	10	2	2	5	32	1	165	147	62	145	73	657
Bacteria	Firmicutes	Bacilli	Lactobacillales	Lactobacillaceae	Lactobacillus	Lactobacillus delbrueckii	37	104	1	13	240	0	517	450	310	518	38	1345
Bacteria	Firmicutes	Bacilli	Lactobacillales	Lactobacillaceae	Lactobacillus	Lactobacillus fermentum	62	8	2	4	66	26	229	253	152	101	37	819
Bacteria	Firmicutes	Bacilli	Lactobacillales	Lactobacillaceae	Lactobacillus	Lactobacillus gasseri	17	1	38	2	138	5	435	274	182	256	62	1023
Bacteria	Firmicutes	Bacilli	Lactobacillales	Lactobacillaceae	Lactobacillus	Lactobacillus helveticus	38	11	0	4	308	1	88	60	60	40	11	363
Bacteria	Firmicutes	Bacilli	Lactobacillales	Lactobacillaceae	Lactobacillus	Lactobacillus hilgardii	1	0	1	0	2	0	28	19	23	86	3	125
Bacteria	Firmicutes	Bacilli	Lactobacillales	Lactobacillaceae	Lactobacillus	Lactobacillus iners	1	0	3	13	88	0	207	315	179	214	15	476
Bacteria	Firmicutes	Bacilli	Lactobacillales	Lactobacillaceae	Lactobacillus	Lactobacillus jensenii	0	0	65	6	2	2	182	166	118	54	10	313
Bacteria	Firmicutes	Bacilli	Lactobacillales	Lactobacillaceae	Lactobacillus	Lactobacillus johnsonii	31	9	1	38	14	0	409	331	155	278	287	776
Viruses	unclassified (derived from Viruses)	unclassified (derived from Viruses)	unclassified (derived from Viruses)	unclassified (derived from Viruses)	unclassified (derived from Viruses)	Lactobacillus johnsonii prophage Lj771	0	0	0	0	0	0	0	0	0	9	2	62
Bacteria	Firmicutes	Bacilli	Lactobacillales	Lactobacillaceae	Lactobacillus	Lactobacillus oris	0	0	0	0	0	1	56	24	28	29	1	184
Bacteria	Firmicutes	Bacilli	Lactobacillales	Lactobacillaceae	Lactobacillus	Lactobacillus paracasei	196	8	77	612	401	3	164	146	207	138	174	637
Viruses	unclassified (derived from Viruses)	unclassified (derived from Viruses)	Caudovirales	Siphoviridae	unclassified (derived from Siphoviridae)	Lactobacillus phage A2	0	0	0	0	0	0	0	0	0	0	0	8
Viruses	unclassified (derived from Viruses)	unclassified (derived from Viruses)	Caudovirales	Siphoviridae	unclassified (derived from Siphoviridae)	Lactobacillus phage KC5a	0	0	0	0	0	0	0	2	1	0	0	3
Viruses	unclassified (derived from Viruses)	unclassified (derived from Viruses)	Caudovirales	Myoviridae	SPO1-like viruses	Lactobacillus phage LP65	0	0	0	0	0	0	4	3	1	10	0	6
Viruses	unclassified (derived from Viruses)	unclassified (derived from Viruses)	Caudovirales	Siphoviridae	unclassified (derived from Siphoviridae)	Lactobacillus phage Lc-Nu	0	0	0	0	0	0	1	0	0	2	0	16
Viruses	unclassified (derived from Viruses)	unclassified (derived from Viruses)	Caudovirales	Siphoviridae	unclassified (derived from Siphoviridae)	Lactobacillus phage Lrm1	0	0	0	0	0	0	4	0	0	0	0	2
Viruses	unclassified (derived from Viruses)	unclassified (derived from Viruses)	Caudovirales	Siphoviridae	unclassified (derived from Siphoviridae)	Lactobacillus phage phiJL-1	0	0	0	0	0	0	0	0	0	0	0	1
Viruses	unclassified (derived from Viruses)	unclassified (derived from Viruses)	Caudovirales	Siphoviridae	unclassified (derived from Siphoviridae)	Lactobacillus phage phiadh	0	0	0	0	0	0	0	0	0	0	0	1
Bacteria	Firmicutes	Bacilli	Lactobacillales	Lactobacillaceae	Lactobacillus	Lactobacillus plantarum	200	22	3	3	237	27	772	637	566	391	178	1729
Bacteria	Firmicutes	Bacilli	Lactobacillales	Lactobacillaceae	Lactobacillus	Lactobacillus reuteri	48	24	2	2	95	36	563	350	224	229	67	1705
Bacteria	Firmicutes	Bacilli	Lactobacillales	Lactobacillaceae	Lactobacillus	Lactobacillus rhamnosus	1003	104	3	12	306	0	419	433	385	335	52	596
Bacteria	Firmicutes	Bacilli	Lactobacillales	Lactobacillaceae	Lactobacillus	Lactobacillus ruminis	0	0	1	1	264	136	131	98	114	119	12	393
Bacteria	Firmicutes	Bacilli	Lactobacillales	Lactobacillaceae	Lactobacillus	Lactobacillus sakei	649	149	27	0	312	99	470	204	211	316	316	1343
Bacteria	Firmicutes	Bacilli	Lactobacillales	Lactobacillaceae	Lactobacillus	Lactobacillus salivarius	306	168	72	13	395	370	999	647	422	597	53	1909
Bacteria	Firmicutes	Bacilli	Lactobacillales	Lactobacillaceae	Lactobacillus	Lactobacillus ultunensis	0	1	0	0	10	1	106	56	56	69	4	213
Bacteria	Firmicutes	Bacilli	Lactobacillales	Lactobacillaceae	Lactobacillus	Lactobacillus vaginalis	6	0	1	12	1	1	74	85	17	24	8	322
Bacteria	Firmicutes	Bacilli	Lactobacillales	Streptococcaceae	Lactococcus	Lactococcus lactis	2658	717	191	4361	3170	116	1113	1456	1571	873	1075	2895
Viruses	unclassified (derived from Viruses)	unclassified (derived from Viruses)	Caudovirales	Siphoviridae	unclassified (derived from Siphoviridae)	Lactococcus phage 936 sensu lato	0	0	0	0	0	0	0	0	48	1	0	0
Viruses	unclassified (derived from Viruses)	unclassified (derived from Viruses)	Caudovirales	Siphoviridae	unclassified (derived from Siphoviridae)	Lactococcus phage P087	0	0	0	0	0	0	1	0	0	0	0	5
Viruses	unclassified (derived from Viruses)	unclassified (derived from Viruses)	Caudovirales	Siphoviridae	unclassified (derived from Siphoviridae)	Lactococcus phage P335 sensu lato	0	0	0	0	0	0	0	0	0	0	0	1
Viruses	unclassified (derived from Viruses)	unclassified (derived from Viruses)	Caudovirales	Siphoviridae	unclassified (derived from Siphoviridae)	Lactococcus phage TP901-1	0	0	0	0	0	0	1	0	0	0	0	0
Viruses	unclassified (derived from Viruses)	unclassified (derived from Viruses)	Caudovirales	Siphoviridae	unclassified (derived from Siphoviridae)	Lactococcus phage phiLC3	0	0	0	0	0	0	0	0	0	0	0	1
Eukaryota	Phaeophyceae	unclassified (derived from Phaeophyceae)	Laminariales	Laminariaceae	Laminaria	Laminaria digitata	0	0	0	0	0	0	6	74	5	4	2	2
Bacteria	Proteobacteria	Betaproteobacteria	Neisseriales	Neisseriaceae	Laribacter	Laribacter hongkongensis	4	1	4	1841	152	3	679	649	426	2506	2626	2773
Bacteria	Proteobacteria	Deltaproteobacteria	Desulfovibrionales	Desulfovibrionaceae	Lawsonia	Lawsonia intracellularis	19	3	18	152	4	1	2469	1967	1721	2377	418	7358
Bacteria	Bacteroidetes	Cytophagia	Cytophagales	Cytophagaceae	Leadbetterella	Leadbetterella byssophila	6	4	14	607	660	31	8483	7614	7372	6377	37542	21970
Eukaryota	Ascomycota	Sordariomycetes	Hypocreales	Cordycipitaceae	Lecanicillium	Lecanicillium muscarium	0	77	0	0	0	0	4	3	0	7	10	3
Bacteria	Bacteroidetes	Flavobacteria	Flavobacteriales	Flavobacteriaceae	Leeuwenhoekiella	Leeuwenhoekiella blandensis	4	4	22	214	445	1	4829	4807	4211	3223	24194	13488
Bacteria	Proteobacteria	Gammaproteobacteria	Legionellales	Legionellaceae	Legionella	Legionella drancourtii	5	1	10	142	1	2	3926	3178	2731	2366	252	3351
Bacteria	Proteobacteria	Gammaproteobacteria	Legionellales	Legionellaceae	Legionella	Legionella longbeachae	3	7	9	34	432	0	5849	4187	3782	2911	1290	3883
Bacteria	Proteobacteria	Gammaproteobacteria	Legionellales	Legionellaceae	Legionella	Legionella pneumophila	230	76	59	119	331	13	14917	11051	6144	8068	3151	12677
Bacteria	Actinobacteria	Actinobacteria (class)	Actinomycetales	Microbacteriaceae	Leifsonia	Leifsonia xyli	2	0	1	63	7	912	639	832	551	611	769	1401
Eukaryota	Chordata	unclassified (derived from Chordata)	Squamata	Agamidae	Leiolepis	Leiolepis guttata	0	0	0	0	0	0	0	0	0	1	0	0
Eukaryota	unclassified (derived from Eukaryota)	unclassified (derived from Eukaryota)	Kinetoplastida	Trypanosomatidae	Leishmania	Leishmania braziliensis	0	0	0	1	0	0	20	43	25	9	48	72
Eukaryota	unclassified (derived from Eukaryota)	unclassified (derived from Eukaryota)	Kinetoplastida	Trypanosomatidae	Leishmania	Leishmania infantum	1	35	793	6	95	1	88	89	68	49	96	322
Eukaryota	unclassified (derived from Eukaryota)	unclassified (derived from Eukaryota)	Kinetoplastida	Trypanosomatidae	Leishmania	Leishmania major	7	0	26	9	4	0	43	58	12	36	57	95
Eukaryota	Streptophyta	Liliopsida	Alismatales	Araceae	Lemna	Lemna minor	0	0	0	0	0	0	0	0	0	0	0	1
Bacteria	Lentisphaerae	unclassified (derived from Lentisphaerae)	Lentisphaerales	Lentisphaeraceae	Lentisphaera	Lentisphaera araneosa	4	2	0	33	210	64	1693	1866	1344	1452	1241	4523
Eukaryota	Streptophyta	unclassified (derived from Streptophyta)	Brassicales	Brassicaceae	Lepidium	Lepidium virginicum	0	0	0	0	0	0	0	0	1	0	0	0
Bacteria	Cyanobacteria	unclassified (derived from Cyanobacteria)	Oscillatoriales	unclassified (derived from Oscillatoriales)	Leptolyngbya	Leptolyngbya sp. PCC 6402	0	0	0	0	1	0	0	0	0	0	0	0
Bacteria	Cyanobacteria	unclassified (derived from Cyanobacteria)	Oscillatoriales	unclassified (derived from Oscillatoriales)	Leptolyngbya	Leptolyngbya valderiana	0	0	0	0	0	0	2	0	1	0	0	0
Eukaryota	Chlorophyta	Trebouxiophyceae	Ctenocladales	Ctenocladaceae	Leptosira	Leptosira terrestris	0	0	0	0	3	0	2	6	0	1	0	6
Bacteria	Spirochaetes	Spirochaetes (class)	Spirochaetales	Leptospiraceae	Leptospira	Leptospira biflexa	3	1	2	84	15	11	1521	1677	1623	1394	2911	5198
Bacteria	Spirochaetes	Spirochaetes (class)	Spirochaetales	Leptospiraceae	Leptospira	Leptospira borgpetersenii	3	2	5	11	5	1	1336	1497	1152	1112	2351	3948
Bacteria	Spirochaetes	Spirochaetes (class)	Spirochaetales	Leptospiraceae	Leptospira	Leptospira interrogans	0	0	58	207	29	2	2564	2293	2255	1870	4448	8391
Bacteria	Nitrospirae	Nitrospira (class)	Nitrospirales	Nitrospiraceae	Leptospirillum	Leptospirillum ferrooxidans	0	0	0	0	0	0	0	1	0	15	1	158
Bacteria	Proteobacteria	Betaproteobacteria	Burkholderiales	unclassified (derived from Burkholderiales)	Leptothrix	Leptothrix cholodnii	733	80	74	28	244	73	957	715	468	23003	13394	3823
Bacteria	Fusobacteria	Fusobacteria (class)	Fusobacteriales	Fusobacteriaceae	Leptotrichia	Leptotrichia buccalis	209	69	83	61	252	2	1117	951	742	733	107	2481
Bacteria	Fusobacteria	Fusobacteria (class)	Fusobacteriales	Fusobacteriaceae	Leptotrichia	Leptotrichia goodfellowii	0	0	4	11	83	93	420	487	396	356	26	1147
Bacteria	Fusobacteria	Fusobacteria (class)	Fusobacteriales	Fusobacteriaceae	Leptotrichia	Leptotrichia hofstadii	37	0	1	51	180	2	152	87	124	71	276	587
Bacteria	Firmicutes	Bacilli	Lactobacillales	Leuconostocaceae	Leuconostoc	Leuconostoc citreum	5	0	6	56	0	0	307	386	306	215	15	529
Bacteria	Firmicutes	Bacilli	Lactobacillales	Leuconostocaceae	Leuconostoc	Leuconostoc gasicomitatum	0	0	1	1	91	0	71	49	13	27	2	200
Bacteria	Firmicutes	Bacilli	Lactobacillales	Leuconostocaceae	Leuconostoc	Leuconostoc kimchii	57	2	10	0	22	0	62	92	41	52	9	272
Bacteria	Firmicutes	Bacilli	Lactobacillales	Leuconostocaceae	Leuconostoc	Leuconostoc mesenteroides	0	29	9	2	235	3	342	313	195	232	620	771
Eukaryota	Ascomycota	Sordariomycetes	Diaporthales	Valsaceae	Leucostoma	Leucostoma niveum	0	0	0	0	0	0	8	1	0	0	0	2
Bacteria	Proteobacteria	Betaproteobacteria	Burkholderiales	Burkholderiaceae	Limnobacter	Limnobacter sp. MED105	2	1	0	3	6	0	159	118	72	1915	1446	2273
Eukaryota	Ascomycota	Dothideomycetes	Pleosporales	Lindgomycetaceae	Lindgomyces	Lindgomyces breviappendiculatus	0	0	0	0	0	0	0	0	0	0	0	1
Bacteria	Firmicutes	Bacilli	Bacillales	Listeriaceae	Listeria	Listeria grayi	1	0	0	26	10	55	262	159	208	183	72	669
Bacteria	Firmicutes	Bacilli	Bacillales	Listeriaceae	Listeria	Listeria innocua	197	4	83	35	34	183	417	455	354	333	152	1178
Bacteria	Firmicutes	Bacilli	Bacillales	Listeriaceae	Listeria	Listeria ivanovii	0	0	3	72	21	0	109	159	75	129	30	254
Bacteria	Firmicutes	Bacilli	Bacillales	Listeriaceae	Listeria	Listeria marthii	0	0	0	16	1	1	12	54	58	64	7	113
Bacteria	Firmicutes	Bacilli	Bacillales	Listeriaceae	Listeria	Listeria monocytogenes	280	344	476	45	411	40	1898	1651	1413	1285	830	4196
Viruses	unclassified (derived from Viruses)	unclassified (derived from Viruses)	Caudovirales	Siphoviridae	unclassified (derived from Siphoviridae)	Listeria phage A118	0	0	0	0	0	0	0	0	0	0	1	0
Viruses	unclassified (derived from Viruses)	unclassified (derived from Viruses)	Caudovirales	Siphoviridae	unclassified (derived from Siphoviridae)	Listeria phage A500	0	0	0	0	0	0	0	0	0	0	0	1
Viruses	unclassified (derived from Viruses)	unclassified (derived from Viruses)	Caudovirales	Myoviridae	SPO1-like viruses	Listeria phage A511	5	0	10	0	0	0	22	4	8	0	258	12
Viruses	unclassified (derived from Viruses)	unclassified (derived from Viruses)	Caudovirales	Siphoviridae	unclassified (derived from Siphoviridae)	Listeria phage B025	0	0	0	0	1	0	0	0	0	0	0	0
Viruses	unclassified (derived from Viruses)	unclassified (derived from Viruses)	Caudovirales	Siphoviridae	unclassified (derived from Siphoviridae)	Listeria phage B054	0	0	0	0	0	0	0	2	0	0	0	0
Bacteria	Firmicutes	Bacilli	Bacillales	Listeriaceae	Listeria	Listeria seeligeri	19	5	10	115	133	1	129	197	138	120	25	338
Bacteria	Firmicutes	Bacilli	Bacillales	Listeriaceae	Listeria	Listeria welshimeri	201	0	362	22	65	278	689	825	470	558	51	1488
Bacteria	Proteobacteria	Gammaproteobacteria	Vibrionales	Vibrionaceae	Listonella	Listonella anguillarum	111	185	1	0	0	0	0	0	7	1	1	3
Viruses	unclassified (derived from Viruses)	unclassified (derived from Viruses)	Caudovirales	Siphoviridae	unclassified (derived from Siphoviridae)	Listonella phage phiHSIC	0	0	0	0	1	0	0	0	0	0	0	0
Eukaryota	Nematoda	Chromadorea	Spirurida	Onchocercidae	Loa	Loa loa	0	47	143	67	6	2	238	426	189	132	16	446
Eukaryota	Ascomycota	Saccharomycetes	Saccharomycetales	Debaryomycetaceae	Lodderomyces	Lodderomyces elongisporus	2	0	6	69556	29	117	191	105	59	49	127	231
Bacteria	Proteobacteria	Alphaproteobacteria	Rhodobacterales	Rhodobacteraceae	Loktanella	Loktanella vestfoldensis	13	0	4	21	13	10	77	75	48	150	146	321
Eukaryota	Mollusca	Cephalopoda	Teuthida	Loliginidae	Loligo	Loligo bleekeri	0	0	0	0	0	0	0	0	0	1	0	1
Bacteria	Proteobacteria	Betaproteobacteria	Neisseriales	Neisseriaceae	Lutiella	Lutiella nitroferrum	5	3	6	9	23	10	434	387	518	1905	2083	2267
Viruses	unclassified (derived from Viruses)	unclassified (derived from Viruses)	unclassified (derived from Viruses)	Iridoviridae	Lymphocystivirus	Lymphocystis disease virus - isolate China	0	0	0	0	0	0	0	0	0	0	0	1
Viruses	unclassified (derived from Viruses)	unclassified (derived from Viruses)	unclassified (derived from Viruses)	Iridoviridae	Lymphocystivirus	Lymphocystis disease virus 1	0	0	0	0	0	0	0	0	0	0	0	2
Bacteria	Cyanobacteria	unclassified (derived from Cyanobacteria)	Oscillatoriales	unclassified (derived from Oscillatoriales)	Lyngbya	Lyngbya sp. PCC 8106	165	101	2	101	17718	244	1944	1568	1736	1950	872	4017
Bacteria	Firmicutes	Bacilli	Bacillales	Bacillaceae	Lysinibacillus	Lysinibacillus fusiformis	15	0	110	12	882	163	132	83	74	72	175	406
Bacteria	Firmicutes	Bacilli	Bacillales	Bacillaceae	Lysinibacillus	Lysinibacillus sphaericus	121	3	0	11	88	64	584	630	388	577	252	1494
Eukaryota	Chordata	Mammalia	Primates	Cercopithecidae	Macaca	Macaca mulatta	9	67	267	4703	140	41	93	57	31	36	43	155
Viruses	unclassified (derived from Viruses)	unclassified (derived from Viruses)	Herpesvirales	Herpesviridae	Rhadinovirus	Macacine herpesvirus 5	0	0	0	0	0	0	1	0	0	0	0	0
Bacteria	Firmicutes	Bacilli	Bacillales	Staphylococcaceae	Macrococcus	Macrococcus caseolyticus	1939	205	2	2483	1492	13	692	387	554	263	229	1391
Eukaryota	Chordata	Mammalia	Macroscelidea	Macroscelididae	Macroscelides	Macroscelides proboscideus	0	0	0	0	0	0	0	0	0	0	1	0
Eukaryota	Ascomycota	Sordariomycetes	Magnaporthales	Magnaporthaceae	Magnaporthe	Magnaporthe oryzae	1043	1275	45	4594	2447	13232	1022	520	217	494	2975	625
Bacteria	Proteobacteria	unclassified (derived from Proteobacteria)	unclassified (derived from Proteobacteria)	unclassified (derived from Proteobacteria)	Magnetococcus	Magnetococcus sp. MC-1	34	7	10	131	58	1	1372	1231	1690	2095	2716	10221
Bacteria	Proteobacteria	Alphaproteobacteria	Rhodospirillales	Rhodospirillaceae	Magnetospirillum	Magnetospirillum gryphiswaldense	0	0	0	2	0	0	3	2	9	3	98	14
Bacteria	Proteobacteria	Alphaproteobacteria	Rhodospirillales	Rhodospirillaceae	Magnetospirillum	Magnetospirillum magneticum	113	60	99	235	238	1418	2923	2225	6809	7347	3973	9362
Bacteria	Proteobacteria	Alphaproteobacteria	Rhodospirillales	Rhodospirillaceae	Magnetospirillum	Magnetospirillum magnetotacticum	43	0	3	1385	89	44	690	869	511	1824	2582	3967
Eukaryota	Basidiomycota	Exobasidiomycetes	Malasseziales	Malasseziaceae	Malassezia	Malassezia globosa	56	3	1240	165	12988	3327	77	45	99	91	3229	343
Eukaryota	unclassified (derived from Eukaryota)	unclassified (derived from Eukaryota)	unclassified (derived from Eukaryota)	Malawimonadidae	Malawimonas	Malawimonas jakobiformis	0	0	0	0	0	0	8	35	16	13	0	20
Eukaryota	Chordata	Mammalia	Proboscidea	Elephantidae	Mammuthus	Mammuthus primigenius	0	0	0	0	0	0	0	2	0	0	0	0
Bacteria	Proteobacteria	Gammaproteobacteria	Pasteurellales	Pasteurellaceae	Mannheimia	Mannheimia haemolytica	541	650	191	18	1	0	138	123	106	194	146	768
Bacteria	Proteobacteria	Gammaproteobacteria	Pasteurellales	Pasteurellaceae	Basfia	Mannheimia succiniciproducens	73	7	69	18	72	3	286	293	226	274	330	1027
Eukaryota	Streptophyta	Marchantiopsida	Marchantiales	Marchantiaceae	Marchantia	Marchantia polymorpha	0	0	0	0	0	28	13	56	72	23	235	18
Bacteria	Bacteroidetes	Flavobacteria	Flavobacteriales	Flavobacteriaceae	Maribacter	Maribacter sp. HTCC2170	33	2	15	156	224	2	4948	4827	4900	3879	26493	16429
Bacteria	Proteobacteria	Alphaproteobacteria	Rhodobacterales	Hyphomonadaceae	Maricaulis	Maricaulis maris	0	0	170	106	607	39	380	337	377	667	881	2179
Bacteria	Proteobacteria	Gammaproteobacteria	Alteromonadales	Alteromonadaceae	Marinobacter	Marinobacter algicola	258	282	14	53	3	5	436	627	450	708	373	1311
Bacteria	Proteobacteria	Gammaproteobacteria	Alteromonadales	Alteromonadaceae	Marinobacter	Marinobacter hydrocarbonoclasticus	915	609	32	100	152	41	867	653	478	2539	2468	5063
Bacteria	Proteobacteria	Gammaproteobacteria	Alteromonadales	Alteromonadaceae	Marinobacter	Marinobacter sp. ELB17	2	6	4	64	8	0	440	453	310	776	1421	1553
Bacteria	Proteobacteria	Gammaproteobacteria	Oceanospirillales	Oceanospirillaceae	Marinomonas	Marinomonas sp. MED121	3	2	3	3	6	118	338	452	432	416	163	982
Bacteria	Proteobacteria	Gammaproteobacteria	Oceanospirillales	Oceanospirillaceae	Marinomonas	Marinomonas sp. MWYL1	225	99	706	306	426	3	975	1296	1884	1945	1895	3996
Bacteria	Proteobacteria	Zetaproteobacteria	Mariprofundales	Mariprofundaceae	Mariprofundus	Mariprofundus ferrooxydans	2	0	1	75	21	9	1126	909	605	2269	1531	3792
Bacteria	Proteobacteria	Alphaproteobacteria	Rhodobacterales	Rhodobacteraceae	Maritimibacter	Maritimibacter alkaliphilus	0	0	122	38	6	1	207	326	370	541	418	1069
Bacteria	Bacteroidetes	Cytophagia	Cytophagales	Flammeovirgaceae	Marivirga	Marivirga tractuosa	8	5	10	86	1133	37	7445	7417	6654	4758	43543	20913
Viruses	unclassified (derived from Viruses)	unclassified (derived from Viruses)	unclassified (derived from Viruses)	Marseillevirus family	unclassified (derived from Marseillevirus family)	Marseillevirus	0	0	0	0	0	0	1	0	0	0	0	2
Bacteria	Firmicutes	Clostridia	Clostridiales	Lachnospiraceae	unclassified (derived from Lachnospiraceae)	Marvinbryantia formatexigens	4	2	1	18	313	106	1001	850	608	825	652	1798
Viruses	unclassified (derived from Viruses)	unclassified (derived from Viruses)	unclassified (derived from Viruses)	Retroviridae	Betaretrovirus	Mason-Pfizer monkey virus	0	0	0	0	0	0	0	0	0	0	0	1
Eukaryota	Streptophyta	unclassified (derived from Streptophyta)	Fabales	Fabaceae	Medicago	Medicago truncatula	0	0	0	0	0	0	0	0	0	0	0	1
Eukaryota	Streptophyta	unclassified (derived from Streptophyta)	Ranunculales	Ranunculaceae	Megaleranthis	Megaleranthis saniculifolia	0	0	0	0	1	0	0	0	0	0	0	0
Bacteria	Firmicutes	Negativicutes	Selenomonadales	Veillonellaceae	Megasphaera	Megasphaera genomosp. type_1	5	0	2	32	7	1	378	507	522	373	43	1261
Bacteria	Firmicutes	Negativicutes	Selenomonadales	Veillonellaceae	Megasphaera	Megasphaera micronuciformis	1	0	0	3	16	34	324	106	178	92	29	1247
Bacteria	Deinococcus-Thermus	Deinococci	Thermales	Thermaceae	Meiothermus	Meiothermus ruber	7	1	0	6	261	67	883	844	654	696	1524	3461
Bacteria	Deinococcus-Thermus	Deinococci	Thermales	Thermaceae	Meiothermus	Meiothermus silvanus	1	0	2	341	75	111	1179	1082	971	1355	1557	3785
Viruses	unclassified (derived from Viruses)	unclassified (derived from Viruses)	unclassified (derived from Viruses)	Poxviridae	unclassified (derived from Poxviridae)	Melanoplus sanguinipes entomopoxvirus	0	0	0	0	0	0	0	0	0	0	0	3
Eukaryota	Arthropoda	Insecta	Hymenoptera	Apidae	Melipona	Melipona bicolor	0	0	0	0	0	0	0	1	0	0	0	0
Bacteria	Tenericutes	Mollicutes	Entomoplasmatales	Entomoplasmataceae	Mesoplasma	Mesoplasma florum	0	1	2	5	4	0	278	129	128	193	7	748
Bacteria	Proteobacteria	Alphaproteobacteria	Rhizobiales	Phyllobacteriaceae	Mesorhizobium	Mesorhizobium loti	1005	1265	16	772	2099	534	1481	1232	915	3017	5910	4635
Bacteria	Proteobacteria	Alphaproteobacteria	Rhizobiales	Phyllobacteriaceae	Mesorhizobium	Mesorhizobium opportunistum	3	0	2	228	446	201	368	565	492	900	2235	1235
Eukaryota	Streptophyta	Mesostigmatophyceae	Mesostigmatales	Mesostigmataceae	Mesostigma	Mesostigma viride	0	0	0	0	6	1	6	4	4	5	3	37
Archaea	Crenarchaeota	Thermoprotei	Sulfolobales	Sulfolobaceae	Metallosphaera	Metallosphaera sedula	2	1	2	1	0	0	544	753	595	771	45	1252
Eukaryota	Ascomycota	Sordariomycetes	Hypocreales	Clavicipitaceae	Metarhizium	Metarhizium anisopliae	0	0	0	0	0	0	0	2	0	0	2	0
Viruses	unclassified (derived from Viruses)	unclassified (derived from Viruses)	Caudovirales	Siphoviridae	unclassified (derived from Siphoviridae)	Methanobacterium phage psiM2	0	0	0	0	0	0	2	12	32	0	0	7
Archaea	Euryarchaeota	Methanobacteria	Methanobacteriales	Methanobacteriaceae	Methanobrevibacter	Methanobrevibacter ruminantium	354	143	570	3	42	0	169862	242080	199338	215393	1216	156351
Archaea	Euryarchaeota	Methanobacteria	Methanobacteriales	Methanobacteriaceae	Methanobrevibacter	Methanobrevibacter smithii	514	181	853	1	21	0	242291	337303	287685	308061	1879	221584
Archaea	Euryarchaeota	Methanococci	Methanococcales	Methanocaldococcaceae	Methanocaldococcus	Methanocaldococcus fervens	11	2	19	0	0	0	4262	6111	5338	4999	94	5038
Archaea	Euryarchaeota	Methanococci	Methanococcales	Methanocaldococcaceae	Methanocaldococcus	Methanocaldococcus infernus	4	3	13	0	0	661	3411	4636	4061	3619	427	3996
Archaea	Euryarchaeota	Methanococci	Methanococcales	Methanocaldococcaceae	Methanocaldococcus	Methanocaldococcus jannaschii	92	36	162	28	173	130	48615	68033	58465	60376	736	49319
Archaea	Euryarchaeota	Methanococci	Methanococcales	Methanocaldococcaceae	Methanocaldococcus	Methanocaldococcus sp. FS406-22	6	1	9	0	0	0	4809	6152	5068	5459	87	5111
Archaea	Euryarchaeota	Methanococci	Methanococcales	Methanocaldococcaceae	Methanocaldococcus	Methanocaldococcus vulcanius	7	2	9	16	1	0	4014	5089	4434	4649	75	4762
Archaea	Euryarchaeota	Methanomicrobia	Methanocellales	Methanocellaceae	Methanocella	Methanocella paludicola	28	11	23	2	200	2	10808	14274	11367	11807	1115	12575
Archaea	Euryarchaeota	Methanomicrobia	Methanosarcinales	Methanosarcinaceae	Methanococcoides	Methanococcoides burtonii	38	9	52	349	60	50	12557	15483	13591	14422	867	15125
Archaea	Euryarchaeota	Methanococci	Methanococcales	Methanococcaceae	Methanococcus	Methanococcus aeolicus	19	6	50	0	4	8	9466	11966	11165	10884	494	10800
Archaea	Euryarchaeota	Methanococci	Methanococcales	Methanococcaceae	Methanococcus	Methanococcus maripaludis	63	23	112	0	1	2	31254	42574	36034	40424	532	31364
Archaea	Euryarchaeota	Methanococci	Methanococcales	Methanococcaceae	Methanococcus	Methanococcus vannielii	25	12	43	353	1	35	12697	15615	13476	14581	194	11896
Archaea	Euryarchaeota	Methanococci	Methanococcales	Methanococcaceae	Methanococcus	Methanococcus voltae	6	2	19	1	0	0	3094	4926	3880	3689	65	3890
Archaea	Euryarchaeota	Methanomicrobia	Methanomicrobiales	Methanocorpusculaceae	Methanocorpusculum	Methanocorpusculum labreanum	11	3	8	0	1	0	3572	4918	4034	4987	133	4631
Archaea	Euryarchaeota	Methanomicrobia	Methanomicrobiales	Methanomicrobiaceae	Methanoculleus	Methanoculleus marisnigri	17	71	21	20	321	25	8173	11019	8892	10395	872	11908
Archaea	Euryarchaeota	Methanomicrobia	Methanosarcinales	Methanosarcinaceae	Methanohalobium	Methanohalobium evestigatum	18	6	15	8	10	0	4796	5172	4730	4407	360	5590
Archaea	Euryarchaeota	Methanomicrobia	Methanosarcinales	Methanosarcinaceae	Methanohalophilus	Methanohalophilus mahii	11	3	24	66	1	0	6227	7962	6833	6924	319	7773
Archaea	Euryarchaeota	Methanomicrobia	Methanomicrobiales	Methanomicrobiaceae	Methanoplanus	Methanoplanus petrolearius	14	4	16	0	2	0	5684	7496	6133	6985	274	6923
Archaea	Euryarchaeota	Methanopyri	Methanopyrales	Methanopyraceae	Methanopyrus	Methanopyrus kandleri	19	9	19	0	0	1	7673	9191	8605	8053	299	9215
Archaea	Euryarchaeota	Methanomicrobia	Methanomicrobiales	unclassified (derived from Methanomicrobiales)	Methanoregula	Methanoregula boonei	22	11	46	1	49	0	11662	16595	14070	15120	1817	15953
Archaea	Euryarchaeota	Methanomicrobia	Methanosarcinales	Methanosaetaceae	Methanosaeta	Methanosaeta thermophila	18	2	17	1	2	0	6173	8303	7001	7489	266	10113
Archaea	Euryarchaeota	Methanomicrobia	Methanosarcinales	Methanosarcinaceae	Methanosarcina	Methanosarcina acetivorans	40	12	65	6	25	42	20656	26109	21986	22865	1428	24913
Archaea	Euryarchaeota	Methanomicrobia	Methanosarcinales	Methanosarcinaceae	Methanosarcina	Methanosarcina barkeri	59	43	95	7	107	105	21665	28044	24430	24038	1796	25119
Archaea	Euryarchaeota	Methanomicrobia	Methanosarcinales	Methanosarcinaceae	Methanosarcina	Methanosarcina mazei	40	8	46	26	430	1	16457	22970	19451	19905	969	20417
Archaea	Euryarchaeota	Methanobacteria	Methanobacteriales	Methanobacteriaceae	Methanosphaera	Methanosphaera stadtmanae	197	67	303	3	13	2	89375	124771	108234	111180	1139	81488
Archaea	Euryarchaeota	Methanomicrobia	Methanomicrobiales	unclassified (derived from Methanomicrobiales)	Methanosphaerula	Methanosphaerula palustris	26	12	43	2	20	0	12507	17224	13734	14140	729	15367
Archaea	Euryarchaeota	Methanomicrobia	Methanomicrobiales	Methanospirillaceae	Methanospirillum	Methanospirillum hungatei	11	13	32	4	28	2	8530	10525	8360	9481	1518	12065
Archaea	Euryarchaeota	Methanobacteria	Methanobacteriales	Methanobacteriaceae	Methanothermobacter	Methanothermobacter marburgensis	972	351	1494	4	3	7	424363	596518	510173	545681	2678	387268
Viruses	unclassified (derived from Viruses)	unclassified (derived from Viruses)	Caudovirales	Siphoviridae	unclassified (derived from Siphoviridae)	Methanothermobacter phage psiM100	0	0	0	0	0	0	206	227	263	296	1	165
Archaea	Euryarchaeota	Methanobacteria	Methanobacteriales	Methanobacteriaceae	Methanothermobacter	Methanothermobacter thermautotrophicus	1645	615	2567	20	11	4	716029	1008005	861957	924479	5425	656980
Archaea	Euryarchaeota	Methanococci	Methanococcales	Methanococcaceae	Methanothermococcus	Methanothermococcus okinawensis	7	4	20	0	0	1	2986	4240	3740	3725	115	3973
Archaea	Euryarchaeota	Methanobacteria	Methanobacteriales	Methanothermaceae	Methanothermus	Methanothermus fervidus	262	110	391	0	0	0	114897	163711	141435	148408	1033	108079
Bacteria	Verrucomicrobia	unclassified (derived from Verrucomicrobia)	Methylacidiphilales	Methylacidiphilaceae	Methylacidiphilum	Methylacidiphilum infernorum	9	1	28	8	395	0	1042	691	530	816	550	4391
Bacteria	Proteobacteria	Betaproteobacteria	Burkholderiales	unclassified (derived from Burkholderiales)	Methylibium	Methylibium petroleiphilum	757	8	14	114	149	53	880	557	519	27299	17035	5824
Bacteria	Proteobacteria	Betaproteobacteria	Methylophilales	Methylophilaceae	Methylobacillus	Methylobacillus flagellatus	427	323	127	143	48	68	1425	1327	842	13439	14765	5353
Bacteria	Proteobacteria	Gammaproteobacteria	Methylococcales	Methylococcaceae	Methylobacter	Methylobacter tundripaludum	7	1	15	65	288	11	1269	782	814	3449	3178	5703
Bacteria	Proteobacteria	Alphaproteobacteria	Rhizobiales	Methylobacteriaceae	Methylobacterium	Methylobacterium chloromethanicum	241	3	135	2729	187	677	244	311	100	256	573	654
Bacteria	Proteobacteria	Alphaproteobacteria	Rhizobiales	Methylobacteriaceae	Methylobacterium	Methylobacterium extorquens	14	2	3	3244	1211	514	762	687	525	1643	4326	3761
Bacteria	Proteobacteria	Alphaproteobacteria	Rhizobiales	Methylobacteriaceae	Methylobacterium	Methylobacterium nodulans	38	4	4	1007	1286	66	433	456	296	1070	3720	1687
Bacteria	Proteobacteria	Alphaproteobacteria	Rhizobiales	Methylobacteriaceae	Methylobacterium	Methylobacterium populi	0	0	2	872	834	151	218	139	175	492	1446	765
Bacteria	Proteobacteria	Alphaproteobacteria	Rhizobiales	Methylobacteriaceae	Methylobacterium	Methylobacterium radiotolerans	6	8	4	16651	1763	20	413	593	345	1543	2902	2040
Bacteria	Proteobacteria	Alphaproteobacteria	Rhizobiales	Methylobacteriaceae	Methylobacterium	Methylobacterium sp. 4-46	6	3	3	9752	581	327	588	550	356	1628	4859	2488
Bacteria	Proteobacteria	Alphaproteobacteria	Rhizobiales	Beijerinckiaceae	Methylocella	Methylocella silvestris	38	53	1	155	85	31	262	205	138	2037	4200	1492
Bacteria	Proteobacteria	Gammaproteobacteria	Methylococcales	Methylococcaceae	Methylococcus	Methylococcus capsulatus	32	2	7	522	576	135	1648	1529	995	4616	5481	7645
Bacteria	Proteobacteria	Gammaproteobacteria	Thiotrichales	Piscirickettsiaceae	Methylophaga	Methylophaga thalassica	1	0	0	0	0	0	37	0	106	188	0	118
Bacteria	Proteobacteria	Gammaproteobacteria	Thiotrichales	Piscirickettsiaceae	Methylophaga	Methylophaga thiooxydans	6	1	14	10	284	2	162	101	78	326	482	1344
Bacteria	Proteobacteria	Betaproteobacteria	Methylophilales	unclassified (derived from Methylophilales)	unclassified (derived from Methylophilales)	Methylophilales bacterium HTCC2181	1	0	0	1	1	8	184	333	217	312	234	585
Bacteria	Proteobacteria	Alphaproteobacteria	Rhizobiales	Methylocystaceae	Methylosinus	Methylosinus trichosporium	3	1	26	100	252	6	464	273	140	1079	1673	2074
Bacteria	Proteobacteria	Betaproteobacteria	Methylophilales	Methylophilaceae	Methylotenera	Methylotenera mobilis	121	3	94	50	1	0	443	374	278	1972	2190	2464
Bacteria	Proteobacteria	Betaproteobacteria	Methylophilales	Methylophilaceae	Methylotenera	Methylotenera sp. 301	5	0	2	65	167	0	470	381	212	2403	3121	2229
Bacteria	Proteobacteria	Betaproteobacteria	Methylophilales	Methylophilaceae	Methylovorus	Methylovorus sp. MP688	0	0	0	2	3	0	78	56	23	526	605	1083
Bacteria	Proteobacteria	Betaproteobacteria	Methylophilales	Methylophilaceae	Methylovorus	Methylovorus sp. SIP3-4	7	1	4	10	13	3	569	765	532	4085	3273	2313
Eukaryota	Cnidaria	Anthozoa	Actiniaria	Metridiidae	Metridium	Metridium senile	0	0	0	0	0	0	2	2	1	2	0	8
Eukaryota	Ascomycota	Saccharomycetes	Saccharomycetales	Debaryomycetaceae	Meyerozyma	Meyerozyma guilliermondii	3	401	12	32027	53	48	15718	16138	8155	2196	182	6551
Viruses	unclassified (derived from Viruses)	unclassified (derived from Viruses)	Caudovirales	Siphoviridae	unclassified (derived from Siphoviridae)	Microbacterium phage Min1	0	119	0	0	0	0	1	4	1	0	0	1
Bacteria	Actinobacteria	Actinobacteria (class)	Actinomycetales	Micrococcaceae	Micrococcus	Micrococcus luteus	2	1	1	104	29	3022	121	121	85	184	71	410
Bacteria	Actinobacteria	Actinobacteria (class)	Actinomycetales	Micrococcaceae	Micrococcus	Micrococcus sp. 28	0	0	0	0	0	166	1	0	0	0	27	0
Bacteria	Cyanobacteria	unclassified (derived from Cyanobacteria)	Oscillatoriales	unclassified (derived from Oscillatoriales)	Microcoleus	Microcoleus chthonoplastes	29	4	10	28	37468	623	3121	4262	3511	3899	991	6510
Bacteria	Cyanobacteria	unclassified (derived from Cyanobacteria)	Chroococcales	unclassified (derived from Chroococcales)	Microcystis	Microcystis aeruginosa	5	5	8	20	14751	51	2003	1788	1436	2099	1055	5247
Viruses	unclassified (derived from Viruses)	unclassified (derived from Viruses)	Caudovirales	Myoviridae	unclassified (derived from Myoviridae)	Microcystis aeruginosa phage Ma-LMM01	0	0	0	0	45	0	2	1	1	16	2	34
Eukaryota	Chlorophyta	Prasinophyceae	Mamiellales	unclassified (derived from Mamiellales)	Micromonas	Micromonas pusilla	0	1	20	1	4	33	99	63	33	64	49	335
Viruses	unclassified (derived from Viruses)	unclassified (derived from Viruses)	unclassified (derived from Viruses)	Phycodnaviridae	Prasinovirus	Micromonas sp. RCC1109 virus MpV1	0	0	1	0	0	0	134	47	37	74	20	343
Eukaryota	Chlorophyta	Prasinophyceae	Mamiellales	unclassified (derived from Mamiellales)	Micromonas	Micromonas sp. RCC299	0	1	2	14	14	34	47	72	29	68	39	578
Bacteria	Actinobacteria	Actinobacteria (class)	Actinomycetales	Micromonosporaceae	Micromonospora	Micromonospora aurantiaca	0	1	0	2	30	1052	192	149	125	174	572	625
Bacteria	Actinobacteria	Actinobacteria (class)	Actinomycetales	Micromonosporaceae	Micromonospora	Micromonospora sp. ATCC 39149	3	0	2	4	2	36	138	160	144	186	113	642
Bacteria	Actinobacteria	Actinobacteria (class)	Actinomycetales	Micromonosporaceae	Micromonospora	Micromonospora sp. L5	0	0	0	8	31	208	104	64	26	72	176	322
Bacteria	Bacteroidetes	Cytophagia	Cytophagales	Cytophagaceae	Microscilla	Microscilla marina	184	125	364	96	606	1	7868	7293	6557	5202	26329	20458
Bacteria	Bacteroidetes	Cytophagia	Cytophagales	Cytophagaceae	Microscilla	Microscilla sp. PRE1	0	0	0	2	2	0	31	19	50	18	2	93
Eukaryota	Ascomycota	Saccharomycetes	Saccharomycetales	Debaryomycetaceae	Millerozyma	Millerozyma farinosa	0	0	0	0	0	0	2	3	0	0	0	0
Bacteria	Firmicutes	Negativicutes	Selenomonadales	Veillonellaceae	Mitsuokella	Mitsuokella multacida	0	0	3	2	190	64	959	947	767	691	63	2239
Bacteria	Actinobacteria	Actinobacteria (class)	Actinomycetales	Actinomycetaceae	Mobiluncus	Mobiluncus curtisii	0	0	0	8	170	3473	268	222	199	348	32	526
Bacteria	Actinobacteria	Actinobacteria (class)	Actinomycetales	Actinomycetaceae	Mobiluncus	Mobiluncus mulieris	0	0	1	2	2	1514	291	188	83	128	79	588
Eukaryota	Ascomycota	Leotiomycetes	Helotiales	Sclerotiniaceae	Monilinia	Monilinia laxa	0	0	0	0	0	25	0	0	0	0	0	0
Eukaryota	Basidiomycota	Agaricomycetes	Agaricales	Marasmiaceae	Moniliophthora	Moniliophthora perniciosa	70	1	68	103	445	3940	41	56	13	26	489	117
Eukaryota	Chordata	Mammalia	Didelphimorphia	Didelphidae	Monodelphis	Monodelphis domestica	0	202	569	10	0	0	83	49	29	61	33	265
Eukaryota	Chlorophyta	Prasinophyceae	unclassified (derived from Prasinophyceae)	Monomasticaceae	Monomastix	Monomastix sp. OKE-1	0	0	0	0	135	0	9	2	0	1	0	4
Eukaryota	unclassified (derived from Eukaryota)	unclassified (derived from Eukaryota)	Choanoflagellida	Codonosigidae	Monosiga	Monosiga brevicollis	2	17	260	26	63	203	289	564	242	120	148	860
Eukaryota	Streptophyta	unclassified (derived from Streptophyta)	Geraniales	Geraniaceae	Monsonia	Monsonia speciosa	0	0	0	0	0	0	0	0	1	0	1	2
Eukaryota	Ascomycota	Dothideomycetes	Pleosporales	Montagnulaceae	Montagnula	Montagnula opulenta	0	0	0	0	0	0	0	1	0	0	0	1
Bacteria	Firmicutes	Clostridia	Thermoanaerobacterales	Thermoanaerobacteraceae	Moorella	Moorella thermoacetica	138	184	27	300	86	2	8594	8658	6407	7045	956	20628
Bacteria	Proteobacteria	Gammaproteobacteria	Pseudomonadales	Moraxellaceae	Moraxella	Moraxella bovis	0	0	0	0	0	12	0	0	0	0	0	0
Bacteria	Proteobacteria	Gammaproteobacteria	Pseudomonadales	Moraxellaceae	Moraxella	Moraxella catarrhalis	1	0	0	259	79	1211	117	88	69	182	252	483
Bacteria	Proteobacteria	Gammaproteobacteria	Pseudomonadales	Moraxellaceae	Moraxella	Moraxella sp. TA144	0	0	0	0	0	0	0	0	0	52	0	0
Eukaryota	Arthropoda	Insecta	Coleoptera	Mordellidae	Mordella	Mordella atrata	0	0	0	0	0	0	0	0	0	0	0	2
Viruses	unclassified (derived from Viruses)	unclassified (derived from Viruses)	Caudovirales	Podoviridae	T7-like viruses	Morganella phage MmP1	0	0	0	0	0	0	0	0	0	0	5	0
Bacteria	Proteobacteria	Gammaproteobacteria	Alteromonadales	Moritellaceae	Moritella	Moritella sp. PE36	58	8	98	25	0	0	194	93	83	202	187	1128
Eukaryota	unclassified (derived from Fungi)	unclassified (derived from Fungi)	Mortierellales	Mortierellaceae	Mortierella	Mortierella ramanniana	0	0	0	12	0	6	0	0	0	1	10	1
Viruses	unclassified (derived from Viruses)	unclassified (derived from Viruses)	unclassified (derived from Viruses)	Retroviridae	Betaretrovirus	Mouse mammary tumor virus	0	0	0	0	0	0	0	0	0	0	1	0
Bacteria	Bacteroidetes	Sphingobacteria	Sphingobacteriales	Sphingobacteriaceae	Mucilaginibacter	Mucilaginibacter paludis	19	12	52	524	1449	3	19437	19831	18056	14360	103826	45850
Viruses	unclassified (derived from Viruses)	unclassified (derived from Viruses)	Herpesvirales	Herpesviridae	Muromegalovirus	Murid herpesvirus 1	0	0	0	0	0	0	0	0	0	1	0	0
Eukaryota	Chordata	Mammalia	Rodentia	Muridae	Mus	Mus musculus	2	588	1843	263	31	37	354	404	313	331	479	963
Viruses	unclassified (derived from Viruses)	unclassified (derived from Viruses)	unclassified (derived from Viruses)	unclassified (derived from Viruses)	unclassified (derived from Viruses)	Musca domestica salivary gland hypertrophy virus	0	0	0	0	0	0	0	0	0	0	0	1
Bacteria	Actinobacteria	Actinobacteria (class)	Actinomycetales	Mycobacteriaceae	Mycobacterium	Mycobacterium abscessus	3	16	2	1	183	6064	292	260	202	378	460	590
Bacteria	Actinobacteria	Actinobacteria (class)	Actinomycetales	Mycobacteriaceae	Mycobacterium	Mycobacterium avium	0	0	3	8	244	14433	751	555	497	949	975	1326
Bacteria	Actinobacteria	Actinobacteria (class)	Actinomycetales	Mycobacteriaceae	Mycobacterium	Mycobacterium bovis	0	0	0	0	1	87	20	31	13	45	16	61
Bacteria	Actinobacteria	Actinobacteria (class)	Actinomycetales	Mycobacteriaceae	Mycobacterium	Mycobacterium celatum	0	0	0	0	0	0	0	0	0	7	0	1
Bacteria	Actinobacteria	Actinobacteria (class)	Actinomycetales	Mycobacteriaceae	Mycobacterium	Mycobacterium gilvum	177	152	81	20	19	7792	565	507	456	965	469	1396
Bacteria	Actinobacteria	Actinobacteria (class)	Actinomycetales	Mycobacteriaceae	Mycobacterium	Mycobacterium intracellulare	1	0	0	0	2	2020	46	43	174	101	108	154
Bacteria	Actinobacteria	Actinobacteria (class)	Actinomycetales	Mycobacteriaceae	Mycobacterium	Mycobacterium kansasii	0	2	0	33	3	2072	219	147	111	264	500	411
Bacteria	Actinobacteria	Actinobacteria (class)	Actinomycetales	Mycobacteriaceae	Mycobacterium	Mycobacterium leprae	0	0	0	1	85	3536	260	278	390	391	195	553
Bacteria	Actinobacteria	Actinobacteria (class)	Actinomycetales	Mycobacteriaceae	Mycobacterium	Mycobacterium liflandii	0	0	0	0	0	0	0	2	1	0	5	2
Bacteria	Actinobacteria	Actinobacteria (class)	Actinomycetales	Mycobacteriaceae	Mycobacterium	Mycobacterium marinum	36	0	76	58	8	5584	566	316	321	465	375	592
Bacteria	Actinobacteria	Actinobacteria (class)	Actinomycetales	Mycobacteriaceae	Mycobacterium	Mycobacterium parascrofulaceum	1	0	1	1	648	2589	471	231	487	453	498	581
Viruses	unclassified (derived from Viruses)	unclassified (derived from Viruses)	Caudovirales	Siphoviridae	unclassified (derived from Siphoviridae)	Mycobacterium phage 244	0	0	0	0	0	0	0	2	0	0	0	2
Viruses	unclassified (derived from Viruses)	unclassified (derived from Viruses)	Caudovirales	Siphoviridae	unclassified (derived from Siphoviridae)	Mycobacterium phage BPs	0	0	0	0	0	0	0	0	0	0	1	0
Viruses	unclassified (derived from Viruses)	unclassified (derived from Viruses)	Caudovirales	Siphoviridae	unclassified (derived from Siphoviridae)	Mycobacterium phage Boomer	0	0	0	0	0	0	0	0	0	0	0	4
Viruses	unclassified (derived from Viruses)	unclassified (derived from Viruses)	Caudovirales	Siphoviridae	unclassified (derived from Siphoviridae)	Mycobacterium phage Brujita	0	0	0	0	0	0	0	0	1	3	1	0
Viruses	unclassified (derived from Viruses)	unclassified (derived from Viruses)	Caudovirales	Siphoviridae	unclassified (derived from Siphoviridae)	Mycobacterium phage Butterscotch	0	0	0	0	0	0	0	0	0	0	0	2
Viruses	unclassified (derived from Viruses)	unclassified (derived from Viruses)	Caudovirales	Myoviridae	unclassified (derived from Myoviridae)	Mycobacterium phage Bxz1	0	0	0	2	0	0	1	1	1	0	0	14
Viruses	unclassified (derived from Viruses)	unclassified (derived from Viruses)	Caudovirales	Siphoviridae	unclassified (derived from Siphoviridae)	Mycobacterium phage Bxz2	0	0	0	0	0	0	0	0	0	1	0	1
Viruses	unclassified (derived from Viruses)	unclassified (derived from Viruses)	Caudovirales	Siphoviridae	unclassified (derived from Siphoviridae)	Mycobacterium phage Chah	0	0	0	0	0	0	0	1	1	0	0	0
Viruses	unclassified (derived from Viruses)	unclassified (derived from Viruses)	Caudovirales	Siphoviridae	unclassified (derived from Siphoviridae)	Mycobacterium phage Che8	0	0	0	0	0	0	2	1	4	4	1	3
Viruses	unclassified (derived from Viruses)	unclassified (derived from Viruses)	Caudovirales	Siphoviridae	unclassified (derived from Siphoviridae)	Mycobacterium phage Che9c	0	0	0	0	0	0	3	2	0	3	3	3
Viruses	unclassified (derived from Viruses)	unclassified (derived from Viruses)	Caudovirales	Siphoviridae	unclassified (derived from Siphoviridae)	Mycobacterium phage Che9d	0	0	0	0	0	0	5	16	0	15	0	13
Viruses	unclassified (derived from Viruses)	unclassified (derived from Viruses)	Caudovirales	Siphoviridae	unclassified (derived from Siphoviridae)	Mycobacterium phage Cjw1	0	0	0	0	0	0	0	0	0	0	1	4
Viruses	unclassified (derived from Viruses)	unclassified (derived from Viruses)	Caudovirales	Siphoviridae	unclassified (derived from Siphoviridae)	Mycobacterium phage Corndog	0	0	0	0	0	0	9	2	2	3	0	2
Viruses	unclassified (derived from Viruses)	unclassified (derived from Viruses)	Caudovirales	Siphoviridae	unclassified (derived from Siphoviridae)	Mycobacterium phage CrimD	0	0	0	0	0	0	0	1	0	3	0	1
Viruses	unclassified (derived from Viruses)	unclassified (derived from Viruses)	Caudovirales	Siphoviridae	L5-like viruses	Mycobacterium phage D29	0	0	0	0	0	0	1	0	2	0	0	3
Viruses	unclassified (derived from Viruses)	unclassified (derived from Viruses)	Caudovirales	Siphoviridae	unclassified (derived from Siphoviridae)	Mycobacterium phage Fruitloop	0	0	0	0	0	0	0	0	0	2	0	0
Viruses	unclassified (derived from Viruses)	unclassified (derived from Viruses)	Caudovirales	Siphoviridae	unclassified (derived from Siphoviridae)	Mycobacterium phage Giles	0	0	0	0	0	0	0	0	0	0	2	1
Viruses	unclassified (derived from Viruses)	unclassified (derived from Viruses)	Caudovirales	Siphoviridae	unclassified (derived from Siphoviridae)	Mycobacterium phage Gumball	0	0	0	0	0	0	1	0	0	0	0	0
Viruses	unclassified (derived from Viruses)	unclassified (derived from Viruses)	Caudovirales	Siphoviridae	unclassified (derived from Siphoviridae)	Mycobacterium phage Halo	0	0	0	0	0	0	0	0	0	0	0	1
Viruses	unclassified (derived from Viruses)	unclassified (derived from Viruses)	Caudovirales	Siphoviridae	unclassified (derived from Siphoviridae)	Mycobacterium phage Jasper	0	0	0	0	0	0	0	0	0	0	0	1
Viruses	unclassified (derived from Viruses)	unclassified (derived from Viruses)	Caudovirales	Siphoviridae	unclassified (derived from Siphoviridae)	Mycobacterium phage KBG	0	0	0	0	0	0	1	0	0	0	0	2
Viruses	unclassified (derived from Viruses)	unclassified (derived from Viruses)	Caudovirales	Siphoviridae	L5-like viruses	Mycobacterium phage L5	0	0	0	0	0	0	0	0	0	0	0	1
Viruses	unclassified (derived from Viruses)	unclassified (derived from Viruses)	Caudovirales	Siphoviridae	unclassified (derived from Siphoviridae)	Mycobacterium phage LeBron	0	0	0	0	0	0	1	0	0	1	0	0
Viruses	unclassified (derived from Viruses)	unclassified (derived from Viruses)	Caudovirales	Siphoviridae	unclassified (derived from Siphoviridae)	Mycobacterium phage Llij	0	0	0	0	0	0	2	1	4	3	0	3
Viruses	unclassified (derived from Viruses)	unclassified (derived from Viruses)	Caudovirales	Myoviridae	unclassified (derived from Myoviridae)	Mycobacterium phage Myrna	0	0	0	0	0	0	0	2	0	3	0	0
Viruses	unclassified (derived from Viruses)	unclassified (derived from Viruses)	Caudovirales	Siphoviridae	unclassified (derived from Siphoviridae)	Mycobacterium phage Omega	0	0	0	0	0	0	1	0	0	0	0	10
Viruses	unclassified (derived from Viruses)	unclassified (derived from Viruses)	Caudovirales	Siphoviridae	unclassified (derived from Siphoviridae)	Mycobacterium phage Orion	0	0	0	0	0	0	0	1	0	0	0	0
Viruses	unclassified (derived from Viruses)	unclassified (derived from Viruses)	Caudovirales	Siphoviridae	unclassified (derived from Siphoviridae)	Mycobacterium phage PMC	0	0	0	0	0	0	3	3	3	15	0	7
Viruses	unclassified (derived from Viruses)	unclassified (derived from Viruses)	Caudovirales	Siphoviridae	unclassified (derived from Siphoviridae)	Mycobacterium phage Pacc40	0	0	0	0	0	0	5	0	10	9	20	2
Viruses	unclassified (derived from Viruses)	unclassified (derived from Viruses)	Caudovirales	Siphoviridae	unclassified (derived from Siphoviridae)	Mycobacterium phage Peaches	0	0	0	0	0	0	0	0	0	0	0	4
Viruses	unclassified (derived from Viruses)	unclassified (derived from Viruses)	Caudovirales	Siphoviridae	unclassified (derived from Siphoviridae)	Mycobacterium phage Phlyer	0	0	0	0	0	0	0	0	0	0	1	0
Viruses	unclassified (derived from Viruses)	unclassified (derived from Viruses)	Caudovirales	Siphoviridae	unclassified (derived from Siphoviridae)	Mycobacterium phage Pipefish	0	0	0	0	0	0	0	0	0	0	0	1
Viruses	unclassified (derived from Viruses)	unclassified (derived from Viruses)	Caudovirales	Siphoviridae	unclassified (derived from Siphoviridae)	Mycobacterium phage Porky	0	0	0	0	0	0	2	0	1	0	0	4
Viruses	unclassified (derived from Viruses)	unclassified (derived from Viruses)	Caudovirales	Siphoviridae	unclassified (derived from Siphoviridae)	Mycobacterium phage Predator	0	0	0	0	0	0	39	36	0	1	0	9
Viruses	unclassified (derived from Viruses)	unclassified (derived from Viruses)	Caudovirales	Siphoviridae	unclassified (derived from Siphoviridae)	Mycobacterium phage Qyrzula	0	0	0	0	0	0	0	0	0	0	0	5
Viruses	unclassified (derived from Viruses)	unclassified (derived from Viruses)	Caudovirales	Siphoviridae	unclassified (derived from Siphoviridae)	Mycobacterium phage Ramsey	0	0	0	0	0	0	0	0	0	1	0	16
Viruses	unclassified (derived from Viruses)	unclassified (derived from Viruses)	Caudovirales	Siphoviridae	unclassified (derived from Siphoviridae)	Mycobacterium phage Rosebush	0	0	0	0	0	0	9	12	8	3	0	13
Viruses	unclassified (derived from Viruses)	unclassified (derived from Viruses)	Caudovirales	Siphoviridae	unclassified (derived from Siphoviridae)	Mycobacterium phage TM4	0	0	0	0	0	0	0	0	1	1	0	0
Viruses	unclassified (derived from Viruses)	unclassified (derived from Viruses)	Caudovirales	Siphoviridae	unclassified (derived from Siphoviridae)	Mycobacterium phage Troll4	0	0	0	0	0	0	0	0	0	0	0	1
Viruses	unclassified (derived from Viruses)	unclassified (derived from Viruses)	Caudovirales	Siphoviridae	unclassified (derived from Siphoviridae)	Mycobacterium phage Tweety	0	0	0	0	0	0	0	0	0	0	0	1
Viruses	unclassified (derived from Viruses)	unclassified (derived from Viruses)	Caudovirales	Siphoviridae	unclassified (derived from Siphoviridae)	Mycobacterium phage U2	0	0	0	0	0	0	1	0	0	0	0	0
Viruses	unclassified (derived from Viruses)	unclassified (derived from Viruses)	Caudovirales	Siphoviridae	unclassified (derived from Siphoviridae)	Mycobacterium phage Wildcat	0	0	0	0	0	0	5	0	0	0	0	2
Bacteria	Actinobacteria	Actinobacteria (class)	Actinomycetales	Mycobacteriaceae	Mycobacterium	Mycobacterium smegmatis	238	325	680	28	796	17726	1148	633	717	1560	1563	2015
Bacteria	Actinobacteria	Actinobacteria (class)	Actinomycetales	Mycobacteriaceae	Mycobacterium	Mycobacterium sp. JLS	1	0	1	21	1037	4551	337	432	511	673	432	823
Bacteria	Actinobacteria	Actinobacteria (class)	Actinomycetales	Mycobacteriaceae	Mycobacterium	Mycobacterium sp. KMS	165	98	57	10	21	11115	707	740	634	1144	711	1759
Bacteria	Actinobacteria	Actinobacteria (class)	Actinomycetales	Mycobacteriaceae	Mycobacterium	Mycobacterium sp. MCS	0	0	0	1	0	22	13	10	9	26	44	22
Bacteria	Actinobacteria	Actinobacteria (class)	Actinomycetales	Mycobacteriaceae	Mycobacterium	Mycobacterium sp. Spyr1	2	0	0	2	0	268	214	236	286	242	126	333
Bacteria	Actinobacteria	Actinobacteria (class)	Actinomycetales	Mycobacteriaceae	Mycobacterium	Mycobacterium tuberculosis	1	0	4	8	127	12107	1144	581	1321	998	491	1634
Bacteria	Actinobacteria	Actinobacteria (class)	Actinomycetales	Mycobacteriaceae	Mycobacterium	Mycobacterium ulcerans	0	0	1	0	1	5022	232	168	121	319	779	561
Bacteria	Actinobacteria	Actinobacteria (class)	Actinomycetales	Mycobacteriaceae	Mycobacterium	Mycobacterium vanbaalenii	199	213	79	128	334	13904	1216	1588	1085	4115	798	2644
Bacteria	Tenericutes	Mollicutes	Mycoplasmatales	Mycoplasmataceae	Mycoplasma	Mycoplasma agalactiae	0	0	0	1	1	0	144	71	82	37	10	308
Bacteria	Tenericutes	Mollicutes	Mycoplasmatales	Mycoplasmataceae	Mycoplasma	Mycoplasma alligatoris	0	0	1	0	0	0	38	9	15	21	66	72
Bacteria	Tenericutes	Mollicutes	Mycoplasmatales	Mycoplasmataceae	Mycoplasma	Mycoplasma arthritidis	0	0	0	1	0	0	111	57	68	22	9	329
Bacteria	Tenericutes	Mollicutes	Mycoplasmatales	Mycoplasmataceae	Mycoplasma	Mycoplasma bovis	0	0	0	0	0	0	70	24	74	17	1	145
Bacteria	Tenericutes	Mollicutes	Mycoplasmatales	Mycoplasmataceae	Mycoplasma	Mycoplasma capricolum	1	0	0	0	96	1	234	91	77	78	94	427
Bacteria	Tenericutes	Mollicutes	Mycoplasmatales	Mycoplasmataceae	Mycoplasma	Mycoplasma conjunctivae	0	0	0	0	0	0	24	18	5	45	5	78
Bacteria	Tenericutes	Mollicutes	Mycoplasmatales	Mycoplasmataceae	Mycoplasma	Mycoplasma crocodyli	0	0	1	0	0	0	104	17	14	36	4	127
Bacteria	Tenericutes	Mollicutes	Mycoplasmatales	Mycoplasmataceae	Mycoplasma	Mycoplasma fermentans	0	0	0	0	138	0	43	29	15	38	4	94
Bacteria	Tenericutes	Mollicutes	Mycoplasmatales	Mycoplasmataceae	Mycoplasma	Mycoplasma gallisepticum	0	1	1	0	16	0	78	46	22	38	8	309
Bacteria	Tenericutes	Mollicutes	Mycoplasmatales	Mycoplasmataceae	Mycoplasma	Mycoplasma genitalium	0	0	0	1	3	0	52	16	6	14	10	201
Bacteria	Tenericutes	Mollicutes	Mycoplasmatales	Mycoplasmataceae	Mycoplasma	Mycoplasma hominis	4	0	0	0	0	0	270	305	140	195	3	321
Bacteria	Tenericutes	Mollicutes	Mycoplasmatales	Mycoplasmataceae	Mycoplasma	Mycoplasma hyopneumoniae	0	0	0	3	2	0	121	55	73	56	7	303
Bacteria	Tenericutes	Mollicutes	Mycoplasmatales	Mycoplasmataceae	Mycoplasma	Mycoplasma hyorhinis	0	0	0	0	0	0	37	30	13	40	1	96
Bacteria	Tenericutes	Mollicutes	Mycoplasmatales	Mycoplasmataceae	Mycoplasma	Mycoplasma leachii	1	0	0	0	13	0	159	29	51	67	1	339
Bacteria	Tenericutes	Mollicutes	Mycoplasmatales	Mycoplasmataceae	Mycoplasma	Mycoplasma mobile	1	0	2	2	0	0	197	156	89	107	90	280
Bacteria	Tenericutes	Mollicutes	Mycoplasmatales	Mycoplasmataceae	Mycoplasma	Mycoplasma mycoides	0	0	0	0	82	0	87	32	24	33	35	311
Bacteria	Tenericutes	Mollicutes	Mycoplasmatales	Mycoplasmataceae	Mycoplasma	Mycoplasma penetrans	0	0	0	0	0	0	79	60	54	38	15	360
Bacteria	Tenericutes	Mollicutes	Mycoplasmatales	Mycoplasmataceae	Mycoplasma	Mycoplasma pneumoniae	0	0	0	0	24	0	141	31	9	28	5	161
Bacteria	Tenericutes	Mollicutes	Mycoplasmatales	Mycoplasmataceae	Mycoplasma	Mycoplasma pulmonis	0	0	0	0	85	0	134	62	29	36	4	323
Bacteria	Tenericutes	Mollicutes	Mycoplasmatales	Mycoplasmataceae	Mycoplasma	Mycoplasma synoviae	1	1	0	0	0	1	75	63	61	50	269	308
Eukaryota	Ascomycota	Dothideomycetes	Capnodiales	Mycosphaerellaceae	Mycosphaerella	Mycosphaerella graminicola	0	84	0	1	0	8	5	6	1	6	25	3
Eukaryota	Ascomycota	Dothideomycetes	Capnodiales	Mycosphaerellaceae	Mycosphaerella	Mycosphaerella punctiformis	0	0	0	0	0	192	0	1	0	0	0	0
Eukaryota	Ascomycota	Dothideomycetes	Myriangiales	Myriangiaceae	Myriangium	Myriangium duriaei	0	0	0	0	0	0	0	0	0	1	0	0
Viruses	unclassified (derived from Viruses)	unclassified (derived from Viruses)	Caudovirales	Podoviridae	unclassified (derived from Podoviridae)	Myxococcus phage Mx8	0	0	0	0	0	0	4	0	0	2	0	11
Bacteria	Proteobacteria	Deltaproteobacteria	Myxococcales	Myxococcaceae	Myxococcus	Myxococcus xanthus	510	34	787	621	945	1295	5287	3775	2932	4225	7397	17058
Eukaryota	unclassified (derived from Eukaryota)	Heterolobosea	Schizopyrenida	Vahlkampfiidae	Naegleria	Naegleria gruberi	0	107	419	20	0	10	355	192	328	444	142	915
Bacteria	Actinobacteria	Actinobacteria (class)	Actinomycetales	Nakamurellaceae	Nakamurella	Nakamurella multipartita	3	4	1	2	207	3416	649	560	536	561	1303	2022
Archaea	Nanoarchaeota	unclassified (derived from Nanoarchaeota)	unclassified (derived from Nanoarchaeota)	unclassified (derived from Nanoarchaeota)	Nanoarchaeum	Nanoarchaeum equitans	1	0	2	0	0	0	327	300	356	366	27	1183
Eukaryota	Arthropoda	Insecta	Hymenoptera	Pteromalidae	Nasonia	Nasonia vitripennis	0	954	83	2	20	1	35	15	24	22	44	162
Bacteria	Firmicutes	Clostridia	Natranaerobiales	Natranaerobiaceae	Natranaerobius	Natranaerobius thermophilus	6	4	10	9	17	2	3039	3216	3007	2630	562	7009
Archaea	Euryarchaeota	Halobacteria	Halobacteriales	Halobacteriaceae	Natrialba	Natrialba magadii	0	0	1	11	2	0	368	386	502	529	286	631
Viruses	unclassified (derived from Viruses)	unclassified (derived from Viruses)	Caudovirales	Myoviridae	unclassified (derived from Myoviridae)	Natrialba phage PhiCh1	0	0	0	0	0	0	0	0	0	0	0	3
Archaea	Euryarchaeota	Halobacteria	Halobacteriales	Halobacteriaceae	Natronomonas	Natronomonas pharaonis	2	0	2	28	35	1	645	654	466	700	98	1132
Eukaryota	Ascomycota	Saccharomycetes	Saccharomycetales	Saccharomycetaceae	Naumovia	Naumovia castellii	0	0	0	0	0	0	1	1	0	0	0	0
Bacteria	Proteobacteria	Epsilonproteobacteria	Nautiliales	Nautiliaceae	Nautilia	Nautilia profundicola	3	0	3	47	6	0	894	941	757	970	778	2377
Eukaryota	Ascomycota	Sordariomycetes	Hypocreales	Nectriaceae	Nectria	Nectria haematococca	441	952	80	606	897	4647	1102	1162	1083	2907	1531	4594
Eukaryota	Porifera	Demospongiae	Poecilosclerida	Latrunculiidae	Negombata	Negombata magnifica	0	0	0	0	0	0	0	0	0	0	0	1
Bacteria	Proteobacteria	Betaproteobacteria	Neisseriales	Neisseriaceae	Neisseria	Neisseria cinerea	0	0	0	0	0	0	22	72	13	28	27	198
Bacteria	Proteobacteria	Betaproteobacteria	Neisseriales	Neisseriaceae	Neisseria	Neisseria elongata	61	16	1	26	0	0	52	41	44	96	144	256
Bacteria	Proteobacteria	Betaproteobacteria	Neisseriales	Neisseriaceae	Neisseria	Neisseria flavescens	4	1	10	0	0	102	611	660	789	769	162	694
Bacteria	Proteobacteria	Betaproteobacteria	Neisseriales	Neisseriaceae	Neisseria	Neisseria gonorrhoeae	401	702	102	40	434	2	301	250	88	735	642	769
Bacteria	Proteobacteria	Betaproteobacteria	Neisseriales	Neisseriaceae	Neisseria	Neisseria lactamica	0	0	1	1	374	1	135	224	113	595	187	816
Bacteria	Proteobacteria	Betaproteobacteria	Neisseriales	Neisseriaceae	Neisseria	Neisseria meningitidis	337	322	50	39	5	31	654	1105	291	1783	1764	4038
Bacteria	Proteobacteria	Betaproteobacteria	Neisseriales	Neisseriaceae	Neisseria	Neisseria mucosa	1	0	0	34	1	8	64	312	23	66	187	242
Bacteria	Proteobacteria	Betaproteobacteria	Neisseriales	Neisseriaceae	Neisseria	Neisseria polysaccharea	4	2	0	1	0	40	13	35	3	37	85	148
Bacteria	Proteobacteria	Betaproteobacteria	Neisseriales	Neisseriaceae	Neisseria	Neisseria sicca	1	0	0	53	334	301	99	327	54	134	113	433
Bacteria	Proteobacteria	Betaproteobacteria	Neisseriales	Neisseriaceae	Neisseria	Neisseria sp. oral taxon 014	31	0	0	0	0	0	98	103	25	113	212	443
Bacteria	Proteobacteria	Betaproteobacteria	Neisseriales	Neisseriaceae	Neisseria	Neisseria subflava	0	1	0	1	0	37	35	38	5	105	211	417
Eukaryota	Cnidaria	Anthozoa	Actiniaria	Edwardsiidae	Nematostella	Nematostella vectensis	7	433	1972	104	291	130	1608	1625	1634	1405	6359	4232
Eukaryota	Ascomycota	Neolectomycetes	Neolectales	Neolectaceae	Neolecta	Neolecta irregularis	0	0	0	0	0	0	0	0	0	0	1	0
Eukaryota	Ascomycota	Neolectomycetes	Neolectales	Neolectaceae	Neolecta	Neolecta vitellina	0	0	0	1	0	0	0	0	0	0	0	0
Bacteria	Proteobacteria	Alphaproteobacteria	Rickettsiales	Anaplasmataceae	Neorickettsia	Neorickettsia risticii	0	0	0	3	0	0	33	19	4	17	3	117
Bacteria	Proteobacteria	Alphaproteobacteria	Rickettsiales	Anaplasmataceae	Neorickettsia	Neorickettsia sennetsu	0	0	0	2	0	0	57	48	31	36	17	388
Eukaryota	Ascomycota	Eurotiomycetes	Eurotiales	Trichocomaceae	Neosartorya	Neosartorya fischeri	386	1052	2	11559	782	3231	86	128	41	79	792	119
Eukaryota	Ascomycota	Eurotiomycetes	Eurotiales	Trichocomaceae	Neosartorya	Neosartorya fumigata	1386	12577	12	100935	7603	32221	719	497	334	587	5802	1166
Eukaryota	Chlorophyta	Prasinophyceae	Pseudoscourfieldiales	Pycnococcaceae	Nephroselmis	Nephroselmis olivacea	0	0	0	0	0	0	6	19	14	7	3	21
Bacteria	Proteobacteria	Gammaproteobacteria	Oceanospirillales	Oceanospirillaceae	Neptuniibacter	Neptuniibacter caesariensis	1	1	1	20	1	0	208	282	217	337	527	1651
Eukaryota	Ascomycota	Sordariomycetes	Sordariales	Sordariaceae	Neurospora	Neurospora crassa	1275	7073	48	4608	5138	17647	1462	858	421	813	4051	1247
Eukaryota	Streptophyta	unclassified (derived from Streptophyta)	Solanales	Solanaceae	Nicotiana	Nicotiana tabacum	0	0	0	0	0	0	0	0	0	0	0	1
Bacteria	Proteobacteria	Epsilonproteobacteria	unclassified (derived from Epsilonproteobacteria)	unclassified (derived from Epsilonproteobacteria)	Nitratiruptor	Nitratiruptor sp. SB155-2	3	0	5	21	43	1	1713	1628	1260	1541	1842	5169
Bacteria	Proteobacteria	Alphaproteobacteria	Rhizobiales	Bradyrhizobiaceae	Nitrobacter	Nitrobacter hamburgensis	135	51	20	547	406	551	2420	2328	2034	4734	19837	6471
Bacteria	Proteobacteria	Alphaproteobacteria	Rhizobiales	Bradyrhizobiaceae	Nitrobacter	Nitrobacter sp. Nb-311A	4	1	183	43	53	493	435	338	142	1640	9399	2445
Bacteria	Proteobacteria	Alphaproteobacteria	Rhizobiales	Bradyrhizobiaceae	Nitrobacter	Nitrobacter winogradskyi	1	1	2	173	220	743	395	311	255	1365	7112	2683
Bacteria	Proteobacteria	Gammaproteobacteria	Chromatiales	Ectothiorhodospiraceae	Nitrococcus	Nitrococcus mobilis	6	0	4	151	16	12	562	386	262	1182	1567	3424
Bacteria	Proteobacteria	Gammaproteobacteria	Chromatiales	Chromatiaceae	Nitrosococcus	Nitrosococcus halophilus	10	3	5	32	377	54	1668	1484	1192	3359	1923	6503
Bacteria	Proteobacteria	Gammaproteobacteria	Chromatiales	Chromatiaceae	Nitrosococcus	Nitrosococcus oceani	44	8	18	11	411	75	1875	1595	1355	3078	5543	9468
Bacteria	Proteobacteria	Gammaproteobacteria	Chromatiales	Chromatiaceae	Nitrosococcus	Nitrosococcus watsoni	5	1	5	5	508	5	406	426	209	544	981	1916
Bacteria	Proteobacteria	Betaproteobacteria	Nitrosomonadales	Nitrosomonadaceae	Nitrosomonas	Nitrosomonas europaea	16	4	5	32	139	62	1294	851	616	9349	6831	6189
Bacteria	Proteobacteria	Betaproteobacteria	Nitrosomonadales	Nitrosomonadaceae	Nitrosomonas	Nitrosomonas eutropha	16	23	18	2502	395	2	1213	806	571	8034	7022	4784
Bacteria	Proteobacteria	Betaproteobacteria	Nitrosomonadales	Nitrosomonadaceae	Nitrosomonas	Nitrosomonas sp.	0	0	1	0	0	0	52	0	150	120	0	152
Bacteria	Proteobacteria	Betaproteobacteria	Nitrosomonadales	Nitrosomonadaceae	Nitrosomonas	Nitrosomonas sp. AL212	24	16	26	5	5	0	582	428	333	2169	1625	3304
Archaea	Thaumarchaeota	unclassified (derived from Thaumarchaeota)	Nitrosopumilales	Nitrosopumilaceae	Nitrosopumilus	Nitrosopumilus maritimus	2	1	5	0	13	1	1657	2105	1619	1668	563	2885
Bacteria	Proteobacteria	Betaproteobacteria	Nitrosomonadales	Nitrosomonadaceae	Nitrosospira	Nitrosospira multiformis	106	41	125	333	292	41	2300	1417	852	19299	19311	7651
Bacteria	Actinobacteria	Actinobacteria (class)	Actinomycetales	Nocardiaceae	Nocardia	Nocardia farcinica	13	2	10	2460	345	35000	518	444	414	785	1250	1427
Bacteria	Actinobacteria	Actinobacteria (class)	Actinomycetales	Nocardioidaceae	Nocardioides	Nocardioides sp. JS614	4	14	5	85	130	6245	1351	1108	850	1385	1289	3114
Bacteria	Actinobacteria	Actinobacteria (class)	Actinomycetales	Nocardiopsaceae	Nocardiopsis	Nocardiopsis dassonvillei	1	0	1	28	22	1345	223	151	65	207	411	766
Bacteria	Cyanobacteria	unclassified (derived from Cyanobacteria)	Nostocales	Nostocaceae	Nodularia	Nodularia spumigena	98	13	89	434	47006	625	3919	3137	4173	3756	1263	6230
Eukaryota	Microsporidia	unclassified (derived from Microsporidia)	unclassified (derived from Microsporidia)	Nosematidae	Nosema	Nosema ceranae	0	206	0	0	0	0	22	13	6	9	2	79
Bacteria	Cyanobacteria	unclassified (derived from Cyanobacteria)	Nostocales	Nostocaceae	Nostoc	Nostoc punctiforme	205	27	89	77	167187	1028	4083	4939	3784	4599	2086	8766
Bacteria	Cyanobacteria	unclassified (derived from Cyanobacteria)	Nostocales	Nostocaceae	Nostoc	Nostoc sp. PCC 7120	137	5	207	106	138214	774	2868	2782	2054	2729	2788	7824
Bacteria	Cyanobacteria	unclassified (derived from Cyanobacteria)	Nostocales	Nostocaceae	Nostoc	Nostoc sp. PCC 7524	0	0	0	0	0	0	0	0	0	0	2	2
Bacteria	Proteobacteria	Alphaproteobacteria	Sphingomonadales	Sphingomonadaceae	Novosphingobium	Novosphingobium aromaticivorans	16	2	5	126	48	5	2565	2401	1170	13307	4127	4915
Eukaryota	Streptophyta	unclassified (derived from Streptophyta)	Nymphaeales	Nymphaeaceae	Nuphar	Nuphar advena	0	0	0	0	0	0	0	1	0	0	0	2
Eukaryota	Streptophyta	unclassified (derived from Streptophyta)	Nymphaeales	Nymphaeaceae	Nymphaea	Nymphaea alba	0	0	0	0	0	0	0	0	0	0	0	1
Bacteria	Proteobacteria	Alphaproteobacteria	Rhodobacterales	Rhodobacteraceae	Oceanibulbus	Oceanibulbus indolifex	0	1	0	7	1	119	52	56	31	84	181	262
Bacteria	Proteobacteria	Alphaproteobacteria	Rhodobacterales	Hyphomonadaceae	Oceanicaulis	Oceanicaulis sp. HTCC2633	1	0	2	128	105	5	362	163	219	440	647	942
Bacteria	Proteobacteria	Alphaproteobacteria	Rhodobacterales	Rhodobacteraceae	Oceanicola	Oceanicola batsensis	11	1	2	18	248	179	259	290	165	742	2374	1575
Bacteria	Proteobacteria	Alphaproteobacteria	Rhodobacterales	Rhodobacteraceae	Oceanicola	Oceanicola granulosus	6	0	0	2	4	6	122	111	93	146	433	537
Bacteria	Deinococcus-Thermus	Deinococci	Thermales	Thermaceae	Oceanithermus	Oceanithermus profundus	0	0	2	13	13	97	640	534	316	462	752	2352
Bacteria	Firmicutes	Bacilli	Bacillales	Bacillaceae	Oceanobacillus	Oceanobacillus iheyensis	3	6	6	11	278	612	1657	1709	1582	1651	442	4133
Bacteria	Proteobacteria	Alphaproteobacteria	Rhizobiales	Brucellaceae	Ochrobactrum	Ochrobactrum anthropi	4	2	75	5478	53	14	499	323	239	786	1635	1728
Bacteria	Proteobacteria	Alphaproteobacteria	Rhizobiales	Brucellaceae	Ochrobactrum	Ochrobactrum intermedium	1	0	0	17	71	2	143	92	194	172	684	487
Eukaryota	unclassified (derived from Eukaryota)	Chrysophyceae	Chromulinales	Chromulinaceae	Ochromonas	Ochromonas danica	0	0	0	0	0	0	5	1	5	5	1	6
Bacteria	Proteobacteria	Alphaproteobacteria	Rhodobacterales	Rhodobacteraceae	Octadecabacter	Octadecabacter antarcticus	2	1	1	138	0	0	246	170	152	402	349	717
Eukaryota	Bacillariophyta	Coscinodiscophyceae	Eupodiscales	Eupodiscaceae	Odontella	Odontella sinensis	0	0	0	0	1	0	30	7	7	1	1	57
Eukaryota	Chlorophyta	Chlorophyceae	Oedogoniales	unclassified (derived from Oedogoniales)	Oedogonium	Oedogonium cardiacum	0	0	0	0	0	0	1	0	0	0	0	4
Bacteria	Firmicutes	Bacilli	Lactobacillales	Leuconostocaceae	Oenococcus	Oenococcus oeni	101	0	184	0	57	16	469	303	159	349	37	1221
Eukaryota	Streptophyta	unclassified (derived from Streptophyta)	Myrtales	Onagraceae	Oenothera	Oenothera argillicola	0	0	0	0	0	0	1	0	0	0	0	5
Eukaryota	Streptophyta	unclassified (derived from Streptophyta)	Myrtales	Onagraceae	Oenothera	Oenothera biennis	0	0	0	0	0	0	0	0	0	0	0	1
Eukaryota	Streptophyta	unclassified (derived from Streptophyta)	Myrtales	Onagraceae	Oenothera	Oenothera glazioviana	0	0	0	0	0	0	0	0	0	1	0	0
Eukaryota	Chordata	Appendicularia	unclassified (derived from Appendicularia)	Oikopleuridae	Oikopleura	Oikopleura dioica	0	1	0	0	0	0	0	0	0	0	0	0
Eukaryota	Streptophyta	unclassified (derived from Streptophyta)	Lamiales	Oleaceae	Olea	Olea europaea	0	0	0	0	1	0	0	0	0	0	0	0
Bacteria	Proteobacteria	Alphaproteobacteria	Rhizobiales	Bradyrhizobiaceae	Oligotropha	Oligotropha carboxidovorans	6	0	58	29	181	226	472	555	328	1676	8473	2181
Eukaryota	Chytridiomycota	Chytridiomycetes	Spizellomycetales	Olpidiaceae	Olpidium	Olpidium brassicae	0	0	0	0	0	0	0	1	0	0	0	1
Bacteria	Actinobacteria	Actinobacteria (class)	Coriobacteriales	Coriobacteriaceae	Olsenella	Olsenella uli	0	0	1	0	2	2	111	83	45	71	16	406
Eukaryota	Chlorophyta	unclassified (derived from Chlorophyta)	unclassified (derived from Chlorophyta)	unclassified (derived from Chlorophyta)	Oltmannsiellopsis	Oltmannsiellopsis viridis	0	0	0	0	140	0	1	6	3	0	0	15
Bacteria	Tenericutes	Mollicutes	Acholeplasmatales	Acholeplasmataceae	Candidatus Phytoplasma	Onion yellows phytoplasma	0	0	0	0	54	0	97	37	28	41	4	233
Eukaryota	Ascomycota	Sordariomycetes	Hypocreales	Nectriaceae	Ophionectria	Ophionectria trichospora	0	0	0	0	0	0	1	1	0	1	0	0
Bacteria	Verrucomicrobia	Opitutae	unclassified (derived from Opitutae)	Opitutaceae	unclassified (derived from Opitutaceae)	Opitutaceae bacterium TAV2	2	0	0	43	87	0	587	506	347	571	281	2837
Bacteria	Verrucomicrobia	Opitutae	unclassified (derived from Opitutae)	Opitutaceae	Opitutus	Opitutus terrae	3	10	2	117	490	271	2522	2152	1910	2338	5282	12397
Viruses	unclassified (derived from Viruses)	unclassified (derived from Viruses)	unclassified (derived from Viruses)	Baculoviridae	Alphabaculovirus	Orgyia pseudotsugata MNPV	0	0	0	0	0	0	0	0	0	0	0	1
Bacteria	Firmicutes	Clostridia	Clostridiales	Lachnospiraceae	Oribacterium	Oribacterium sinus	0	0	0	4	254	0	128	77	70	47	40	575
Bacteria	Firmicutes	Clostridia	Clostridiales	Lachnospiraceae	Oribacterium	Oribacterium sp. oral taxon 078	1	0	2	69	5	746	385	297	250	237	9	780
Bacteria	Proteobacteria	Alphaproteobacteria	Rickettsiales	Rickettsiaceae	Orientia	Orientia tsutsugamushi	0	20	0	4	6	0	180	148	88	55	584	771
Bacteria	Bacteroidetes	Flavobacteria	Flavobacteriales	Flavobacteriaceae	Ornithobacterium	Ornithobacterium rhinotracheale	0	0	1	0	0	0	6	16	2	32	63	18
Eukaryota	Chordata	Mammalia	Monotremata	Ornithorhynchidae	Ornithorhynchus	Ornithorhynchus anatinus	0	89	359	2	37	0	32	44	11	44	58	143
Viruses	unclassified (derived from Viruses)	unclassified (derived from Viruses)	unclassified (derived from Viruses)	unclassified (derived from Viruses)	unclassified (derived from Viruses)	Oryctes rhinoceros virus	0	0	0	0	0	0	0	0	0	0	0	3
Eukaryota	Chordata	Mammalia	Lagomorpha	Leporidae	Oryctolagus	Oryctolagus cuniculus	1	42	70	0	1	4	18	23	5	18	96	40
Eukaryota	Streptophyta	Liliopsida	Poales	Poaceae	Oryza	Oryza sativa	0	5	1	39	94	61	159	185	179	186	378	822
Eukaryota	Porifera	Demospongiae	Homosclerophorida	Plakinidae	Oscarella	Oscarella lobularis	0	0	0	0	0	0	0	1	2	0	0	1
Bacteria	Cyanobacteria	unclassified (derived from Cyanobacteria)	Oscillatoriales	unclassified (derived from Oscillatoriales)	Oscillatoria	Oscillatoria sp. PCC 6506	41	3	6	64	25359	688	2866	3241	2640	3135	922	4567
Bacteria	Chloroflexi	Chloroflexi (class)	Chloroflexales	Oscillochloridaceae	Oscillochloris	Oscillochloris trichoides	1	4	9	7	280	1	3125	3229	2125	2616	184	5137
Eukaryota	Chlorophyta	Prasinophyceae	Mamiellales	unclassified (derived from Mamiellales)	Ostreococcus	Ostreococcus 'lucimarinus'	0	50	1	1	80	1	367	310	137	331	85	1237
Viruses	unclassified (derived from Viruses)	unclassified (derived from Viruses)	unclassified (derived from Viruses)	Phycodnaviridae	Prasinovirus	Ostreococcus lucimarinus virus OlV1	0	0	0	0	0	0	6	4	0	4	2	11
Eukaryota	Chlorophyta	Prasinophyceae	Mamiellales	unclassified (derived from Mamiellales)	Ostreococcus	Ostreococcus tauri	0	0	22	56	0	0	81	145	64	69	31	494
Viruses	unclassified (derived from Viruses)	unclassified (derived from Viruses)	unclassified (derived from Viruses)	Phycodnaviridae	unclassified (derived from Phycodnaviridae)	Ostreococcus tauri virus 1	0	0	0	0	0	0	2	0	0	0	0	2
Viruses	unclassified (derived from Viruses)	unclassified (derived from Viruses)	unclassified (derived from Viruses)	Phycodnaviridae	unclassified (derived from Phycodnaviridae)	Ostreococcus tauri virus 2	0	0	0	0	0	0	0	0	31	0	0	43
Viruses	unclassified (derived from Viruses)	unclassified (derived from Viruses)	unclassified (derived from Viruses)	Phycodnaviridae	unclassified (derived from Phycodnaviridae)	Ostreococcus virus OsV5	0	0	1	0	0	0	0	0	0	1	0	2
Viruses	unclassified (derived from Viruses)	unclassified (derived from Viruses)	Herpesvirales	Herpesviridae	Macavirus	Ovine herpesvirus 2	0	0	0	0	0	0	3	0	1	0	0	0
Bacteria	Proteobacteria	Betaproteobacteria	Burkholderiales	Oxalobacteraceae	Oxalobacter	Oxalobacter formigenes	34	0	3	11	15	7	708	751	580	1081	947	2225
Eukaryota	Chordata	Actinopterygii	Tetraodontiformes	Monacanthidae	Oxymonacanthus	Oxymonacanthus longirostris	0	0	0	0	0	0	0	0	0	0	0	1
Bacteria	Firmicutes	Bacilli	Bacillales	Paenibacillaceae	Paenibacillus	Paenibacillus curdlanolyticus	4	0	147	31	67	6	1143	1201	908	999	690	2280
Bacteria	Firmicutes	Bacilli	Bacillales	Paenibacillaceae	Paenibacillus	Paenibacillus larvae	5	0	277	14	48	1	838	996	492	671	351	4753
Bacteria	Firmicutes	Bacilli	Bacillales	Paenibacillaceae	Paenibacillus	Paenibacillus polymyxa	4	121	1	174	430	78	1490	1391	1286	1133	1062	3618
Bacteria	Firmicutes	Bacilli	Bacillales	Paenibacillaceae	Paenibacillus	Paenibacillus sp. JDR-2	8	1	7	180	817	42	1384	1048	780	976	837	4485
Bacteria	Firmicutes	Bacilli	Bacillales	Paenibacillaceae	Paenibacillus	Paenibacillus sp. Y412MC10	3	39	285	25	63	279	1862	1706	1491	1459	1549	4172
Bacteria	Firmicutes	Bacilli	Bacillales	Paenibacillaceae	Paenibacillus	Paenibacillus sp. oral taxon 786	7	4	9	14	13	105	1800	1618	1271	1603	145	3562
Bacteria	Firmicutes	Bacilli	Bacillales	Paenibacillaceae	Paenibacillus	Paenibacillus vortex	0	0	10	0	118	418	365	333	226	291	537	988
Bacteria	Bacteroidetes	Bacteroidia	Bacteroidales	Porphyromonadaceae	Paludibacter	Paludibacter propionicigenes	11	7	10	140	746	0	8433	6943	6942	5467	28821	24502
Eukaryota	Chordata	Mammalia	Primates	Hominidae	Pan	Pan troglodytes	9	469	596	231	410	99	104	136	77	45	164	205
Bacteria	Proteobacteria	Gammaproteobacteria	Enterobacteriales	Enterobacteriaceae	Pantoea	Pantoea ananatis	3330	2492	2743	3	124	0	75	64	129	167	309	384
Bacteria	Proteobacteria	Gammaproteobacteria	Enterobacteriales	Enterobacteriaceae	Pantoea	Pantoea sp. At-9b	5743	3123	3671	29	14	185	108	101	234	277	341	580
Bacteria	Proteobacteria	Gammaproteobacteria	Enterobacteriales	Enterobacteriaceae	Pantoea	Pantoea sp. aB	225	97	162	8	2	0	42	45	5	49	246	141
Bacteria	Proteobacteria	Gammaproteobacteria	Enterobacteriales	Enterobacteriaceae	Pantoea	Pantoea vagans	1577	1406	1452	4	0	31	119	131	65	210	262	312
Bacteria	Bacteroidetes	Bacteroidia	Bacteroidales	Porphyromonadaceae	Parabacteroides	Parabacteroides distasonis	9	16	10	250	330	182	4058	3925	3974	2984	14792	11317
Bacteria	Bacteroidetes	Bacteroidia	Bacteroidales	Porphyromonadaceae	Parabacteroides	Parabacteroides johnsonii	0	4	1	5	18	0	1006	903	815	485	2781	3431
Bacteria	Bacteroidetes	Bacteroidia	Bacteroidales	Porphyromonadaceae	Parabacteroides	Parabacteroides merdae	1	1	6	34	51	209	1118	729	924	567	2270	3314
Bacteria	Bacteroidetes	Bacteroidia	Bacteroidales	Porphyromonadaceae	Parabacteroides	Parabacteroides sp. D13	4	1	4	448	350	188	1896	1627	1486	1341	8821	6232
Bacteria	Chlamydiae	Chlamydiae (class)	Chlamydiales	Parachlamydiaceae	Parachlamydia	Parachlamydia acanthamoebae	0	22	1	10	628	0	433	603	226	373	281	52580
Eukaryota	Chlorophyta	Trebouxiophyceae	Chlorellales	unclassified (derived from Chlorellales)	Parachlorella	Parachlorella kessleri	0	0	0	0	0	0	3	1	0	0	1	5
Eukaryota	Ascomycota	Eurotiomycetes	Onygenales	unclassified (derived from Onygenales)	Paracoccidioides	Paracoccidioides brasiliensis	123	213	4	76	425	920	40	17	27	25	176	54
Bacteria	Proteobacteria	Alphaproteobacteria	Rhodobacterales	Rhodobacteraceae	Paracoccus	Paracoccus aminophilus	0	0	0	2	0	0	1	14	14	93	1	219
Bacteria	Proteobacteria	Alphaproteobacteria	Rhodobacterales	Rhodobacteraceae	Paracoccus	Paracoccus denitrificans	62	42	90	188	233	210	498	444	270	1261	1819	2056
Bacteria	Proteobacteria	Alphaproteobacteria	Rhodobacterales	Rhodobacteraceae	Paracoccus	Paracoccus methylutens	0	0	0	0	0	0	0	1	0	18	19	5
Eukaryota	Glomeromycota	Glomeromycetes	Paraglomerales	Paraglomeraceae	Paraglomus	Paraglomus occultum	0	0	0	1	0	0	0	0	0	0	7	0
Viruses	unclassified (derived from Viruses)	unclassified (derived from Viruses)	unclassified (derived from Viruses)	Phycodnaviridae	Chlorovirus	Paramecium bursaria Chlorella virus 1	0	0	0	0	1	0	2	2	0	0	0	13
Viruses	unclassified (derived from Viruses)	unclassified (derived from Viruses)	unclassified (derived from Viruses)	Phycodnaviridae	Chlorovirus	Paramecium bursaria Chlorella virus A1	0	0	0	0	1	0	216	178	150	1	3	175
Viruses	unclassified (derived from Viruses)	unclassified (derived from Viruses)	unclassified (derived from Viruses)	Phycodnaviridae	Chlorovirus	Paramecium bursaria Chlorella virus AR158	0	0	0	0	0	0	0	1	0	0	0	1
Viruses	unclassified (derived from Viruses)	unclassified (derived from Viruses)	unclassified (derived from Viruses)	Phycodnaviridae	Chlorovirus	Paramecium bursaria Chlorella virus NY2A	0	0	0	0	0	0	31	1	4	18	0	92
Eukaryota	unclassified (derived from Eukaryota)	Oligohymenophorea	Peniculida	Parameciidae	Paramecium	Paramecium caudatum	0	0	0	0	0	0	0	0	1	0	0	0
Eukaryota	unclassified (derived from Eukaryota)	Oligohymenophorea	Peniculida	Parameciidae	Paramecium	Paramecium tetraurelia	0	0	267	46	64	0	298	177	225	381	453	642
Bacteria	Actinobacteria	Actinobacteria (class)	Bifidobacteriales	Bifidobacteriaceae	Parascardovia	Parascardovia denticolens	0	0	0	0	0	55	122	62	73	82	9	223
Bacteria	Proteobacteria	Alphaproteobacteria	Rhizobiales	Phyllobacteriaceae	Parvibaculum	Parvibaculum lavamentivorans	1744	1523	1140	526	359	178	2566	1423	1004	1705	4436	6272
Bacteria	Firmicutes	Clostridia	Clostridiales	Clostridiales Family XI. Incertae Sedis	unclassified (derived from Clostridiales Family XI. Incertae Sedis)	Parvimonas micra	0	0	0	0	1567	2	459	338	245	295	175	1660
Bacteria	Proteobacteria	Alphaproteobacteria	Parvularculales	Parvularculaceae	Parvularcula	Parvularcula bermudensis	0	0	0	28	4	69	248	354	193	577	320	1487
Bacteria	Proteobacteria	Gammaproteobacteria	Pasteurellales	Pasteurellaceae	Pasteurella	Pasteurella dagmatis	13	0	2	2	0	2	114	70	87	213	72	413
Bacteria	Proteobacteria	Gammaproteobacteria	Pasteurellales	Pasteurellaceae	Pasteurella	Pasteurella multocida	456	69	129	68	228	189	222	175	138	416	569	1366
Viruses	unclassified (derived from Viruses)	unclassified (derived from Viruses)	Caudovirales	Myoviridae	P2-like viruses	Pasteurella phage F108	189	0	0	0	0	0	0	0	0	7	0	0
Eukaryota	unclassified (derived from Eukaryota)	unclassified (derived from Eukaryota)	Euglyphida	Paulinellidae	Paulinella	Paulinella chromatophora	0	0	0	2	314	0	43	41	7	24	4	211
Eukaryota	Cnidaria	Anthozoa	Scleractinia	Agariciidae	Pavona	Pavona clavus	0	0	0	0	0	0	0	0	0	0	0	1
Eukaryota	Basidiomycota	Agaricomycetes	Boletales	Paxillaceae	Paxillus	Paxillus vernalis	0	0	0	0	0	0	84	0	0	1	0	1
Bacteria	Proteobacteria	Gammaproteobacteria	Enterobacteriales	Enterobacteriaceae	Pectobacterium	Pectobacterium atrosepticum	25162	23403	12304	1515	802	188	1282	1475	1049	2390	1510	2836
Bacteria	Proteobacteria	Gammaproteobacteria	Enterobacteriales	Enterobacteriaceae	Pectobacterium	Pectobacterium carotovorum	9386	6129	3924	11	77	3	181	112	119	507	891	962
Bacteria	Proteobacteria	Gammaproteobacteria	Enterobacteriales	Enterobacteriaceae	Pectobacterium	Pectobacterium wasabiae	7428	6545	2660	32	9	125	45	53	109	310	453	302
Eukaryota	Arthropoda	Insecta	Phthiraptera	Pediculidae	Pediculus	Pediculus humanus	0	1097	893	7	12	0	94	64	54	79	57	301
Eukaryota	Chlorophyta	Pedinophyceae	Pedinomonadales	Pedinomonadaceae	Pedinomonas	Pedinomonas minor	0	0	0	0	0	0	0	0	1	0	0	0
Bacteria	Firmicutes	Bacilli	Lactobacillales	Lactobacillaceae	Pediococcus	Pediococcus acidilactici	0	0	0	5	312	0	320	215	239	181	96	512
Bacteria	Firmicutes	Bacilli	Lactobacillales	Lactobacillaceae	Pediococcus	Pediococcus pentosaceus	15	13	0	33	472	3	508	224	155	274	68	1304
Bacteria	Bacteroidetes	Sphingobacteria	Sphingobacteriales	Sphingobacteriaceae	Pedobacter	Pedobacter heparinus	149	122	379	593	2426	56	23803	24060	23205	16565	123726	62118
Bacteria	Bacteroidetes	Sphingobacteria	Sphingobacteriales	Sphingobacteriaceae	Pedobacter	Pedobacter saltans	3	5	7	316	758	0	6697	7082	6317	5133	36516	19379
Bacteria	Bacteroidetes	Sphingobacteria	Sphingobacteriales	Sphingobacteriaceae	Pedobacter	Pedobacter sp. BAL39	5	2	40	2307	1556	2	11430	12798	11850	7730	71980	30632
Bacteria	Proteobacteria	Alphaproteobacteria	Rhodobacterales	Rhodobacteraceae	Pelagibaca	Pelagibaca bermudensis	2	0	0	27	44	0	96	80	35	187	327	387
Eukaryota	Streptophyta	unclassified (derived from Streptophyta)	Geraniales	Geraniaceae	Pelargonium	Pelargonium x hortorum	0	0	0	0	0	0	0	0	0	0	0	1
Bacteria	Proteobacteria	Deltaproteobacteria	Desulfuromonadales	Pelobacteraceae	Pelobacter	Pelobacter carbinolicus	752	613	169	1050	158	78	5566	5601	4101	5552	2631	31279
Bacteria	Proteobacteria	Deltaproteobacteria	Desulfuromonadales	Pelobacteraceae	Pelobacter	Pelobacter propionicus	232	184	126	252	214	15	8047	8839	5984	9677	3515	35184
Bacteria	Chlorobi	Chlorobia	Chlorobiales	Chlorobiaceae	Pelodictyon	Pelodictyon luteolum	2	1	7	111	82	43	2719	2245	1726	2159	3446	7883
Bacteria	Chlorobi	Chlorobia	Chlorobiales	Chlorobiaceae	Pelodictyon	Pelodictyon phaeoclathratiforme	3165	2638	21	256	109	0	1650	1351	1227	1565	3436	7673
Bacteria	Firmicutes	Clostridia	Clostridiales	Peptococcaceae	Pelotomaculum	Pelotomaculum thermopropionicum	115	45	67	12	108	6	7343	7339	4731	5871	1074	19992
Eukaryota	Ascomycota	Eurotiomycetes	Eurotiales	Trichocomaceae	Penicillium	Penicillium chrysogenum	438	1822	3	24163	1576	3602	203	164	112	110	1262	370
Eukaryota	Ascomycota	Eurotiomycetes	Eurotiales	Trichocomaceae	Penicillium	Penicillium marneffei	331	1465	43	149469	1531	2699	121	61	39	90	6318	139
Bacteria	Firmicutes	Clostridia	Clostridiales	Clostridiales Family XI. Incertae Sedis	Peptoniphilus	Peptoniphilus duerdenii	0	0	1	0	765	59	511	544	392	426	19	1452
Bacteria	Firmicutes	Clostridia	Clostridiales	Clostridiales Family XI. Incertae Sedis	Peptoniphilus	Peptoniphilus harei	5	0	0	1	531	0	293	202	151	169	28	1171
Bacteria	Firmicutes	Clostridia	Clostridiales	Clostridiales Family XI. Incertae Sedis	Peptoniphilus	Peptoniphilus lacrimalis	188	380	186	0	77	0	579	257	273	255	103	1624
Bacteria	Firmicutes	Clostridia	Clostridiales	Clostridiales Family XI. Incertae Sedis	Peptoniphilus	Peptoniphilus sp. oral taxon 386	1	0	2	0	430	0	364	227	203	236	22	1222
Bacteria	Firmicutes	Clostridia	Clostridiales	Clostridiales Family XI. Incertae Sedis	Peptoniphilus	Peptoniphilus sp. oral taxon 836	1	0	112	0	398	56	316	178	102	91	9	683
Bacteria	Firmicutes	Clostridia	Clostridiales	Peptostreptococcaceae	Peptostreptococcus	Peptostreptococcus anaerobius	1	1	4	273	15	2	962	1095	828	915	23	1482
Bacteria	Firmicutes	Clostridia	Clostridiales	Peptostreptococcaceae	Peptostreptococcus	Peptostreptococcus stomatis	0	0	2	0	15	0	394	398	399	235	78	883
Eukaryota	unclassified (derived from Eukaryota)	unclassified (derived from Eukaryota)	Perkinsida	Perkinsidae	Perkinsus	Perkinsus marinus	1	1	27	3	0	0	136	66	51	67	18	359
Bacteria	Aquificae	Aquificae (class)	Aquificales	Hydrogenothermaceae	Persephonella	Persephonella marina	7	5	4	28	247	34	3237	4008	3000	3594	486	8355
Bacteria	Thermotogae	Thermotogae (class)	Thermotogales	Thermotogaceae	Petrotoga	Petrotoga mobilis	9	28	5	6	453	4	2206	2622	2136	1847	173	4863
Bacteria	Proteobacteria	Alphaproteobacteria	Rhodobacterales	Rhodobacteraceae	Phaeobacter	Phaeobacter gallaeciensis	12	5	5	0	1	0	103	55	36	204	157	406
Eukaryota	Bacillariophyta	Bacillariophyceae	Naviculales	Phaeodactylaceae	Phaeodactylum	Phaeodactylum tricornutum	0	38	91	273	5	0	164	173	240	108	102	660
Eukaryota	Ascomycota	Dothideomycetes	Pleosporales	Phaeosphaeriaceae	Phaeosphaeria	Phaeosphaeria nodorum	4709	17371	59	3475	12824	44654	281	272	236	622	1282	496
Viruses	unclassified (derived from Viruses)	unclassified (derived from Viruses)	unclassified (derived from Viruses)	unclassified (derived from Viruses)	unclassified (derived from Viruses)	Phage Gifsy-2	0	0	0	0	1	0	0	0	0	0	0	0
Viruses	unclassified (derived from Viruses)	unclassified (derived from Viruses)	Caudovirales	Siphoviridae	unclassified (derived from Siphoviridae)	Phage phiJL001	0	0	0	0	0	0	0	1	0	0	2	1
Eukaryota	Basidiomycota	unclassified (derived from Basidiomycota)	Pucciniales	Phakopsoraceae	Phakopsora	Phakopsora meibomiae	0	0	0	0	0	1	0	1	0	0	2	0
Eukaryota	Basidiomycota	unclassified (derived from Basidiomycota)	Pucciniales	Phakopsoraceae	Phakopsora	Phakopsora pachyrhizi	0	0	0	14	0	0	0	1	0	0	0	0
Eukaryota	Streptophyta	Liliopsida	Asparagales	Orchidaceae	Phalaenopsis	Phalaenopsis aphrodite	0	0	0	0	0	0	3	0	0	2	0	32
Eukaryota	Streptophyta	unclassified (derived from Streptophyta)	Fabales	Fabaceae	Phaseolus	Phaseolus vulgaris	0	0	0	0	0	0	3	0	0	0	0	1
Bacteria	Proteobacteria	Alphaproteobacteria	Caulobacterales	Caulobacteraceae	Phenylobacterium	Phenylobacterium zucineum	6	3	3	136	13	164	554	563	656	1145	6075	1830
Eukaryota	Basidiomycota	Atractiellomycetes	Atractiellales	Phleogenaceae	Phleogena	Phleogena faginea	0	0	0	2	0	0	0	0	0	0	0	0
Bacteria	Proteobacteria	Gammaproteobacteria	Vibrionales	Vibrionaceae	Photobacterium	Photobacterium angustum	75	55	3	51	16	5	374	356	432	682	322	1363
Bacteria	Proteobacteria	Gammaproteobacteria	Vibrionales	Vibrionaceae	Photobacterium	Photobacterium damselae	9	3	3	0	0	0	368	386	272	202	175	716
Bacteria	Proteobacteria	Gammaproteobacteria	Vibrionales	Vibrionaceae	Photobacterium	Photobacterium profundum	2023	520	905	183	191	140	829	865	682	1503	1349	4049
Bacteria	Proteobacteria	Gammaproteobacteria	Vibrionales	Vibrionaceae	Photobacterium	Photobacterium sp. SKA34	40	246	4	29	0	0	135	153	115	162	122	405
Bacteria	Proteobacteria	Gammaproteobacteria	Enterobacteriales	Enterobacteriaceae	Photorhabdus	Photorhabdus asymbiotica	1469	679	1278	62	219	261	346	438	351	551	388	1092
Bacteria	Proteobacteria	Gammaproteobacteria	Enterobacteriales	Enterobacteriaceae	Photorhabdus	Photorhabdus luminescens	6507	2673	2804	26	353	0	415	243	243	1172	2058	2579
Eukaryota	unclassified (derived from Fungi)	unclassified (derived from Fungi)	Mucorales	Mucoraceae	Phycomyces	Phycomyces blakesleeanus	0	0	0	0	0	0	0	0	0	0	1	0
Eukaryota	Streptophyta	Bryopsida	Funariales	Funariaceae	Physcomitrella	Physcomitrella patens	0	95	82	84	338	126	373	449	357	344	253	1425
Eukaryota	Blastocladiomycota	Blastocladiomycetes	Blastocladiales	Physodermataceae	Physoderma	Physoderma maydis	0	0	0	0	0	0	0	6	0	0	7	1
Eukaryota	unclassified (derived from Eukaryota)	unclassified (derived from Eukaryota)	Peronosporales	unclassified (derived from Peronosporales)	Phytophthora	Phytophthora infestans	75	1	219	35	56	245	293	171	86	216	92	730
Eukaryota	unclassified (derived from Eukaryota)	unclassified (derived from Eukaryota)	Peronosporales	unclassified (derived from Peronosporales)	Phytophthora	Phytophthora ramorum	0	0	0	0	0	0	1	1	1	0	0	2
Eukaryota	unclassified (derived from Eukaryota)	unclassified (derived from Eukaryota)	Peronosporales	unclassified (derived from Peronosporales)	Phytophthora	Phytophthora sojae	0	0	0	0	0	0	0	2	2	0	0	1
Eukaryota	Ascomycota	Saccharomycetes	Saccharomycetales	Saccharomycetaceae	Pichia	Pichia canadensis	0	0	0	0	0	0	1	1	0	0	0	1
Eukaryota	Ascomycota	Saccharomycetes	Saccharomycetales	Saccharomycetaceae	Pichia	Pichia pastoris	10	5	6	585	1	69	138	112	70	45	159	193
Archaea	Euryarchaeota	Thermoplasmata	Thermoplasmatales	Picrophilaceae	Picrophilus	Picrophilus torridus	1	0	2	34	15	0	491	683	385	464	419	1372
Viruses	unclassified (derived from Viruses)	unclassified (derived from Viruses)	unclassified (derived from Viruses)	Baculoviridae	Betabaculovirus	Pieris rapae granulovirus	0	0	0	0	0	0	0	0	0	1	0	0
Eukaryota	Streptophyta	Coniferopsida	Coniferales	Pinaceae	Pinus	Pinus koraiensis	0	0	0	0	0	66	2	6	3	5	1	28
Eukaryota	Streptophyta	Coniferopsida	Coniferales	Pinaceae	Pinus	Pinus thunbergii	0	0	0	0	0	1	2	1	0	1	0	3
Eukaryota	Streptophyta	unclassified (derived from Streptophyta)	Piperales	Piperaceae	Piper	Piper cenocladum	0	0	0	0	0	0	3	0	0	0	0	0
Eukaryota	unclassified (derived from Fungi)	unclassified (derived from Fungi)	Zoopagales	Piptocephalidaceae	Piptocephalis	Piptocephalis corymbifera	0	0	0	0	0	0	0	3	0	0	0	0
Bacteria	Planctomycetes	Planctomycetacia	Planctomycetales	Planctomycetaceae	Pirellula	Pirellula staleyi	4	0	3	174	22	157	1155	1221	631	1998	1777	5199
Eukaryota	Streptophyta	unclassified (derived from Streptophyta)	Fabales	Fabaceae	Pisum	Pisum sativum	0	0	0	0	0	0	0	0	0	0	0	3
Eukaryota	Placozoa	unclassified (derived from Placozoa)	unclassified (derived from Placozoa)	unclassified (derived from Placozoa)	unclassified (derived from Placozoa)	Placozoan sp. BZ49	0	0	0	0	0	0	1	0	1	0	0	0
Eukaryota	Porifera	Demospongiae	Homosclerophorida	Plakinidae	Plakortis	Plakortis angulospiculatus	0	0	0	0	0	0	0	1	0	0	0	0
Bacteria	Planctomycetes	Planctomycetacia	Planctomycetales	Planctomycetaceae	Planctomyces	Planctomyces brasiliensis	5	1	1	59	28	6	587	547	519	774	981	2739
Bacteria	Planctomycetes	Planctomycetacia	Planctomycetales	Planctomycetaceae	Planctomyces	Planctomyces limnophilus	191	28	1	237	283	17	1341	891	592	1606	2170	6368
Bacteria	Planctomycetes	Planctomycetacia	Planctomycetales	Planctomycetaceae	Planctomyces	Planctomyces maris	1	0	1	164	114	28	1496	1320	792	2080	1546	5849
Bacteria	Firmicutes	Bacilli	Bacillales	Planococcaceae	Planococcus	Planococcus sp. ZOYM	0	0	0	0	0	0	0	0	0	0	176	1
other sequences	unclassified (derived from other sequences)	unclassified (derived from other sequences)	unclassified (derived from other sequences)	unclassified (derived from other sequences)	unclassified (derived from other sequences)	Plasmid ColA	0	0	0	0	0	0	0	0	0	0	0	1
other sequences	unclassified (derived from other sequences)	unclassified (derived from other sequences)	unclassified (derived from other sequences)	unclassified (derived from other sequences)	unclassified (derived from other sequences)	Plasmid ColE1	811	1823	1	2117	1	427	0	0	76	16	0	62
other sequences	unclassified (derived from other sequences)	unclassified (derived from other sequences)	unclassified (derived from other sequences)	unclassified (derived from other sequences)	unclassified (derived from other sequences)	Plasmid ColIb-P9	1	0	0	0	0	0	0	0	0	213	6	0
other sequences	unclassified (derived from other sequences)	unclassified (derived from other sequences)	unclassified (derived from other sequences)	unclassified (derived from other sequences)	unclassified (derived from other sequences)	Plasmid F	245	3265	18	0	361	0	2	0	18	2	0	0
other sequences	unclassified (derived from other sequences)	unclassified (derived from other sequences)	unclassified (derived from other sequences)	unclassified (derived from other sequences)	unclassified (derived from other sequences)	Plasmid QKH54	0	0	0	0	0	0	9	6	1	40	53	16
other sequences	unclassified (derived from other sequences)	unclassified (derived from other sequences)	unclassified (derived from other sequences)	unclassified (derived from other sequences)	unclassified (derived from other sequences)	Plasmid R100	81	4	6	0	0	0	0	0	0	0	0	0
other sequences	unclassified (derived from other sequences)	unclassified (derived from other sequences)	unclassified (derived from other sequences)	unclassified (derived from other sequences)	unclassified (derived from other sequences)	Plasmid RSF1010	0	0	0	0	0	0	0	0	0	1	0	1
other sequences	unclassified (derived from other sequences)	unclassified (derived from other sequences)	unclassified (derived from other sequences)	unclassified (derived from other sequences)	unclassified (derived from other sequences)	Plasmid pB3	0	0	0	0	0	0	0	0	0	0	2	1
other sequences	unclassified (derived from other sequences)	unclassified (derived from other sequences)	unclassified (derived from other sequences)	unclassified (derived from other sequences)	unclassified (derived from other sequences)	Plasmid pGNB2	0	0	0	0	0	0	0	0	0	27	0	0
other sequences	unclassified (derived from other sequences)	unclassified (derived from other sequences)	unclassified (derived from other sequences)	unclassified (derived from other sequences)	unclassified (derived from other sequences)	Plasmid pIPO2T	0	0	0	0	0	0	0	0	0	7	1	16
other sequences	unclassified (derived from other sequences)	unclassified (derived from other sequences)	unclassified (derived from other sequences)	unclassified (derived from other sequences)	unclassified (derived from other sequences)	Plasmid pKYM	0	0	0	33	0	0	0	0	0	0	0	0
other sequences	unclassified (derived from other sequences)	unclassified (derived from other sequences)	unclassified (derived from other sequences)	unclassified (derived from other sequences)	unclassified (derived from other sequences)	Plasmid pLB1	0	0	0	3	0	0	35	16	4	238	131	14
other sequences	unclassified (derived from other sequences)	unclassified (derived from other sequences)	unclassified (derived from other sequences)	unclassified (derived from other sequences)	unclassified (derived from other sequences)	Plasmid pNE131	0	8	0	0	0	0	0	0	0	0	0	255
other sequences	unclassified (derived from other sequences)	unclassified (derived from other sequences)	unclassified (derived from other sequences)	unclassified (derived from other sequences)	unclassified (derived from other sequences)	Plasmid pNKH43	0	0	0	0	1973	0	0	0	0	0	0	0
other sequences	unclassified (derived from other sequences)	unclassified (derived from other sequences)	unclassified (derived from other sequences)	unclassified (derived from other sequences)	unclassified (derived from other sequences)	Plasmid pNS1	5	0	0	0	11	0	0	0	0	0	0	0
other sequences	unclassified (derived from other sequences)	unclassified (derived from other sequences)	unclassified (derived from other sequences)	unclassified (derived from other sequences)	unclassified (derived from other sequences)	Plasmid pSB102	1	0	0	0	0	0	9	45	64	185	32	68
other sequences	unclassified (derived from other sequences)	unclassified (derived from other sequences)	unclassified (derived from other sequences)	unclassified (derived from other sequences)	unclassified (derived from other sequences)	Plasmid pT181	0	0	0	0	0	0	0	0	0	0	0	38
other sequences	unclassified (derived from other sequences)	unclassified (derived from other sequences)	unclassified (derived from other sequences)	unclassified (derived from other sequences)	unclassified (derived from other sequences)	Plasmid pWC1	0	0	0	0	0	0	0	0	0	0	0	2
Eukaryota	Apicomplexa	Aconoidasida	Haemosporida	unclassified (derived from Haemosporida)	Plasmodium	Plasmodium berghei	4	0	0	28	2	21	81	156	64	30	9	179
Eukaryota	Apicomplexa	Aconoidasida	Haemosporida	unclassified (derived from Haemosporida)	Plasmodium	Plasmodium chabaudi	46	2129	2	1392	3	63	17	8	13	14	3	36
Eukaryota	Apicomplexa	Aconoidasida	Haemosporida	unclassified (derived from Haemosporida)	Plasmodium	Plasmodium falciparum	1	6	1	245	97	59	190	168	69	135	46	517
Eukaryota	Apicomplexa	Aconoidasida	Haemosporida	unclassified (derived from Haemosporida)	Plasmodium	Plasmodium knowlesi	3	1	3	140	0	0	555	901	663	763	9	633
Eukaryota	Apicomplexa	Aconoidasida	Haemosporida	unclassified (derived from Haemosporida)	Plasmodium	Plasmodium vivax	1	1	1	3	10	0	23	45	11	10	10	126
Eukaryota	Apicomplexa	Aconoidasida	Haemosporida	unclassified (derived from Haemosporida)	Plasmodium	Plasmodium yoelii	22	32	1	2	16	24	47	133	52	131	20	224
Eukaryota	Annelida	Polychaeta	Phyllodocida	Nereididae	Platynereis	Platynereis dumerilii	0	0	0	0	0	0	0	0	1	0	0	0
Bacteria	Proteobacteria	Deltaproteobacteria	Myxococcales	Nannocystaceae	Plesiocystis	Plesiocystis pacifica	1	1	0	252	511	3	620	449	331	570	806	2687
Eukaryota	Basidiomycota	Agaricomycetes	Agaricales	Pleurotaceae	Pleurotus	Pleurotus ostreatus	3	0	0	11	0	0	0	0	0	0	0	2
Eukaryota	Streptophyta	Jungermanniopsida	Pleuroziales	Pleuroziaceae	Pleurozia	Pleurozia purpurea	0	0	0	0	0	0	1	0	0	0	0	1
Eukaryota	unclassified (derived from Eukaryota)	Florideophyceae	Plocamiales	Plocamiaceae	Plocamiocolax	Plocamiocolax pulvinata	0	0	0	0	0	0	0	0	0	0	0	10
Eukaryota	Ascomycota	Pneumocystidomycetes	Pneumocystidales	Pneumocystidaceae	Pneumocystis	Pneumocystis carinii	0	0	0	1	1	0	2	18	1	2	2	1
Eukaryota	Cnidaria	Anthozoa	Scleractinia	Pocilloporidae	Pocillopora	Pocillopora eydouxi	0	0	0	0	0	0	0	0	0	0	3	0
Eukaryota	Ascomycota	Sordariomycetes	Sordariales	Lasiosphaeriaceae	Podospora	Podospora anserina	282	1930	11	1208	974	4909	709	354	171	291	1284	297
Eukaryota	Chordata	unclassified (derived from Chordata)	Squamata	Agamidae	Pogona	Pogona vitticeps	0	0	0	0	0	0	1	0	0	0	0	0
Bacteria	Bacteroidetes	Flavobacteria	Flavobacteriales	Flavobacteriaceae	Polaribacter	Polaribacter irgensii	55	80	175	130	92	6	2515	2490	1838	1576	14518	7316
Bacteria	Bacteroidetes	Flavobacteria	Flavobacteriales	Flavobacteriaceae	Polaribacter	Polaribacter sp. MED152	1	1	106	192	342	60	3578	3375	2896	2923	14115	10220
Bacteria	Proteobacteria	Betaproteobacteria	Burkholderiales	Comamonadaceae	Polaromonas	Polaromonas naphthalenivorans	211	25	68	365	169	733	1201	1181	948	13834	11979	4901
Bacteria	Proteobacteria	Betaproteobacteria	Burkholderiales	Comamonadaceae	Polaromonas	Polaromonas sp. JS666	256	38	97	1085	348	115	1730	1690	1047	16728	17410	6506
Eukaryota	Chytridiomycota	Chytridiomycetes	Cladochytriales	Cladochytriaceae	Polychytrium	Polychytrium aggregatum	0	0	0	0	0	0	0	0	0	0	0	3
Bacteria	Proteobacteria	Betaproteobacteria	Burkholderiales	Burkholderiaceae	Polynucleobacter	Polynucleobacter necessarius	12	0	121	94	62	8	967	990	946	4022	4078	3043
Eukaryota	unclassified (derived from Eukaryota)	unclassified (derived from Eukaryota)	Dictyosteliida	unclassified (derived from Dictyosteliida)	Polysphondylium	Polysphondylium pallidum	0	0	0	0	0	0	3	20	13	0	0	16
Eukaryota	Chordata	Mammalia	Primates	Hominidae	Pongo	Pongo abelii	5	97	80	3	54	9	110	17	27	17	45	184
Eukaryota	Streptophyta	unclassified (derived from Streptophyta)	Malpighiales	Salicaceae	Populus	Populus trichocarpa	1	53	189	113	231	237	400	457	291	491	166	851
Eukaryota	unclassified (derived from Eukaryota)	Bangiophyceae	Bangiales	Bangiaceae	Porphyra	Porphyra purpurea	0	0	0	0	161	0	54	77	23	79	87	219
Eukaryota	unclassified (derived from Eukaryota)	Bangiophyceae	Bangiales	Bangiaceae	Porphyra	Porphyra yezoensis	0	0	0	0	46	0	21	9	22	49	1	115
Bacteria	Bacteroidetes	Bacteroidia	Bacteroidales	Porphyromonadaceae	Porphyromonas	Porphyromonas asaccharolytica	0	0	0	0	0	0	166	83	50	51	199	397
Bacteria	Bacteroidetes	Bacteroidia	Bacteroidales	Porphyromonadaceae	Porphyromonas	Porphyromonas endodontalis	100	245	31	0	40	0	458	281	197	213	767	1409
Bacteria	Bacteroidetes	Bacteroidia	Bacteroidales	Porphyromonadaceae	Porphyromonas	Porphyromonas gingivalis	8	1	6	2425	275	26	4675	3893	3592	2861	19805	13694
Bacteria	Bacteroidetes	Bacteroidia	Bacteroidales	Porphyromonadaceae	Porphyromonas	Porphyromonas uenonis	0	1	2	18	18	11	478	320	349	223	679	1245
Eukaryota	Basidiomycota	Agaricomycetes	Polyporales	Coriolaceae	Postia	Postia placenta	57	2	24	3	498	2953	25	28	20	15	424	95
Eukaryota	Ascomycota	Dothideomycetes	Pleosporales	Sporormiaceae	Preussia	Preussia terricola	0	0	0	0	0	0	0	0	0	0	0	1
Bacteria	Bacteroidetes	Bacteroidia	Bacteroidales	Prevotellaceae	Prevotella	Prevotella amnii	0	0	1	35	160	0	342	208	233	180	808	863
Bacteria	Bacteroidetes	Bacteroidia	Bacteroidales	Prevotellaceae	Prevotella	Prevotella bergensis	1	0	1	10	10	5	395	298	307	276	1289	1200
Bacteria	Bacteroidetes	Bacteroidia	Bacteroidales	Prevotellaceae	Prevotella	Prevotella bivia	0	1	2	2	42	0	580	310	506	193	2879	1679
Bacteria	Bacteroidetes	Bacteroidia	Bacteroidales	Prevotellaceae	Prevotella	Prevotella bryantii	1	1	225	236	81	1	465	316	256	321	1351	1459
Bacteria	Bacteroidetes	Bacteroidia	Bacteroidales	Prevotellaceae	Prevotella	Prevotella buccae	1	0	0	54	6	0	360	310	197	248	1143	1282
Bacteria	Bacteroidetes	Bacteroidia	Bacteroidales	Prevotellaceae	Prevotella	Prevotella buccalis	0	0	0	19	44	91	486	489	238	261	979	1147
Bacteria	Bacteroidetes	Bacteroidia	Bacteroidales	Prevotellaceae	Prevotella	Prevotella copri	2	0	0	0	29	0	500	320	373	347	931	1235
Bacteria	Bacteroidetes	Bacteroidia	Bacteroidales	Prevotellaceae	Prevotella	Prevotella disiens	2	0	1	49	120	0	470	301	395	411	3878	1296
Bacteria	Bacteroidetes	Bacteroidia	Bacteroidales	Prevotellaceae	Prevotella	Prevotella marshii	1	0	1	1	38	0	443	297	329	153	1131	1231
Bacteria	Bacteroidetes	Bacteroidia	Bacteroidales	Prevotellaceae	Prevotella	Prevotella melaninogenica	230	1	5	217	26	0	1568	1543	1112	1030	3318	3707
Bacteria	Bacteroidetes	Bacteroidia	Bacteroidales	Prevotellaceae	Prevotella	Prevotella oralis	0	0	2	2	504	0	291	236	182	138	1826	796
Bacteria	Bacteroidetes	Bacteroidia	Bacteroidales	Prevotellaceae	Prevotella	Prevotella oris	0	1	1	473	321	0	514	300	561	343	1918	1514
Bacteria	Bacteroidetes	Bacteroidia	Bacteroidales	Prevotellaceae	Prevotella	Prevotella ruminicola	3	1	3	140	32	1	1618	1420	1346	1057	4442	4327
Bacteria	Bacteroidetes	Bacteroidia	Bacteroidales	Prevotellaceae	Prevotella	Prevotella sp. oral taxon 299	0	1	0	5	4	0	410	385	349	386	1536	1162
Bacteria	Bacteroidetes	Bacteroidia	Bacteroidales	Prevotellaceae	Prevotella	Prevotella sp. oral taxon 317	4	0	2	0	1005	1	392	316	251	257	2360	924
Bacteria	Bacteroidetes	Bacteroidia	Bacteroidales	Prevotellaceae	Prevotella	Prevotella sp. oral taxon 472	2	0	1	45	129	1	435	233	255	261	900	898
Bacteria	Bacteroidetes	Bacteroidia	Bacteroidales	Prevotellaceae	Prevotella	Prevotella tannerae	0	0	0	709	53	1	433	433	249	211	1942	1441
Bacteria	Bacteroidetes	Bacteroidia	Bacteroidales	Prevotellaceae	Prevotella	Prevotella timonensis	5	1	0	0	18	14	480	320	269	244	729	1346
Bacteria	Bacteroidetes	Bacteroidia	Bacteroidales	Prevotellaceae	Prevotella	Prevotella veroralis	1	0	0	0	4	0	340	277	213	186	1723	819
Bacteria	Cyanobacteria	unclassified (derived from Cyanobacteria)	Prochlorales	Prochlorococcaceae	Prochlorococcus	Prochlorococcus marinus	9	2	6	187	1235	3	2635	2548	1818	2027	1320	9070
Viruses	unclassified (derived from Viruses)	unclassified (derived from Viruses)	Caudovirales	Myoviridae	T4-like viruses	Prochlorococcus phage P-SSM2	0	0	0	0	0	0	18	8	11	8	4	18
Viruses	unclassified (derived from Viruses)	unclassified (derived from Viruses)	Caudovirales	Myoviridae	T4-like viruses	Prochlorococcus phage P-SSM4	0	1	0	0	0	0	57	33	24	49	0	240
Viruses	unclassified (derived from Viruses)	unclassified (derived from Viruses)	Caudovirales	Podoviridae	unclassified (derived from Podoviridae)	Prochlorococcus phage P-SSP7	0	0	0	0	0	0	0	0	0	0	3	1
Bacteria	Actinobacteria	Actinobacteria (class)	Actinomycetales	Propionibacteriaceae	Propionibacterium	Propionibacterium acnes	869	2285	16373	1083	3510	74589	457	496	640	583	323	1276
Bacteria	Actinobacteria	Actinobacteria (class)	Actinomycetales	Propionibacteriaceae	Propionibacterium	Propionibacterium freudenreichii	0	1	0	6	2	2283	154	69	91	147	18	414
Bacteria	Actinobacteria	Actinobacteria (class)	Actinomycetales	Propionibacteriaceae	Propionibacterium	Propionibacterium granulosum	44	7	67	0	0	0	0	0	0	3023	1	130
Viruses	unclassified (derived from Viruses)	unclassified (derived from Viruses)	Caudovirales	Siphoviridae	unclassified (derived from Siphoviridae)	Propionibacterium phage PA6	4	0	0	0	2915	0	1	0	0	0	0	0
Bacteria	Chlorobi	Chlorobia	Chlorobiales	Chlorobiaceae	Prosthecochloris	Prosthecochloris aestuarii	3	0	1	30	158	34	1606	1538	1029	1311	761	4910
Eukaryota	unclassified (derived from Eukaryota)	unclassified (derived from Eukaryota)	Slopalinida	Proteromonadidae	Proteromonas	Proteromonas lacertae	0	0	0	0	0	0	0	0	0	0	0	1
Bacteria	Proteobacteria	Gammaproteobacteria	Enterobacteriales	Enterobacteriaceae	Proteus	Proteus mirabilis	12847	6202	4774	419	756	130	171	129	125	477	375	829
Bacteria	Proteobacteria	Gammaproteobacteria	Enterobacteriales	Enterobacteriaceae	Proteus	Proteus penneri	2098	1102	441	388	1	0	70	51	97	160	27	360
Bacteria	Proteobacteria	Gammaproteobacteria	Enterobacteriales	Enterobacteriaceae	Proteus	Proteus vulgaris	0	0	0	0	0	0	3	0	2	2	5	18
Eukaryota	Chlorophyta	Trebouxiophyceae	Chlorellales	Chlorellaceae	Prototheca	Prototheca wickerhamii	1	45	0	0	0	0	8	46	33	13	1	22
Bacteria	Proteobacteria	Gammaproteobacteria	Enterobacteriales	Enterobacteriaceae	Providencia	Providencia alcalifaciens	480	78	59	0	12	2	30	36	34	248	104	185
Bacteria	Proteobacteria	Gammaproteobacteria	Enterobacteriales	Enterobacteriaceae	Providencia	Providencia rettgeri	4070	1318	706	4	2	18	62	79	99	119	168	405
Bacteria	Proteobacteria	Gammaproteobacteria	Enterobacteriales	Enterobacteriaceae	Providencia	Providencia rustigianii	109	289	165	9	19	1	145	111	130	127	140	404
Bacteria	Proteobacteria	Gammaproteobacteria	Enterobacteriales	Enterobacteriaceae	Providencia	Providencia stuartii	709	692	229	2	2	5	81	51	58	143	370	487
Eukaryota	Chlorophyta	Ulvophyceae	Ulvales	unclassified (derived from Ulvales)	Pseudendoclonium	Pseudendoclonium akinetum	0	0	0	0	1	0	1	3	0	0	0	3
Bacteria	Proteobacteria	Gammaproteobacteria	Alteromonadales	Pseudoalteromonadaceae	Pseudoalteromonas	Pseudoalteromonas atlantica	37	57	31	333	78	7	1548	1625	1187	1970	5042	4581
Bacteria	Proteobacteria	Gammaproteobacteria	Alteromonadales	Pseudoalteromonadaceae	Pseudoalteromonas	Pseudoalteromonas haloplanktis	19	5	4	135	31	28	751	566	485	846	1250	2204
Bacteria	Proteobacteria	Gammaproteobacteria	Alteromonadales	Pseudoalteromonadaceae	Pseudoalteromonas	Pseudoalteromonas sp. SM9913	174	3	104	12	2	0	132	110	142	175	164	803
Bacteria	Proteobacteria	Gammaproteobacteria	Alteromonadales	Pseudoalteromonadaceae	Pseudoalteromonas	Pseudoalteromonas tunicata	186	12	8	123	51	150	320	242	210	510	973	1765
Eukaryota	Porifera	Demospongiae	Homosclerophorida	Plakinidae	Pseudocorticium	Pseudocorticium jarrei	0	0	0	0	0	0	0	0	0	0	0	1
Bacteria	Proteobacteria	Gammaproteobacteria	Pseudomonadales	Pseudomonadaceae	Pseudomonas	Pseudomonas aeruginosa	2519	2102	1560	503	97	179	1931	1938	1554	6041	7008	9734
Bacteria	Proteobacteria	Gammaproteobacteria	Pseudomonadales	Pseudomonadaceae	Pseudomonas	Pseudomonas alcaligenes	0	0	0	0	0	0	16	1	2	2	0	12
Bacteria	Proteobacteria	Gammaproteobacteria	Pseudomonadales	Pseudomonadaceae	Pseudomonas	Pseudomonas amygdali	75	55	1	317	24	2	79	47	57	512	880	708
Bacteria	Proteobacteria	Gammaproteobacteria	Pseudomonadales	Pseudomonadaceae	Pseudomonas	Pseudomonas coronafaciens	1	190	106	1	2	2	24	79	31	315	443	733
Bacteria	Proteobacteria	Gammaproteobacteria	Pseudomonadales	Pseudomonadaceae	Pseudomonas	Pseudomonas entomophila	684	280	308	84	211	129	280	378	250	1858	1772	2463
Bacteria	Proteobacteria	Gammaproteobacteria	Pseudomonadales	Pseudomonadaceae	Pseudomonas	Pseudomonas fluorescens	2038	1111	1136	716	692	733	2064	1730	940	4770	8802	8948
Bacteria	Proteobacteria	Gammaproteobacteria	Pseudomonadales	Pseudomonadaceae	Pseudomonas	Pseudomonas fulva	1	0	0	1	0	0	5	0	4	18	0	57
Bacteria	Proteobacteria	Gammaproteobacteria	Pseudomonadales	Pseudomonadaceae	Pseudomonas	Pseudomonas mendocina	791	70	180	55	600	32	714	623	606	2236	3615	3372
Viruses	unclassified (derived from Viruses)	unclassified (derived from Viruses)	Caudovirales	Siphoviridae	unclassified (derived from Siphoviridae)	Pseudomonas phage 73	0	0	0	0	0	0	1	0	0	1	0	6
Viruses	unclassified (derived from Viruses)	unclassified (derived from Viruses)	Caudovirales	Siphoviridae	unclassified (derived from Siphoviridae)	Pseudomonas phage B3	0	0	0	0	0	0	0	0	0	57	52	312
Viruses	unclassified (derived from Viruses)	unclassified (derived from Viruses)	Caudovirales	Siphoviridae	unclassified (derived from Siphoviridae)	Pseudomonas phage D3	10	1	0	0	0	0	0	1	0	1	7	14
Viruses	unclassified (derived from Viruses)	unclassified (derived from Viruses)	Caudovirales	Siphoviridae	unclassified (derived from Siphoviridae)	Pseudomonas phage D3112	0	0	0	0	0	0	0	0	0	0	0	1
Viruses	unclassified (derived from Viruses)	unclassified (derived from Viruses)	Caudovirales	Siphoviridae	Lambda-like viruses	Pseudomonas phage DMS3	0	0	0	0	0	0	0	3	0	1	3	1
Viruses	unclassified (derived from Viruses)	unclassified (derived from Viruses)	Caudovirales	Siphoviridae	unclassified (derived from Siphoviridae)	Pseudomonas phage F10	0	0	0	0	0	0	1	0	0	0	0	4
Viruses	unclassified (derived from Viruses)	unclassified (derived from Viruses)	Caudovirales	Podoviridae	unclassified (derived from Podoviridae)	Pseudomonas phage F116	0	0	0	1	0	0	1	0	1	71	3	1
Viruses	unclassified (derived from Viruses)	unclassified (derived from Viruses)	Caudovirales	Myoviridae	unclassified (derived from Myoviridae)	Pseudomonas phage F8	0	0	0	0	0	0	0	0	0	0	1	0
Viruses	unclassified (derived from Viruses)	unclassified (derived from Viruses)	Caudovirales	Myoviridae	unclassified (derived from Myoviridae)	Pseudomonas phage LMA2	0	0	0	0	0	0	0	0	0	0	1	0
Viruses	unclassified (derived from Viruses)	unclassified (derived from Viruses)	Caudovirales	Podoviridae	LUZ24-like viruses	Pseudomonas phage LUZ24	0	0	0	0	0	0	0	0	0	0	1	0
Viruses	unclassified (derived from Viruses)	unclassified (derived from Viruses)	Caudovirales	Siphoviridae	unclassified (derived from Siphoviridae)	Pseudomonas phage M6	0	0	0	0	0	0	0	0	0	1	3	2
Viruses	unclassified (derived from Viruses)	unclassified (derived from Viruses)	Caudovirales	Siphoviridae	Lambda-like viruses	Pseudomonas phage MP22	0	0	0	0	0	0	0	1	0	0	3	5
Viruses	unclassified (derived from Viruses)	unclassified (derived from Viruses)	Caudovirales	Siphoviridae	Lambda-like viruses	Pseudomonas phage MP29	0	0	0	0	0	0	0	0	0	1	0	16
Viruses	unclassified (derived from Viruses)	unclassified (derived from Viruses)	Caudovirales	Siphoviridae	Lambda-like viruses	Pseudomonas phage MP38	0	0	0	0	0	0	0	0	0	0	0	3
Viruses	unclassified (derived from Viruses)	unclassified (derived from Viruses)	unclassified (derived from Viruses)	unclassified (derived from Viruses)	unclassified (derived from Viruses)	Pseudomonas phage PA11	0	0	0	0	0	0	0	0	0	0	0	2
Viruses	unclassified (derived from Viruses)	unclassified (derived from Viruses)	Caudovirales	Siphoviridae	unclassified (derived from Siphoviridae)	Pseudomonas phage PAJU2	0	0	0	0	0	0	0	0	0	0	9	0
Viruses	unclassified (derived from Viruses)	unclassified (derived from Viruses)	Caudovirales	Myoviridae	unclassified (derived from Myoviridae)	Pseudomonas phage PB1	0	0	0	0	0	0	0	1	0	0	0	0
Viruses	unclassified (derived from Viruses)	unclassified (derived from Viruses)	Caudovirales	Podoviridae	phiKMV-like viruses	Pseudomonas phage PT2	0	0	0	0	0	0	0	0	0	0	0	2
Viruses	unclassified (derived from Viruses)	unclassified (derived from Viruses)	Caudovirales	Podoviridae	LUZ24-like viruses	Pseudomonas phage PaP3	0	0	0	0	0	9	0	0	0	0	105	0
Viruses	unclassified (derived from Viruses)	unclassified (derived from Viruses)	unclassified (derived from Viruses)	Inoviridae	Inovirus	Pseudomonas phage Pf3	0	0	0	0	1704	1	0	0	0	0	0	0
Viruses	unclassified (derived from Viruses)	unclassified (derived from Viruses)	Caudovirales	Myoviridae	unclassified (derived from Myoviridae)	Pseudomonas phage SN	0	0	0	0	0	0	1	0	0	0	0	1
Viruses	unclassified (derived from Viruses)	unclassified (derived from Viruses)	Caudovirales	Siphoviridae	unclassified (derived from Siphoviridae)	Pseudomonas phage YuA	0	0	0	0	0	0	0	0	0	4	5	3
Viruses	unclassified (derived from Viruses)	unclassified (derived from Viruses)	Caudovirales	Podoviridae	T7-like viruses	Pseudomonas phage gh-1	0	0	0	0	0	0	0	0	0	0	1	0
Viruses	unclassified (derived from Viruses)	unclassified (derived from Viruses)	Caudovirales	Myoviridae	P2-like viruses	Pseudomonas phage phiCTX	0	0	0	0	0	0	0	0	1	50	4	1
Viruses	unclassified (derived from Viruses)	unclassified (derived from Viruses)	Caudovirales	Myoviridae	phiKZ-like viruses	Pseudomonas phage phiKZ	0	0	1	0	0	0	0	0	2	1	1	4
Bacteria	Proteobacteria	Gammaproteobacteria	Pseudomonadales	Pseudomonadaceae	Pseudomonas	Pseudomonas putida	5659	1804	1582	1326	597	477	1122	718	717	4450	5435	6584
Bacteria	Proteobacteria	Gammaproteobacteria	Pseudomonadales	Pseudomonadaceae	Pseudomonas	Pseudomonas savastanoi	154	160	76	141	103	12	480	261	237	1642	1667	2155
Bacteria	Proteobacteria	unclassified (derived from Proteobacteria)	unclassified (derived from Proteobacteria)	unclassified (derived from Proteobacteria)	unclassified (derived from Proteobacteria)	Pseudomonas sp. ADP	0	0	0	0	15	0	2	1	0	79	178	6
Bacteria	Proteobacteria	Gammaproteobacteria	Pseudomonadales	Pseudomonadaceae	Pseudomonas	Pseudomonas sp. CA10	2	2	6	0	0	0	3	1	7	20	51	36
Bacteria	Proteobacteria	Gammaproteobacteria	Pseudomonadales	Pseudomonadaceae	Pseudomonas	Pseudomonas sp. CG21	0	0	0	0	0	0	0	0	0	0	0	847
Bacteria	Proteobacteria	Gammaproteobacteria	Pseudomonadales	Pseudomonadaceae	Pseudomonas	Pseudomonas sp. CT14	0	0	0	0	0	0	1	0	0	14	29	2
Bacteria	Proteobacteria	Gammaproteobacteria	Pseudomonadales	Pseudomonadaceae	Pseudomonas	Pseudomonas sp. ND6	0	0	0	0	0	0	0	0	0	2	26	3
Bacteria	Proteobacteria	Gammaproteobacteria	Pseudomonadales	Pseudomonadaceae	Pseudomonas	Pseudomonas stutzeri	857	280	231	113	146	358	812	720	728	4768	4340	3523
Bacteria	Proteobacteria	Gammaproteobacteria	Pseudomonadales	Pseudomonadaceae	Pseudomonas	Pseudomonas syringae	3068	2163	7559	14	666	54	273	345	335	1247	1483	1790
Bacteria	Proteobacteria	Gammaproteobacteria	Pseudomonadales	Pseudomonadaceae	Pseudomonas	Pseudomonas syringae group genomosp. 3	610	253	154	68	173	9	381	266	237	2438	1816	2444
Eukaryota	Ascomycota	Pezizomycetes	Pezizales	Sarcoscyphaceae	Pseudopithyella	Pseudopithyella minuscula	0	0	0	0	0	0	0	0	0	0	2	0
Bacteria	Firmicutes	Clostridia	Clostridiales	Eubacteriaceae	Pseudoramibacter	Pseudoramibacter alactolyticus	0	0	0	3	20	12	112	102	69	59	12	470
Bacteria	Proteobacteria	Alphaproteobacteria	Rhodobacterales	Rhodobacteraceae	Pseudovibrio	Pseudovibrio sp. JE062	2	4	8	8	32	23	118	208	219	202	324	862
Eukaryota	Streptophyta	unclassified (derived from Streptophyta)	Psilotales	Psilotaceae	Psilotum	Psilotum nudum	0	0	0	0	1	0	0	1	1	0	1	3
Bacteria	Proteobacteria	Gammaproteobacteria	Pseudomonadales	Moraxellaceae	Psychrobacter	Psychrobacter arcticus	47	18	1	88	95	551	260	168	159	414	189	1059
Bacteria	Proteobacteria	Gammaproteobacteria	Pseudomonadales	Moraxellaceae	Psychrobacter	Psychrobacter cryohalolentis	2	4	346	45	266	3956	228	208	117	475	1094	2781
Bacteria	Proteobacteria	Gammaproteobacteria	Pseudomonadales	Moraxellaceae	Psychrobacter	Psychrobacter sp. PRwf-1	14	2	1	947	216	8749	516	689	449	932	775	3721
Bacteria	Bacteroidetes	Flavobacteria	Flavobacteriales	Flavobacteriaceae	Psychroflexus	Psychroflexus torquis	3	1	3	1368	31	1	2365	2078	1789	1443	11408	6314
Bacteria	Proteobacteria	Gammaproteobacteria	Alteromonadales	Psychromonadaceae	Psychromonas	Psychromonas ingrahamii	474	167	195	22	325	40	770	553	416	2670	2504	3364
Bacteria	Proteobacteria	Gammaproteobacteria	Alteromonadales	Psychromonadaceae	Psychromonas	Psychromonas sp. CNPT3	23	1	6	0	4	3	962	94	65	144	155	1195
Eukaryota	Chordata	Mammalia	Chiroptera	Pteropodidae	Pteropus	Pteropus scapulatus	0	0	0	0	0	0	0	0	1	0	0	0
Eukaryota	Porifera	Demospongiae	Halichondrida	Axinellidae	Ptilocaulis	Ptilocaulis walpersi	0	0	0	1	0	0	0	0	0	0	0	1
Eukaryota	Chlorophyta	Prasinophyceae	Pseudoscourfieldiales	Pycnococcaceae	Pycnococcus	Pycnococcus provasolii	0	5	0	0	1	0	2	4	0	8	0	49
Eukaryota	Phaeophyceae	unclassified (derived from Phaeophyceae)	Ectocarpales	Acinetosporaceae	Pylaiella	Pylaiella littoralis	0	0	0	1	2	35	4	15	5	6	0	42
Bacteria	Synergistetes	Synergistia	Synergistales	Synergistaceae	Pyramidobacter	Pyramidobacter piscolens	0	1	1	43	137	0	487	513	194	389	56	1529
Eukaryota	Chlorophyta	Prasinophyceae	Pyramimonadales	unclassified (derived from Pyramimonadales)	Pyramimonas	Pyramimonas parkeae	0	0	0	0	0	0	6	2	0	1	1	9
Eukaryota	Ascomycota	Dothideomycetes	Pleosporales	Pleosporaceae	Pyrenophora	Pyrenophora tritici-repentis	1968	7142	80	1004	6381	18195	185	165	102	323	586	307
Archaea	Crenarchaeota	Thermoprotei	Thermoproteales	Thermoproteaceae	Pyrobaculum	Pyrobaculum aerophilum	0	0	1	0	1	32	436	467	490	412	31	1163
Archaea	Crenarchaeota	Thermoprotei	Thermoproteales	Thermoproteaceae	Pyrobaculum	Pyrobaculum arsenaticum	2	1	3	1	2	2	455	576	483	482	450	878
Archaea	Crenarchaeota	Thermoprotei	Thermoproteales	Thermoproteaceae	Pyrobaculum	Pyrobaculum calidifontis	0	0	0	0	4	2	347	250	199	235	238	944
Archaea	Crenarchaeota	Thermoprotei	Thermoproteales	Thermoproteaceae	Pyrobaculum	Pyrobaculum islandicum	1	0	2	0	0	0	500	743	492	649	22	956
Archaea	Euryarchaeota	Thermococci	Thermococcales	Thermococcaceae	Pyrococcus	Pyrococcus abyssi	4	1	4	1	8	11	2452	2924	2164	2462	523	4337
Archaea	Euryarchaeota	Thermococci	Thermococcales	Thermococcaceae	Pyrococcus	Pyrococcus furiosus	6	53	8	7	109	1	2886	3799	3290	2859	720	5602
Archaea	Euryarchaeota	Thermococci	Thermococcales	Thermococcaceae	Pyrococcus	Pyrococcus horikoshii	4	3	13	0	124	0	3701	4145	3517	3483	231	5430
Eukaryota	unclassified (derived from Eukaryota)	unclassified (derived from Eukaryota)	Pythiales	Pythiaceae	Pythium	Pythium ultimum	0	0	0	0	0	0	2	0	2	0	0	2
Viruses	unclassified (derived from Viruses)	unclassified (derived from Viruses)	unclassified (derived from Viruses)	Retroviridae	Gammaretrovirus	RD114 retrovirus	0	0	0	0	0	0	0	0	0	0	1	0
Viruses	unclassified (derived from Viruses)	unclassified (derived from Viruses)	unclassified (derived from Viruses)	Poxviridae	Leporipoxvirus	Rabbit fibroma virus	0	0	0	0	0	0	2	0	0	0	0	0
Viruses	unclassified (derived from Viruses)	unclassified (derived from Viruses)	Caudovirales	Podoviridae	phiKMV-like viruses	Ralstonia phage RSB1	0	0	0	0	0	0	0	0	0	0	0	12
Viruses	unclassified (derived from Viruses)	unclassified (derived from Viruses)	Caudovirales	Myoviridae	unclassified (derived from Myoviridae)	Ralstonia phage RSL1	0	0	0	0	1	0	8	0	2	2	8	42
Viruses	unclassified (derived from Viruses)	unclassified (derived from Viruses)	unclassified (derived from Viruses)	Inoviridae	Inovirus	Ralstonia phage RSM1	0	0	0	0	0	0	0	0	0	0	0	2
Viruses	unclassified (derived from Viruses)	unclassified (derived from Viruses)	unclassified (derived from Viruses)	Inoviridae	Inovirus	Ralstonia phage RSS1	0	0	0	0	0	0	0	0	0	0	0	1
Viruses	unclassified (derived from Viruses)	unclassified (derived from Viruses)	Caudovirales	Myoviridae	P2-like viruses	Ralstonia phage phiRSA1	1	0	0	0	0	0	17	144	168	644	69	206
Bacteria	Proteobacteria	Betaproteobacteria	Burkholderiales	Burkholderiaceae	Ralstonia	Ralstonia pickettii	388	74	21	326	25	51	603	620	850	6183	7450	3846
Bacteria	Proteobacteria	Betaproteobacteria	Burkholderiales	Burkholderiaceae	Ralstonia	Ralstonia solanacearum	325	1120	1230	255	281	232	2028	2142	2331	11903	13142	7409
Bacteria	Proteobacteria	Betaproteobacteria	Burkholderiales	Burkholderiaceae	Ralstonia	Ralstonia sp. 5_7_47FAA	5	9	0	27	3	15	120	101	159	1348	1149	766
Bacteria	Cyanobacteria	unclassified (derived from Cyanobacteria)	Nostocales	Nostocaceae	Raphidiopsis	Raphidiopsis brookii	2	0	0	19	7444	57	149	180	127	219	171	803
Eukaryota	Chordata	Mammalia	Rodentia	Muridae	Rattus	Rattus norvegicus	5	393	898	157	222	9	306	497	246	277	493	673
Eukaryota	unclassified (derived from Eukaryota)	unclassified (derived from Eukaryota)	unclassified (derived from Eukaryota)	Histionidae	Reclinomonas	Reclinomonas americana	0	0	0	0	0	0	181	243	125	163	7	164
Bacteria	Proteobacteria	Gammaproteobacteria	unclassified (derived from Gammaproteobacteria)	unclassified (derived from Gammaproteobacteria)	Reinekea	Reinekea blandensis	69	34	3	816	21	7	527	522	333	691	1393	2177
Bacteria	Actinobacteria	Actinobacteria (class)	Actinomycetales	Micrococcaceae	Renibacterium	Renibacterium salmoninarum	57	0	0	0	74	2401	131	112	43	143	144	480
Eukaryota	Chordata	Mammalia	Chiroptera	Rhinolophidae	Rhinolophus	Rhinolophus monoceros	0	0	0	0	0	0	0	0	3	0	0	5
Bacteria	Proteobacteria	Alphaproteobacteria	Rhizobiales	Rhizobiaceae	Rhizobium	Rhizobium etli	1582	785	2917	441	523	561	993	1525	820	2025	5788	3794
Bacteria	Proteobacteria	Alphaproteobacteria	Rhizobiales	Rhizobiaceae	Rhizobium	Rhizobium leguminosarum	161	42	122	592	796	771	1396	1859	1125	2879	8208	5979
Viruses	unclassified (derived from Viruses)	unclassified (derived from Viruses)	Caudovirales	Siphoviridae	unclassified (derived from Siphoviridae)	Rhizobium phage 16-3	0	0	0	0	0	0	0	0	0	2	29	4
Eukaryota	unclassified (derived from Fungi)	unclassified (derived from Fungi)	Mucorales	Mucoraceae	Rhizopus	Rhizopus oryzae	0	0	0	12	0	0	1	0	0	0	4	4
Eukaryota	Cnidaria	Anthozoa	Corallimorpharia	Actinodiscidae	Rhodactis	Rhodactis sp. CASIZ 171755	0	0	0	0	0	0	1	0	4	0	0	1
Bacteria	Proteobacteria	Alphaproteobacteria	Rhodobacterales	Rhodobacteraceae	Rhodobacter	Rhodobacter blasticus	0	0	0	0	0	0	0	12	0	6	2	0
Bacteria	Proteobacteria	Alphaproteobacteria	Rhodobacterales	Rhodobacteraceae	Rhodobacter	Rhodobacter capsulatus	287	49	67	106	122	0	130	112	61	323	809	804
Bacteria	Proteobacteria	Alphaproteobacteria	Rhodobacterales	Rhodobacteraceae	Rhodobacter	Rhodobacter sp. SW2	2	0	28	25	15	47	67	142	84	194	250	650
Bacteria	Proteobacteria	Alphaproteobacteria	Rhodobacterales	Rhodobacteraceae	Rhodobacter	Rhodobacter sphaeroides	6	21	496	293	150	405	860	708	559	1693	2216	4639
Bacteria	Proteobacteria	Alphaproteobacteria	Rhodobacterales	Rhodobacteraceae	unclassified (derived from Rhodobacteraceae)	Rhodobacteraceae bacterium HTCC2083	1	1	0	66	0	2	41	32	14	47	80	221
Bacteria	Proteobacteria	Alphaproteobacteria	Rhodobacterales	Rhodobacteraceae	unclassified (derived from Rhodobacteraceae)	Rhodobacteraceae bacterium HTCC2150	0	0	0	0	183	1	38	55	35	116	136	459
Bacteria	Proteobacteria	Alphaproteobacteria	Rhodobacterales	Rhodobacteraceae	unclassified (derived from Rhodobacteraceae)	Rhodobacteraceae bacterium KLH11	0	0	0	1	4	1	54	80	60	95	468	334
Bacteria	Proteobacteria	Alphaproteobacteria	Rhodobacterales	unclassified (derived from Rhodobacterales)	unclassified (derived from Rhodobacterales)	Rhodobacterales bacterium HTCC2255	1	1	4	78	36	56	287	308	173	271	177	808
Bacteria	Proteobacteria	Alphaproteobacteria	Rhodobacterales	unclassified (derived from Rhodobacterales)	unclassified (derived from Rhodobacterales)	Rhodobacterales bacterium Y4I	0	0	0	2	155	4	438	272	358	348	432	542
Bacteria	Actinobacteria	Actinobacteria (class)	Actinomycetales	Nocardiaceae	Rhodococcus	Rhodococcus equi	2	0	54	0	85	30797	256	289	149	364	190	541
Bacteria	Actinobacteria	Actinobacteria (class)	Actinomycetales	Nocardiaceae	Rhodococcus	Rhodococcus erythropolis	2	1	5	1214	33	32317	656	369	1101	1836	490	996
Bacteria	Actinobacteria	Actinobacteria (class)	Actinomycetales	Nocardiaceae	Rhodococcus	Rhodococcus jostii	346	404	80	42	237	43626	1295	1649	1346	2083	1637	2577
Bacteria	Actinobacteria	Actinobacteria (class)	Actinomycetales	Nocardiaceae	Rhodococcus	Rhodococcus opacus	23	0	1	0	3	9328	137	122	144	182	371	502
Bacteria	Actinobacteria	Actinobacteria (class)	Actinomycetales	Nocardiaceae	Rhodococcus	Rhodococcus sp. NS1	0	0	0	0	0	0	0	1	0	0	0	0
Eukaryota	Basidiomycota	Agaricomycetes	Agaricales	Tricholomataceae	Rhodocollybia	Rhodocollybia maculata	0	0	0	0	0	0	0	0	0	0	1	1
Bacteria	Proteobacteria	Alphaproteobacteria	Rhizobiales	Hyphomicrobiaceae	Rhodomicrobium	Rhodomicrobium vannielii	10	2	3	43	210	19	645	796	648	1498	1567	2497
Eukaryota	unclassified (derived from Eukaryota)	Cryptophyta	Pyrenomonadales	Pyrenomonadaceae	Rhodomonas	Rhodomonas salina	0	0	0	0	4	0	22	20	10	9	1	94
Bacteria	Planctomycetes	Planctomycetacia	Planctomycetales	Planctomycetaceae	Rhodopirellula	Rhodopirellula baltica	96	3	8	165	1042	1213	2297	1832	1426	3794	2870	9156
Bacteria	Proteobacteria	Alphaproteobacteria	Rhizobiales	Bradyrhizobiaceae	Rhodopseudomonas	Rhodopseudomonas palustris	645	32	141	3252	13836	6227	6301	5792	3154	20367	94762	25660
Bacteria	Proteobacteria	Alphaproteobacteria	Rhodospirillales	Rhodospirillaceae	Rhodospirillum	Rhodospirillum centenum	51	125	45	118	79	6	681	667	388	1247	1606	3707
Bacteria	Proteobacteria	Alphaproteobacteria	Rhodospirillales	Rhodospirillaceae	Rhodospirillum	Rhodospirillum rubrum	1363	860	742	154	598	13	1945	1641	1992	2757	1830	5994
Bacteria	Bacteroidetes	Sphingobacteria	Sphingobacteriales	Rhodothermaceae	Rhodothermus	Rhodothermus marinus	76	0	7	586	185	1	4601	4107	3411	3357	9870	13180
Eukaryota	unclassified (derived from Fungi)	unclassified (derived from Fungi)	Zoopagales	Helicocephalidaceae	Rhopalomyces	Rhopalomyces elegans	0	0	0	2	0	0	0	0	0	1	0	0
Eukaryota	Chordata	Mammalia	Paucituberculata	Caenolestidae	Rhyncholestes	Rhyncholestes raphanurus	0	0	0	0	0	0	1	0	1	0	0	1
Viruses	unclassified (derived from Viruses)	unclassified (derived from Viruses)	unclassified (derived from Viruses)	Caulimoviridae	Tungrovirus	Rice tungro bacilliform virus	0	0	0	0	0	0	0	0	1	0	0	0
Eukaryota	Streptophyta	unclassified (derived from Streptophyta)	Malpighiales	Euphorbiaceae	Ricinus	Ricinus communis	5	582	47	342	177	67	834	726	913	1058	2867	2432
Bacteria	Proteobacteria	Alphaproteobacteria	Rickettsiales	Rickettsiaceae	Rickettsia	Rickettsia africae	2	0	0	0	0	0	3	1	0	3	2	36
Bacteria	Proteobacteria	Alphaproteobacteria	Rickettsiales	Rickettsiaceae	Rickettsia	Rickettsia akari	1	1	4	1	0	0	52	76	34	108	170	242
Bacteria	Proteobacteria	Alphaproteobacteria	Rickettsiales	Rickettsiaceae	Rickettsia	Rickettsia bellii	1	0	3	14	36	0	485	371	273	480	392	2173
Bacteria	Proteobacteria	Alphaproteobacteria	Rickettsiales	Rickettsiaceae	Rickettsia	Rickettsia canadensis	0	0	1	1	134	0	77	20	14	44	25	275
Bacteria	Proteobacteria	Alphaproteobacteria	Rickettsiales	Rickettsiaceae	Rickettsia	Rickettsia conorii	0	0	0	9	14	35	51	70	17	43	29	234
Bacteria	Proteobacteria	Alphaproteobacteria	Rickettsiales	Rickettsiaceae	Rickettsia	Rickettsia endosymbiont of Ixodes scapularis	0	0	0	0	0	0	23	47	8	13	41	230
Bacteria	Proteobacteria	Alphaproteobacteria	Rickettsiales	Rickettsiaceae	Rickettsia	Rickettsia felis	1	1	0	4	13	0	156	159	165	169	196	1015
Bacteria	Proteobacteria	Alphaproteobacteria	Rickettsiales	Rickettsiaceae	Rickettsia	Rickettsia massiliae	0	0	0	6	0	0	51	30	73	27	33	277
Bacteria	Proteobacteria	Alphaproteobacteria	Rickettsiales	Rickettsiaceae	Rickettsia	Rickettsia monacensis	0	0	0	0	0	0	0	0	0	0	0	33
Bacteria	Proteobacteria	Alphaproteobacteria	Rickettsiales	Rickettsiaceae	Rickettsia	Rickettsia peacockii	0	0	0	0	4	0	14	5	0	0	1	31
Bacteria	Proteobacteria	Alphaproteobacteria	Rickettsiales	Rickettsiaceae	Rickettsia	Rickettsia prowazekii	0	0	1	47	0	1	156	84	361	104	25	536
Bacteria	Proteobacteria	Alphaproteobacteria	Rickettsiales	Rickettsiaceae	Rickettsia	Rickettsia rickettsii	0	0	0	1	0	2	44	28	55	58	38	207
Bacteria	Proteobacteria	Alphaproteobacteria	Rickettsiales	Rickettsiaceae	Rickettsia	Rickettsia sibirica	0	0	0	0	0	0	20	20	3	4	11	70
Bacteria	Proteobacteria	Alphaproteobacteria	Rickettsiales	Rickettsiaceae	Rickettsia	Rickettsia typhi	0	1	0	13	0	0	172	100	81	60	139	447
Bacteria	Proteobacteria	Gammaproteobacteria	Legionellales	Coxiellaceae	Rickettsiella	Rickettsiella grylli	1	0	0	2	2	0	193	69	93	216	94	1105
Bacteria	Bacteroidetes	Flavobacteria	Flavobacteriales	Flavobacteriaceae	Riemerella	Riemerella anatipestifer	3	1	142	233	327	6	2780	2694	2613	2016	14929	8259
Bacteria	Bacteroidetes	Flavobacteria	Flavobacteriales	Flavobacteriaceae	Robiginitalea	Robiginitalea biformata	3	4	8	210	273	3	4473	4331	3522	3050	18657	13034
Bacteria	Firmicutes	Clostridia	Clostridiales	Lachnospiraceae	Roseburia	Roseburia intestinalis	1	0	2	25	23	0	434	469	385	343	61	923
Bacteria	Firmicutes	Clostridia	Clostridiales	Lachnospiraceae	Roseburia	Roseburia inulinivorans	0	2	0	6	8	0	365	288	176	338	39	597
Bacteria	Proteobacteria	Alphaproteobacteria	Rhodobacterales	Rhodobacteraceae	Roseibium	Roseibium sp. TrichSKD4	6	5	2	4	99	2	221	123	224	407	345	1688
Bacteria	Chloroflexi	Chloroflexi (class)	Chloroflexales	Chloroflexaceae	Roseiflexus	Roseiflexus castenholzii	3	27	7	255	1666	31	5026	4292	3017	3729	2753	15512
Bacteria	Chloroflexi	Chloroflexi (class)	Chloroflexales	Chloroflexaceae	Roseiflexus	Roseiflexus sp. RS-1	43	38	17	369	3774	92	7397	6165	4744	5655	4707	18235
Bacteria	Proteobacteria	Alphaproteobacteria	Rhodobacterales	Rhodobacteraceae	Roseobacter	Roseobacter denitrificans	0	2	3	86	74	18	369	456	220	647	1648	1539
Bacteria	Proteobacteria	Alphaproteobacteria	Rhodobacterales	Rhodobacteraceae	Roseobacter	Roseobacter litoralis	2	0	26	1	0	0	77	75	42	173	146	234
Viruses	unclassified (derived from Viruses)	unclassified (derived from Viruses)	Caudovirales	Podoviridae	unclassified (derived from Podoviridae)	Roseobacter phage SIO1	0	0	0	0	0	0	0	0	0	1	0	2
Bacteria	Proteobacteria	Alphaproteobacteria	Rhodobacterales	Rhodobacteraceae	Roseobacter	Roseobacter sp. AzwK-3b	0	1	5	1	0	3	141	73	72	223	253	419
Bacteria	Proteobacteria	Alphaproteobacteria	Rhodobacterales	Rhodobacteraceae	Roseobacter	Roseobacter sp. CCS2	0	0	2	4	11	0	47	26	24	113	108	306
Bacteria	Proteobacteria	Alphaproteobacteria	Rhodobacterales	Rhodobacteraceae	Roseobacter	Roseobacter sp. GAI101	0	0	1	3	88	11	153	97	62	332	776	1953
Bacteria	Proteobacteria	Alphaproteobacteria	Rhodobacterales	Rhodobacteraceae	Roseobacter	Roseobacter sp. MED193	103	1	86	46	343	17	127	67	94	319	446	849
Bacteria	Proteobacteria	Alphaproteobacteria	Rhodobacterales	Rhodobacteraceae	Roseobacter	Roseobacter sp. SK209-2-6	0	1	1	10	11	0	108	162	265	287	371	300
Bacteria	Proteobacteria	Alphaproteobacteria	Rhodospirillales	Acetobacteraceae	Roseomonas	Roseomonas cervicalis	1	1	0	52	51	36	199	111	93	648	1120	1129
Bacteria	Proteobacteria	Alphaproteobacteria	Rhodobacterales	Rhodobacteraceae	Roseovarius	Roseovarius nubinhibens	156	13	164	3	0	416	139	224	48	284	423	549
Bacteria	Proteobacteria	Alphaproteobacteria	Rhodobacterales	Rhodobacteraceae	Roseovarius	Roseovarius sp. 217	3	1	1	6	495	24	162	127	96	633	2147	1594
Bacteria	Proteobacteria	Alphaproteobacteria	Rhodobacterales	Rhodobacteraceae	Roseovarius	Roseovarius sp. TM1035	0	0	6	42	73	0	54	29	25	169	111	307
Eukaryota	Rotifera	Bdelloidea	unclassified (derived from Bdelloidea)	unclassified (derived from Bdelloidea)	Rotaria	Rotaria rotatoria	0	0	0	1	0	0	0	0	0	0	0	0
Bacteria	Actinobacteria	Actinobacteria (class)	Actinomycetales	Micrococcaceae	Rothia	Rothia dentocariosa	2	0	2	41	3067	2708	380	633	645	586	69	632
Bacteria	Actinobacteria	Actinobacteria (class)	Actinomycetales	Micrococcaceae	Rothia	Rothia mucilaginosa	0	0	0	10	15	2512	155	277	191	248	69	606
Eukaryota	Chytridiomycota	Chytridiomycetes	Spizellomycetales	unclassified (derived from Spizellomycetales)	Rozella	Rozella allomycis	0	0	0	0	0	0	0	0	0	1	0	0
Bacteria	Actinobacteria	Actinobacteria (class)	Rubrobacterales	Rubrobacteraceae	Rubrobacter	Rubrobacter xylanophilus	134	114	66	29	225	674	3408	3314	2371	2817	2479	8890
Bacteria	Proteobacteria	Alphaproteobacteria	Rhodobacterales	Rhodobacteraceae	Ruegeria	Ruegeria lacuscaerulensis	0	0	1	4	0	0	62	89	41	114	99	315
Bacteria	Proteobacteria	Alphaproteobacteria	Rhodobacterales	Rhodobacteraceae	Ruegeria	Ruegeria pomeroyi	1	6	1	67	325	16	1580	979	371	553	1401	3148
Bacteria	Proteobacteria	Alphaproteobacteria	Rhodobacterales	Rhodobacteraceae	Ruegeria	Ruegeria sp. PR1b	0	0	0	0	6	5	1	1	1	3	8	6
Bacteria	Proteobacteria	Alphaproteobacteria	Rhodobacterales	Rhodobacteraceae	Ruegeria	Ruegeria sp. R11	0	0	0	4	0	0	222	249	184	196	39	327
Bacteria	Proteobacteria	Alphaproteobacteria	Rhodobacterales	Rhodobacteraceae	Ruegeria	Ruegeria sp. TM1040	1	1	6	38	32	4	341	292	202	734	759	1282
Bacteria	Firmicutes	Clostridia	Clostridiales	Ruminococcaceae	unclassified (derived from Ruminococcaceae)	Ruminococcaceae bacterium D16	1	1	1	261	1	4	370	348	352	459	48	1045
Bacteria	Firmicutes	Clostridia	Clostridiales	Ruminococcaceae	Ruminococcus	Ruminococcus albus	7	2035	6	803	206	149	2244	1753	1590	1849	101	3648
Bacteria	Firmicutes	Clostridia	Clostridiales	Ruminococcaceae	Ruminococcus	Ruminococcus flavefaciens	3	1	2	0	10	3	421	269	247	593	33	1134
Bacteria	Firmicutes	Clostridia	Clostridiales	Ruminococcaceae	Ruminococcus	Ruminococcus gnavus	2	1	2	1	61	0	336	422	301	409	82	771
Bacteria	Firmicutes	Clostridia	Clostridiales	Ruminococcaceae	Ruminococcus	Ruminococcus lactaris	0	1	1	2	421	0	232	205	114	105	14	612
Bacteria	Firmicutes	Clostridia	Clostridiales	Ruminococcaceae	Ruminococcus	Ruminococcus obeum	25	19	1	1	157	1	357	489	398	396	86	1063
Bacteria	Firmicutes	Clostridia	Clostridiales	Ruminococcaceae	Ruminococcus	Ruminococcus sp. 5_1_39BFAA	3	1	4	14	0	1	922	1317	1100	1117	24	1420
Bacteria	Firmicutes	Clostridia	Clostridiales	Ruminococcaceae	Ruminococcus	Ruminococcus torques	1	0	1	0	16	8	203	178	208	162	28	600
Viruses	unclassified (derived from Viruses)	unclassified (derived from Viruses)	Picornavirales	Iflaviridae	Iflavirus	Sacbrood virus	0	98	0	0	0	0	0	0	0	0	0	0
Eukaryota	Phaeophyceae	unclassified (derived from Phaeophyceae)	Laminariales	Laminariaceae	Saccharina	Saccharina japonica	0	0	0	0	0	0	0	7	0	0	0	8
Eukaryota	Phaeophyceae	unclassified (derived from Phaeophyceae)	Laminariales	Laminariaceae	Saccharina	Saccharina ochotensis	0	0	0	0	0	0	0	27	1	1	0	0
Bacteria	Actinobacteria	Actinobacteria (class)	Actinomycetales	Pseudonocardiaceae	Saccharomonospora	Saccharomonospora viridis	0	0	0	7	66	6174	318	209	199	229	440	1088
Eukaryota	Ascomycota	Saccharomycetes	Saccharomycetales	Saccharomycetaceae	Saccharomyces	Saccharomyces cerevisiae	10	155	5	15912	119	852	1193	1055	565	283	550	1039
Eukaryota	Ascomycota	Saccharomycetes	Saccharomycetales	Saccharomycetaceae	Saccharomyces	Saccharomyces pastorianus	0	0	0	0	0	0	0	0	0	0	0	1
Eukaryota	Ascomycota	Saccharomycetes	Saccharomycetales	Saccharomycetaceae	Saccharomyces	Saccharomyces servazzii	0	0	0	0	0	0	0	0	0	0	1	0
Bacteria	Proteobacteria	Gammaproteobacteria	Alteromonadales	Alteromonadaceae	Saccharophagus	Saccharophagus degradans	1	5	3	101	124	192	1365	884	924	1314	3651	4510
Bacteria	Actinobacteria	Actinobacteria (class)	Actinomycetales	Pseudonocardiaceae	Saccharopolyspora	Saccharopolyspora erythraea	10	5	20	28	521	10080	962	872	535	1053	1795	3497
Eukaryota	Hemichordata	Enteropneusta	unclassified (derived from Enteropneusta)	Harrimaniidae	Saccoglossus	Saccoglossus kowalevskii	0	167	751	2	14	81	76	43	63	62	189	209
Bacteria	Proteobacteria	Alphaproteobacteria	Rhodobacterales	Rhodobacteraceae	Sagittula	Sagittula stellata	1	1	1	3	265	3	35	48	420	108	184	320
Viruses	unclassified (derived from Viruses)	unclassified (derived from Viruses)	Herpesvirales	Herpesviridae	Rhadinovirus	Saimiriine herpesvirus 2	0	0	0	0	0	0	0	0	0	0	1	3
Eukaryota	Ascomycota	unclassified (derived from Ascomycota)	unclassified (derived from Ascomycota)	unclassified (derived from Ascomycota)	Saitoella	Saitoella complicata	0	0	0	0	0	0	0	0	0	0	2	0
Bacteria	Bacteroidetes	Sphingobacteria	Sphingobacteriales	Rhodothermaceae	Salinibacter	Salinibacter ruber	33	10	3	131	2553	48	3392	2685	2266	3086	7438	10142
Bacteria	Actinobacteria	Actinobacteria (class)	Actinomycetales	Micromonosporaceae	Salinispora	Salinispora arenicola	0	0	1	5	8	1806	364	323	285	207	399	929
Bacteria	Actinobacteria	Actinobacteria (class)	Actinomycetales	Micromonosporaceae	Salinispora	Salinispora tropica	14	3	20	167	508	3330	781	463	458	758	1524	1792
Bacteria	Proteobacteria	Gammaproteobacteria	Enterobacteriales	Enterobacteriaceae	Salmonella	Salmonella enterica	989512	601029	407119	3187	79940	1877	802	924	4307	10113	2681	4377
Viruses	unclassified (derived from Viruses)	unclassified (derived from Viruses)	Caudovirales	Podoviridae	unclassified (derived from Podoviridae)	Salmonella phage SE1	2	0	0	0	1	0	0	0	0	0	0	1
Viruses	unclassified (derived from Viruses)	unclassified (derived from Viruses)	Caudovirales	Siphoviridae	unclassified (derived from Siphoviridae)	Salmonella phage SETP3	0	0	0	0	0	0	1	0	2	0	1	0
Viruses	unclassified (derived from Viruses)	unclassified (derived from Viruses)	Caudovirales	unclassified (derived from Caudovirales)	unclassified (derived from Caudovirales)	Salmonella phage ST64B	200	78	69	0	7	0	0	0	0	1	0	0
Viruses	unclassified (derived from Viruses)	unclassified (derived from Viruses)	Caudovirales	Podoviridae	P22-like viruses	Salmonella phage ST64T	5	0	7	0	13	0	0	0	0	0	2	1
Viruses	unclassified (derived from Viruses)	unclassified (derived from Viruses)	Caudovirales	Podoviridae	P22-like viruses	Salmonella phage c341	0	0	0	0	27	0	0	0	0	0	0	0
Viruses	unclassified (derived from Viruses)	unclassified (derived from Viruses)	Caudovirales	Podoviridae	Epsilon15-like viruses	Salmonella phage epsilon15	379	146	128	0	23	0	0	0	1	4	1	2
Viruses	unclassified (derived from Viruses)	unclassified (derived from Viruses)	Caudovirales	Podoviridae	P22-like viruses	Salmonella phage epsilon34	0	0	81	0	137	0	0	1	0	2	0	7
Eukaryota	Chordata	Actinopterygii	Salmoniformes	Salmonidae	Salvelinus	Salvelinus fontinalis	0	0	0	0	0	0	1	0	0	0	0	0
Bacteria	Actinobacteria	Actinobacteria (class)	Actinomycetales	Sanguibacteraceae	Sanguibacter	Sanguibacter keddieii	31	0	0	19	116	3656	188	143	100	141	98	559
Eukaryota	unclassified (derived from Eukaryota)	unclassified (derived from Eukaryota)	Saprolegniales	Saprolegniaceae	Saprolegnia	Saprolegnia ferax	0	0	0	0	0	0	3	5	9	0	0	12
Eukaryota	Chordata	Actinopterygii	Beryciformes	Holocentridae	Sargocentron	Sargocentron rubrum	0	0	0	0	0	0	0	0	0	1	0	0
Bacteria	Actinobacteria	Actinobacteria (class)	Bifidobacteriales	Bifidobacteriaceae	Scardovia	Scardovia inopinata	0	1	0	0	0	93	56	75	28	28	6	162
Eukaryota	Chlorophyta	Chlorophyceae	Sphaeropleales	Scenedesmaceae	Scenedesmus	Scenedesmus obliquus	0	0	0	0	0	0	3	0	2	1	0	5
Eukaryota	Ascomycota	Saccharomycetes	Saccharomycetales	Debaryomycetaceae	Scheffersomyces	Scheffersomyces stipitis	2	16	7	49983	21	1099	3239	3460	1673	490	366	1648
Eukaryota	Platyhelminthes	Trematoda	Strigeidida	Schistosomatidae	Schistosoma	Schistosoma mansoni	1017	1672	1075	2	0	0	61	34	62	59	22	275
Eukaryota	Basidiomycota	Agaricomycetes	Agaricales	Schizophyllaceae	Schizophyllum	Schizophyllum commune	115	4	51	641	903	3677	155	140	113	118	1015	281
Eukaryota	Ascomycota	Schizosaccharomycetes	Schizosaccharomycetales	Schizosaccharomycetaceae	Schizosaccharomyces	Schizosaccharomyces japonicus	0	206	3	8	302	69	41	18	16	26	165	125
Eukaryota	Ascomycota	Schizosaccharomycetes	Schizosaccharomycetales	Schizosaccharomycetaceae	Schizosaccharomyces	Schizosaccharomyces octosporus	0	0	0	0	0	0	4	1	2	1	0	5
Eukaryota	Ascomycota	Schizosaccharomycetes	Schizosaccharomycetales	Schizosaccharomycetaceae	Schizosaccharomyces	Schizosaccharomyces pombe	496	989	36	1868	646	1809	609	604	505	375	2021	1078
Eukaryota	Chordata	Mammalia	Rodentia	Sciuridae	Sciurus	Sciurus vulgaris	0	0	0	0	0	0	0	0	0	1	0	0
Eukaryota	Ascomycota	Leotiomycetes	Helotiales	Sclerotiniaceae	Sclerotinia	Sclerotinia sclerotiorum	528	2643	36	2602	2211	4875	380	222	109	357	4443	528
Bacteria	Fusobacteria	Fusobacteria (class)	Fusobacteriales	Fusobacteriaceae	Sebaldella	Sebaldella termitidis	395	57	51	14	58	0	2252	2362	1992	1892	1142	4317
Bacteria	Actinobacteria	Actinobacteria (class)	Actinomycetales	Segniliparaceae	Segniliparus	Segniliparus rotundus	0	1	0	0	172	5407	47	85	29	128	208	278
Eukaryota	Streptophyta	Isoetopsida	Selaginellales	Selaginellaceae	Selaginella	Selaginella moellendorffii	1	136	19	2	8	23	159	64	86	109	98	609
Bacteria	Firmicutes	Negativicutes	Selenomonadales	Veillonellaceae	Selenomonas	Selenomonas flueggei	70	31	10	0	129	2	663	453	403	520	35	1339
Bacteria	Firmicutes	Negativicutes	Selenomonadales	Veillonellaceae	Selenomonas	Selenomonas noxia	5	0	8	3	3	2	637	441	475	548	88	1117
Bacteria	Firmicutes	Negativicutes	Selenomonadales	Veillonellaceae	Selenomonas	Selenomonas sp. oral taxon 137	0	0	0	15	0	1	121	84	96	150	47	702
Bacteria	Firmicutes	Negativicutes	Selenomonadales	Veillonellaceae	Selenomonas	Selenomonas sp. oral taxon 149	0	0	1	1	1	63	374	154	126	205	27	605
Bacteria	Firmicutes	Negativicutes	Selenomonadales	Veillonellaceae	Selenomonas	Selenomonas sputigena	0	1	3	14	226	3	594	549	355	438	112	2051
Eukaryota	Cnidaria	Anthozoa	Scleractinia	Pocilloporidae	Seriatopora	Seriatopora hystrix	0	0	0	0	0	0	0	2	0	0	0	1
Bacteria	Proteobacteria	Gammaproteobacteria	Enterobacteriales	Enterobacteriaceae	Serratia	Serratia entomophila	211	3	41	1	1	0	6	0	0	248	28	21
Bacteria	Proteobacteria	Gammaproteobacteria	Enterobacteriales	Enterobacteriaceae	Serratia	Serratia marcescens	0	0	0	0	0	0	0	1	0	0	0	26
Bacteria	Proteobacteria	Gammaproteobacteria	Enterobacteriales	Enterobacteriaceae	Serratia	Serratia odorifera	3345	1619	2089	4	182	32	250	126	164	329	571	860
Bacteria	Proteobacteria	Gammaproteobacteria	Enterobacteriales	Enterobacteriaceae	Serratia	Serratia proteamaculans	38067	21057	16390	251	148	1649	1075	896	764	1380	2906	2622
Bacteria	Proteobacteria	Gammaproteobacteria	Alteromonadales	Shewanellaceae	Shewanella	Shewanella amazonensis	307	118	140	100	24	17	561	456	456	772	2843	2513
Bacteria	Proteobacteria	Gammaproteobacteria	Alteromonadales	Shewanellaceae	Shewanella	Shewanella baltica	7109	3499	1982	286	1950	67	974	641	572	1155	1028	3802
Bacteria	Proteobacteria	Gammaproteobacteria	Alteromonadales	Shewanellaceae	Shewanella	Shewanella benthica	104	66	163	0	0	2	81	103	60	87	403	344
Bacteria	Proteobacteria	Gammaproteobacteria	Alteromonadales	Shewanellaceae	Shewanella	Shewanella denitrificans	796	47	121	21	66	6	326	225	271	778	1246	1501
Bacteria	Proteobacteria	Gammaproteobacteria	Alteromonadales	Shewanellaceae	Shewanella	Shewanella frigidimarina	320	53	120	51	74	100	495	745	352	657	631	1913
Bacteria	Proteobacteria	Gammaproteobacteria	Alteromonadales	Shewanellaceae	Shewanella	Shewanella halifaxensis	131	18	19	8	1	1	639	827	412	469	396	1438
Bacteria	Proteobacteria	Gammaproteobacteria	Alteromonadales	Shewanellaceae	Shewanella	Shewanella loihica	1565	67	675	5	90	11	336	266	223	495	764	1526
Bacteria	Proteobacteria	Gammaproteobacteria	Alteromonadales	Shewanellaceae	Shewanella	Shewanella oneidensis	765	381	608	4	61	0	557	407	623	750	1174	1956
Bacteria	Proteobacteria	Gammaproteobacteria	Alteromonadales	Shewanellaceae	Shewanella	Shewanella pealeana	115	61	27	5	29	2	406	286	253	501	1035	1394
Bacteria	Proteobacteria	Gammaproteobacteria	Alteromonadales	Shewanellaceae	Shewanella	Shewanella piezotolerans	3	4	1	1	2	13	284	201	251	329	287	870
Bacteria	Proteobacteria	Gammaproteobacteria	Alteromonadales	Shewanellaceae	Shewanella	Shewanella putrefaciens	621	90	345	47	122	3	202	222	175	563	506	1424
Bacteria	Proteobacteria	Gammaproteobacteria	Alteromonadales	Shewanellaceae	Shewanella	Shewanella sediminis	46	11	3	11	2	46	702	457	412	852	780	3048
Bacteria	Proteobacteria	Gammaproteobacteria	Alteromonadales	Shewanellaceae	Shewanella	Shewanella sp. 33B	0	0	0	10	0	0	0	0	0	0	0	15
Bacteria	Proteobacteria	Gammaproteobacteria	Alteromonadales	Shewanellaceae	Shewanella	Shewanella sp. ANA-3	1019	238	111	5	42	0	363	341	203	566	4732	1686
Bacteria	Proteobacteria	Gammaproteobacteria	Alteromonadales	Shewanellaceae	Shewanella	Shewanella sp. MR-4	143	7	51	30	0	6	176	191	97	242	554	693
Bacteria	Proteobacteria	Gammaproteobacteria	Alteromonadales	Shewanellaceae	Shewanella	Shewanella sp. MR-7	152	172	763	21	78	371	329	397	368	437	938	670
Bacteria	Proteobacteria	Gammaproteobacteria	Alteromonadales	Shewanellaceae	Shewanella	Shewanella sp. W3-18-1	386	309	74	108	23	2	93	110	196	761	383	724
Bacteria	Proteobacteria	Gammaproteobacteria	Alteromonadales	Shewanellaceae	Shewanella	Shewanella violacea	57	52	0	1	0	1	161	403	233	322	213	562
Bacteria	Proteobacteria	Gammaproteobacteria	Alteromonadales	Shewanellaceae	Shewanella	Shewanella woodyi	55	74	30	38	1	1	565	415	420	622	675	1624
Bacteria	Proteobacteria	Gammaproteobacteria	Enterobacteriales	Enterobacteriaceae	Shigella	Shigella boydii	13133	7839	7618	1395	70	6	55	17	103	193	36	266
Bacteria	Proteobacteria	Gammaproteobacteria	Enterobacteriales	Enterobacteriaceae	Shigella	Shigella dysenteriae	28733	17270	13341	102	393	352	92	68	206	401	196	2322
Bacteria	Proteobacteria	Gammaproteobacteria	Enterobacteriales	Enterobacteriaceae	Shigella	Shigella flexneri	62703	27775	24803	1918	495	2348	287	837	768	903	377	362
Viruses	unclassified (derived from Viruses)	unclassified (derived from Viruses)	Caudovirales	Myoviridae	T4-like viruses	Shigella phage SP18	0	0	0	0	0	0	0	0	0	1	0	0
Viruses	unclassified (derived from Viruses)	unclassified (derived from Viruses)	Caudovirales	Podoviridae	P22-like viruses	Shigella phage Sf6	732	446	402	0	0	0	0	0	6	22	0	3
Bacteria	Proteobacteria	Gammaproteobacteria	Enterobacteriales	Enterobacteriaceae	Shigella	Shigella sonnei	21571	11111	9279	841	2576	1615	57	403	75	325	44	437
Bacteria	Proteobacteria	Gammaproteobacteria	Enterobacteriales	Enterobacteriaceae	Shigella	Shigella sp. D9	579	145	149	0	54	3	0	0	1	4	0	5
Bacteria	Firmicutes	Clostridia	Clostridiales	Lachnospiraceae	Shuttleworthia	Shuttleworthia satelles	0	0	0	1	418	1	386	251	124	248	14	788
Eukaryota	Cnidaria	Anthozoa	Scleractinia	Siderastreidae	Siderastrea	Siderastrea radians	0	0	0	0	0	0	0	0	0	0	0	2
Bacteria	Proteobacteria	Betaproteobacteria	Gallionellales	Gallionellaceae	Sideroxydans	Sideroxydans lithotrophicus	54	0	28	106	4	4	3924	1679	1610	39872	48102	8845
[truncated: 431 more rows]
