# Supplementary material for: A Comparative Metagenomic Analysis of Specified Microorganisms in Groundwater for Non-Sterilized Pharmaceutical Products
Source: Curr Microbiol. 2024 Jul 17;81(9):273. doi: 10.1007/s00284-024-03791-w (PMC11255085; doi:10.1007/s00284-024-03791-w)
Supplement: Supplementary file 3 — Supplementary file3 (XLSX 724 KB) [file 284_2024_3791_MOESM3_ESM.xlsx]

## Sheet: SubsystemFunctionHITS
	Supplementary Table S2_Subsystem Function HITS			Hot Springs, AR						Jefferson, AR
level1	level2	level3	function	SAMPLE-1	SAMPLE-2	SAMPLE-3	SAMPLE-4	SAMPLE-5	SAMPLE-6	SAMPLE-7	SAMPLE-8	SAMPLE-9	SAMPLE-10	SAMPLE-11	SAMPLE-12
Amino Acids and Derivatives	Branched-chain amino acids	Ketoisovalerate_oxidoreductase	Acetyl-coenzyme A synthetase (EC 6.2.1.1)	709	155	1519	13	175	1	11429	14790	12938	12842	3586	14713
Virulence, Disease and Defense	Resistance to antibiotics and toxic compounds	BlaR1_Family_Regulatory_Sensor-transducer_Disambiguation	Copper-translocating P-type ATPase (EC 3.6.3.4)	2971	2865	1886	2036	2005	769	11288	11511	10763	12616	11069	19953
Clustering-based subsystems	Biosynthesis of galactoglycans and related lipopolysacharides	CBSS-258594.1.peg.3339	Glycosyltransferase	1148	1029	316	180	4523	1993	10138	11463	8795	12435	5150	22507
Protein Metabolism	Protein folding	Protein_chaperones	Chaperone protein DnaK	3468	1383	91	679	6781	14	9178	7762	6343	8420	4521	14622
Protein Metabolism	Protein biosynthesis	tRNA_aminoacylation,_Leu	Leucyl-tRNA synthetase (EC 6.1.1.4)	1274	739	349	0	0	0	9141	9836	8136	8326	4055	16620
DNA Metabolism	DNA repair	DNA_repair,_UvrABC_system	Excinuclease ABC subunit A	1668	365	622	5	65	2768	8887	8828	8286	8811	7652	21541
RNA Metabolism	RNA processing and modification	tRNA_modification_yeast_cytoplasmic	Cysteine desulfurase (EC 2.8.1.7)	923	1345	1048	707	894	1224	8220	8263	6651	7796	5350	11541
Clustering-based subsystems	NULL	Cell_division-ribosomal_stress_proteins_cluster	Cell division protein FtsH (EC 3.4.24.-)	2513	669	218	38	4093	1177	7539	7586	6367	8080	2850	16130
Amino Acids and Derivatives	Glutamine, glutamate, aspartate, asparagine; ammonia assimilation	Glutamine,_Glutamate,_Aspartate_and_Asparagine_Biosynthesis	Glutamate synthase [NADPH] large chain (EC 1.4.1.13)	1849	1477	1167	1	8	476	6972	8093	7268	8688	7944	8893
Nucleosides and Nucleotides	Pyrimidines	De_Novo_Pyrimidine_Synthesis	Carbamoyl-phosphate synthase large chain (EC 6.3.5.5)	3716	2716	30	381	76	2215	6836	8080	7537	9591	4717	9964
Nucleosides and Nucleotides	NULL	Ribonucleotide_reduction	Ribonucleotide reductase of class III (anaerobic), large subunit (EC 1.17.4.2)	1379	420	12	0	1	0	6828	5901	4814	7185	146	10225
Respiration	NULL	Carbon_monoxide_induced_hydrogenase	CO dehydrogenase/acetyl-CoA synthase subunit alpha, CO dehydrogenase subcomplex (EC 1.2.99.2)	10	5	26	0	0	0	6732	8613	7072	8494	28	5808
Carbohydrates	One-carbon Metabolism	Serine-glyoxylate_cycle	decarboxylase	5918	3556	2915	37	397	274	6509	8193	7504	7935	7413	11911
Amino Acids and Derivatives	Aromatic amino acids and derivatives	Aromatic_amino_acid_interconversions_with_aryl_acids	Phenylacetate-coenzyme A ligase (EC 6.2.1.30)	14	7	23	0	0	0	6420	7937	6830	7892	146	6666
Respiration	Electron donating reactions	H2:CoM-S-S-HTP_oxidoreductase	CoB--CoM heterodisulfide reductase subunit A (EC 1.8.98.1)	9	9	10	0	0	0	6259	7222	5565	6576	69	9082
Carbohydrates	Monosaccharides	Mannose_Metabolism	Phosphomannomutase (EC 5.4.2.8)	865	141	422	2	4308	1332	6198	6596	5172	7013	1439	8604
Protein Metabolism	Protein biosynthesis	tRNA_aminoacylation,_Gly	Glycyl-tRNA synthetase (EC 6.1.1.14)	12	5	21	4793	4	1714	6134	5972	5422	6085	3404	9420
Miscellaneous	Plant-Prokaryote DOE project	COG2509	Glucosamine--fructose-6-phosphate aminotransferase [isomerizing] (EC 2.6.1.16)	687	179	39	11	0	22	6097	7071	5607	6053	3458	10691
Virulence, Disease and Defense	Resistance to antibiotics and toxic compounds	Cobalt-zinc-cadmium_resistance	Cation efflux system protein CusA	2689	622	742	3938	4565	756	6091	4846	7719	10062	24663	27369
Clustering-based subsystems	Cell Division	Cell_Division_Cluster	Isoleucyl-tRNA synthetase (EC 6.1.1.5)	1390	2466	479	3	591	0	5942	5379	4634	5845	4929	13546
Carbohydrates	Central carbohydrate metabolism	Glycolysis_and_Gluconeogenesis,_including_Archaeal_enzymes	Phosphoenolpyruvate synthase (EC 2.7.9.2)	821	456	2544	0	41	0	5885	6429	4832	7429	611	12130
Clustering-based subsystems	NULL	CBSS-296591.1.peg.2330	dTDP-glucose 4,6-dehydratase (EC 4.2.1.46)	1615	115	478	12	1564	531	5571	6613	5320	7060	4334	8913
DNA Metabolism	NULL	Type_I_Restriction-Modification	Type I restriction-modification system, restriction subunit R (EC 3.1.21.3)	935	520	32	7	4180	4127	5499	6303	5681	7264	8363	7916
Nucleosides and Nucleotides	Purines	Purine_conversions	Inosine-5'-monophosphate dehydrogenase (EC 1.1.1.205)	2005	884	694	35	109	10	5425	7017	5295	6978	2424	7161
Carbohydrates	NULL	Lacto-N-Biose_I_and_Galacto-N-Biose_Metabolic_Pathway	UDP-glucose 4-epimerase (EC 5.1.3.2)	2553	1734	1347	112	3	145	5386	7483	6162	8002	3142	10410
Membrane Transport	Protein and nucleoprotein secretion system, Type IV	pVir_Plasmid_of_Campylobacter	DNA topoisomerase I (EC 5.99.1.2)	1944	3068	253	1759	589	4181	5268	6575	5481	5277	5477	11136
Respiration	Electron donating reactions	Succinate_dehydrogenase	Succinate dehydrogenase flavoprotein subunit (EC 1.3.99.1)	2750	68	826	4	51	5255	5219	6925	5519	6246	3453	7168
Clustering-based subsystems	NULL	CBSS-196620.1.peg.2477	Ferrous iron transport protein B	1946	1560	147	0	3	178	5095	7154	6015	5847	2891	6865
Clustering-based subsystems	NULL	CTP_synthase_(EC_6.3.4.2)_cluster	CTP synthase (EC 6.3.4.2)	1589	2129	1727	387	11	7	5074	5942	3573	4627	4089	10424
Membrane Transport	Protein translocation across cytoplasmic membrane	HtrA_and_Sec_secretion	Protein export cytoplasm protein SecA ATPase RNA helicase (TC 3.A.5.1.1)	3450	947	2585	2	2350	810	4939	2577	1860	3789	4449	12206
DNA Metabolism	DNA replication	DNA-replication	DNA polymerase I (EC 2.7.7.7)	5568	913	340	156	41	3406	4878	5193	4221	5223	4315	9466
Carbohydrates	Fermentation	Acetoin,_butanediol_metabolism	Acetolactate synthase large subunit (EC 2.2.1.6)	2594	1112	678	7	17	391	4675	6321	5631	5855	2930	7380
Protein Metabolism	Protein folding	Thermosome,_archaeal	Thermosome subunit	6	1	20	0	0	0	4319	6845	5145	5891	35	4468
Protein Metabolism	Protein biosynthesis	tRNA_aminoacylation,_Val	Valyl-tRNA synthetase (EC 6.1.1.9)	981	132	8	45	1385	185	4293	4586	3259	4159	4497	10249
Clustering-based subsystems	NULL	CBSS-235.1.peg.567	GTP-binding protein	3286	839	961	120	1501	1481	4281	5145	5095	5504	3521	9817
Carbohydrates	Central carbohydrate metabolism	TCA_Cycle	Fumarate hydratase class II (EC 4.2.1.2)	1115	517	1594	0	0	1389	4268	4768	5025	5096	2117	4894
Protein Metabolism	Protein biosynthesis	tRNA_aminoacylation,_Thr	Threonyl-tRNA synthetase (EC 6.1.1.3)	1664	49	285	1	1937	1173	4263	4090	3318	4002	2900	9494
Miscellaneous	Plant-Prokaryote DOE project	COG2363	Thiamin biosynthesis protein ThiC	368	211	844	2	0	3777	4201	5734	4016	4892	3699	6044
DNA Metabolism	NULL	Restriction-Modification_System	Type I restriction-modification system, DNA-methyltransferase subunit M (EC 2.1.1.72)	897	337	27	17	872	10	4185	5105	3990	6007	2983	7102
Metabolism of Aromatic Compounds	Peripheral pathways for catabolism of aromatic compounds	n-Phenylalkanoic_acid_degradation	Long-chain-fatty-acid--CoA ligase (EC 6.2.1.3)	2608	3696	2420	201	2315	4142	4069	4559	3508	4857	6638	8107
Respiration	NULL	Carbon_monoxide_induced_hydrogenase	5-tetrahydromethanopterin:corrinoid iron-sulfur protein methyltransferase	17	2	28	0	0	0	3968	4857	4297	5109	25	3319
Protein Metabolism	Protein biosynthesis	Universal_GTPases	Translation elongation factor Tu	950	379	355	2	1	63	3952	2389	2828	3896	2236	10001
DNA Metabolism	DNA replication	DNA_replication,_archaeal	Archaeal DNA polymerase II large subunit (EC 2.7.7.7)	8	6	18	0	0	0	3933	5418	4731	4980	36	3899
Amino Acids and Derivatives	Arginine; urea cycle, polyamines	Arginine_Biosynthesis_extended	Acetylornithine aminotransferase (EC 2.6.1.11)	1366	134	817	0	47	1642	3839	4698	4910	4176	3138	5478
Carbohydrates	One-carbon Metabolism	Serine-glyoxylate_cycle	Serine--glyoxylate aminotransferase (EC 2.6.1.45)	4	3	5	0	5	0	3751	4899	4270	3945	279	3357
Miscellaneous	Plant-Prokaryote DOE project	PROSC	Aspartate aminotransferase (EC 2.6.1.1)	6861	7158	2794	508	28	13	3720	5320	3639	4943	5169	7181
DNA Metabolism	DNA repair	DNA_repair,_UvrABC_system	Excinuclease ABC subunit B	1970	1148	168	2	10	3767	3697	3920	3538	3786	4111	11089
Iron acquisition and metabolism	NULL	Iron_acquisition_in_Vibrio	TonB-dependent receptor	8264	7635	2688	694	1108	4	3686	3189	2749	3592	14830	8307
Stress Response	Oxidative stress	Rubrerythrin	Rubrerythrin	4	3	13	309	0	0	3621	4843	4011	4389	244	4928
Miscellaneous	Plant-Prokaryote DOE project	Scaffold_proteins_for_[4Fe-4S]_cluster_assembly_(MRP_family)	Iron-sulfur cluster-binding protein	1044	9	118	8	0	0	3574	4168	3804	4540	1713	4618
Cell Wall and Capsule	Gram-Negative cell wall components	Lipid_A-Ara4N_pathway_(_Polymyxin_resistance_)	UDP-glucose dehydrogenase (EC 1.1.1.22)	2660	283	506	584	2403	10	3521	4239	3617	5274	3698	8495
Protein Metabolism	Protein biosynthesis	tRNA_aminoacylation,_Arg	Arginyl-tRNA synthetase (EC 6.1.1.19)	880	461	174	36	4196	1275	3513	3878	2567	3852	1892	5648
Miscellaneous	Plant-Prokaryote DOE project	Experimental-Ubiquinone_BiosynthesisVDC	3-polyprenyl-4-hydroxybenzoate carboxy-lyase (EC 4.1.1.-)	1414	1204	306	0	841	0	3468	3615	3609	4048	2239	4435
Clustering-based subsystems	Hypothetical protein possible functionally linked with Alanyl-tRNA synthetase	CBSS-257314.1.peg.488	Alanyl-tRNA synthetase (EC 6.1.1.7)	572	74	20	230	5	365	3400	3547	4545	3501	2999	10041
RNA Metabolism	RNA processing and modification	RNA_3'-terminal_phosphate_cyclase	Protein RtcB	14	0	9	0	0	0	3370	4038	3478	3661	144	5097
Cell Division and Cell Cycle	NULL	Control_of_cell_elongation_-_division_cycle_in_Bacilli	Endonuclease III (EC 4.2.99.18)	518	303	38	441	181	2	3357	3780	3396	3885	1260	4042
Membrane Transport	NULL	Transport_of_Manganese	Manganese transport protein MntH	1512	1483	130	5	322	282	3350	3832	3097	3833	2094	6354
Miscellaneous	Plant-Prokaryote DOE project	COG2302	Cell division protein FtsZ (EC 3.4.24.-)	1806	472	1056	2	498	1322	3335	2934	2699	2653	2205	6930
Respiration	NULL	Carbon_monoxide_induced_hydrogenase	CO dehydrogenase/acetyl-CoA synthase subunit delta, corrinoid iron-sulfur subcomplex small subunit	17	1	21	0	0	0	3317	4163	3527	4375	15	2784
Clustering-based subsystems	NULL	CBSS-350688.3.peg.1509	DNA polymerase III alpha subunit (EC 2.7.7.7)	1301	661	2220	7	19	1202	3310	2135	1253	2164	6251	10855
Respiration	Electron donating reactions	NiFe_hydrogenase_maturation	[NiFe] hydrogenase metallocenter assembly protein HypF	2054	2853	1314	0	1	0	3300	4004	3436	4103	1219	4293
Protein Metabolism	Protein degradation	Proteolysis_in_bacteria,_ATP-dependent	ClpB protein	2129	272	1727	310	1790	45	3299	2365	1477	3133	4954	12107
Carbohydrates	Central carbohydrate metabolism	Entner-Doudoroff_Pathway	Enolase (EC 4.2.1.11)	920	3123	1272	8	9	196	3277	2439	3363	3362	4371	7364
Nucleosides and Nucleotides	Purines	De_Novo_Purine_Biosynthesis	Phosphoribosylformylglycinamidine synthase, synthetase subunit (EC 6.3.5.3)	6	5	4	0	7	409	3269	3847	3100	3442	3353	4792
Cell Wall and Capsule	Capsular and extracellular polysacchrides	Rhamnose_containing_glycans	Glucose-1-phosphate thymidylyltransferase (EC 2.7.7.24)	1320	38	281	5	7	14	3237	3695	3222	3951	2868	5982
Miscellaneous	Plant-Prokaryote DOE project	At5g63420	Putative Zn-dependent hydrolase in polyisoprenoid biosynthetic cluster	12	1	9	0	0	0	3235	4826	3583	5024	6	3667
RNA Metabolism	Transcription	RNA_polymerase_bacterial	DNA-directed RNA polymerase beta subunit (EC 2.7.7.6)	1176	18	767	4	130	559	3230	1543	1446	1807	5631	9986
Miscellaneous	NULL	ZZ_gjo_need_homes	Uncharacterized ATP-dependent helicase MJ0294	9	0	12	0	0	0	3208	3800	2569	3575	46	3143
DNA Metabolism	DNA replication	DNA-replication	Single-stranded-DNA-specific exonuclease RecJ (EC 3.1.-.-)	1498	358	15	0	353	0	3186	3924	3102	3596	2422	5175
Protein Metabolism	Protein biosynthesis	tRNA_aminoacylation,_Met	Methionyl-tRNA synthetase (EC 6.1.1.10)	4558	3946	131	235	551	1756	3182	3631	2642	3883	3136	7783
Phages, Prophages, Transposable elements, Plasmids	Pathogenicity islands	Staphylococcal_pathogenicity_islands_SaPI	Heat shock protein 60 family chaperone GroEL	1578	317	79	28	2348	10365	3153	3682	2132	3134	4109	11492
Carbohydrates	Fermentation	Fermentations:_Mixed_acid	Phosphoenolpyruvate carboxylase, archaeal (EC 4.1.1.31)	8	4	17	0	0	0	3148	4195	4418	3360	21	3230
Amino Acids and Derivatives	Lysine, threonine, methionine, and cysteine	Methionine_Biosynthesis	Homoserine dehydrogenase (EC 1.1.1.3)	443	80	369	1	867	3	3147	4890	4098	4980	2910	4422
Amino Acids and Derivatives	Branched-chain amino acids	Branched-Chain_Amino_Acid_Biosynthesis	2-isopropylmalate synthase (EC 2.3.3.13)	1894	722	14	762	20	340	3125	3624	3226	3983	2556	5390
Protein Metabolism	Protein biosynthesis	tRNA_aminoacylation,_Asp_and_Asn	Aspartyl-tRNA synthetase (EC 6.1.1.12)	693	706	310	346	5	52	3121	3887	3511	3175	2301	6156
Clustering-based subsystems	NULL	DNA_gyrase_subunits	DNA gyrase subunit A (EC 5.99.1.3)	1563	53	737	6	82	0	3117	1628	3606	1625	3533	11222
Miscellaneous	Plant-Prokaryote DOE project	At2g23840	Cysteinyl-tRNA synthetase (EC 6.1.1.16)	342	2420	812	327	32	546	3108	2826	2073	2609	1652	7012
DNA Metabolism	DNA replication	DNA_topoisomerases,_Type_I,_ATP-independent	DNA topoisomerase V	5	0	9	0	0	0	3102	3921	2897	3729	61	2714
Membrane Transport	Protein secretion system, Type II	Predicted_secretion_system_W_clustering_with_cell_division_proteins	Cell division transporter, ATP-binding protein FtsE (TC 3.A.5.1.1)	885	876	294	9	19	183	3097	3079	2553	2831	1108	5426
RNA Metabolism	RNA processing and modification	tRNA_modification_Archaea	tRNA pseudouridine 13 synthase (EC 4.2.1.-)	619	615	1007	0	0	0	3086	3761	4019	3919	30	2808
Clustering-based subsystems	Choline bitartrate degradation, putative	CBSS-344610.3.peg.2335	3-isopropylmalate dehydrogenase (EC 1.1.1.85)	2112	679	30	3	74	426	3052	3403	3470	3785	4027	4213
Clustering-based subsystems	NULL	Bacterial_Cell_Division	Rod shape-determining protein MreB	557	2241	291	0	3	1	3045	2424	2347	2200	1977	7719
Amino Acids and Derivatives	Branched-chain amino acids	Ketoisovalerate_oxidoreductase	Ketoisovalerate oxidoreductase subunit VorA (EC 1.2.7.7)	4	1	9	0	0	0	3038	3982	2996	3511	20	3337
Nitrogen Metabolism	NULL	Nitrogen_fixation	Nitrogenase (molybdenum-iron) alpha chain (EC 1.18.6.1)	3	2	7	0	12	0	3018	3816	3387	4317	139	3040
Clustering-based subsystems	NULL	CBSS-393121.3.peg.1913	ATP-dependent DNA helicase UvrD/PcrA	1109	82	339	271	207	1797	3016	3487	2750	3099	5161	8437
Protein Metabolism	Protein biosynthesis	tRNA_aminoacylation,_Phe	Phenylalanyl-tRNA synthetase beta chain (EC 6.1.1.20)	909	283	619	1	71	8191	2984	3357	3311	3157	3652	6495
Amino Acids and Derivatives	Lysine, threonine, methionine, and cysteine	Methionine_Biosynthesis	Adenosylhomocysteinase (EC 3.3.1.1)	8	7	3	5	15	0	2961	3308	3355	3238	2550	6633
Protein Metabolism	Protein folding	Protein_chaperones	Chaperone protein DnaJ	2001	1320	11	408	1359	20	2950	3013	2932	3493	2921	6369
Nucleosides and Nucleotides	Purines	Purine_conversions	GMP synthase [glutamine-hydrolyzing] (EC 6.3.5.2)	1400	447	485	17	48	0	2944	2922	2235	2996	2834	5093
Amino Acids and Derivatives	Arginine; urea cycle, polyamines	Arginine_Biosynthesis_extended	Argininosuccinate synthase (EC 6.3.4.5)	628	18	263	2	19	1149	2914	2934	2503	3359	2072	4434
Amino Acids and Derivatives	Branched-chain amino acids	Branched-Chain_Amino_Acid_Biosynthesis	Dihydroxy-acid dehydratase (EC 4.2.1.9)	224	299	109	5	8	427	2881	4162	3285	4008	3111	5176
Protein Metabolism	Protein biosynthesis	Universal_GTPases	GTP-binding and nucleic acid-binding protein YchF	889	193	750	2	54	1166	2817	3898	3394	3535	1873	5683
Cofactors, Vitamins, Prosthetic Groups, Pigments	Coenzyme F420	Coenzyme_F420_synthesis	7,8-didemethyl-8-hydroxy-5-deazariboflavin synthase subunit 2	8	1	10	0	0	0	2798	4442	3113	3994	41	2838
Protein Metabolism	Protein degradation	Proteasome_bacterial	ATP-dependent protease La (EC 3.4.21.53) Type I	355	5	26	118	792	203	2795	3384	2472	3423	4595	7693
RNA Metabolism	Transcription	RNA_polymerase_bacterial	DNA-directed RNA polymerase beta' subunit (EC 2.7.7.6)	1436	69	2329	14	0	162	2769	1596	1302	3127	7320	11247
Respiration	NULL	Carbon_monoxide_induced_hydrogenase	CO dehydrogenase accessory protein CooC (nickel insertion)	8	1	1	0	0	0	2742	3687	2968	3455	32	2957
Cofactors, Vitamins, Prosthetic Groups, Pigments	Folate and pterines	YgfZ	Fumarate hydratase class I, aerobic (EC 4.2.1.2)	1242	728	2137	2	1	1576	2730	4011	3622	4296	364	3785
Protein Metabolism	Protein biosynthesis	Translation_elongation_factor_G_family	Translation elongation factor G	1899	1149	525	3	4307	365	2729	1368	1163	2585	4048	11283
Protein Metabolism	Protein biosynthesis	Translation_initiation_factors_bacterial	Translation initiation factor 2	269	150	230	6	22	2475	2708	2626	2131	2903	3834	6880
Clustering-based subsystems	NULL	DNA_gyrase_subunits	DNA gyrase subunit B (EC 5.99.1.3)	1224	1068	222	144	2519	0	2706	2271	1386	2612	4181	10594
DNA Metabolism	DNA replication	DNA_replication,_archaeal	Cell division control protein 6	9	5	9	0	0	0	2700	3370	2806	3080	21	2221
Protein Metabolism	Protein biosynthesis	tRNA_aminoacylation,_Pro	Prolyl-tRNA synthetase (EC 6.1.1.15)	952	551	458	28	82	662	2694	2788	2466	2702	1998	6518
Cofactors, Vitamins, Prosthetic Groups, Pigments	Folate and pterines	YgfZ	Ferredoxin	1211	331	658	10	3198	151	2693	3572	3293	4153	3053	5708
Miscellaneous	Plant-Prokaryote DOE project	PROSC	Homoserine O-acetyltransferase (EC 2.3.1.31)	8	2	9	3	9	22	2690	3012	2649	2579	1860	2807
Miscellaneous	Plant-Prokaryote DOE project	Iojap	Orotate phosphoribosyltransferase (EC 2.4.2.10)	988	36	1268	250	11	13	2669	3718	3241	3350	545	2768
Amino Acids and Derivatives	Histidine Metabolism	Histidine_Biosynthesis	Imidazole glycerol phosphate synthase cyclase subunit (EC 4.1.3.-)	1431	436	463	0	20	0	2666	2499	1979	2057	1463	4738
Cofactors, Vitamins, Prosthetic Groups, Pigments	Folate and pterines	YgfZ	Amidophosphoribosyltransferase (EC 2.4.2.14)	1539	829	166	151	9	279	2664	3566	3121	3441	2961	4865
Virulence, Disease and Defense	Resistance to antibiotics and toxic compounds	Multidrug_Resistance_Efflux_Pumps	Acriflavin resistance protein	12	2	0	1982	1074	5963	2663	2315	2320	2971	19328	9917
Cofactors, Vitamins, Prosthetic Groups, Pigments	Tetrapyrroles	Coenzyme_B12_biosynthesis	Cobyrinic acid A,C-diamide synthase	970	656	363	0	0	0	2662	3261	3143	3532	157	3203
Amino Acids and Derivatives	Branched-chain amino acids	Branched-Chain_Amino_Acid_Biosynthesis	(R)-citramalate synthase (EC 2.3.1.182)	5	5	8	0	0	0	2647	2926	2490	2813	2316	3883
Secondary Metabolism	Plant Hormones	Auxin_degradation	Peroxidase (EC 1.11.1.7)	940	935	835	17	3486	8	2621	3111	2599	2535	2676	3503
Miscellaneous	Plant-Prokaryote DOE project	COG0277	D-3-phosphoglycerate dehydrogenase (EC 1.1.1.95)	1308	1017	204	75	703	174	2620	3541	3074	3068	3714	5502
Miscellaneous	Plant-Prokaryote DOE project	At3g21300	Glutamyl-tRNA(Gln) amidotransferase subunit B (EC 6.3.5.7)	8	1	6	0	0	13	2602	2796	2241	3024	1648	4023
Clustering-based subsystems	Translation	CBSS-326442.4.peg.1852	Seryl-tRNA synthetase (EC 6.1.1.11)	1635	88	945	15	750	1183	2583	2639	2066	2685	1545	5350
Nitrogen Metabolism	NULL	Nitrogen_fixation	Nitrogenase FeMo-cofactor scaffold and assembly protein NifE	2	0	8	0	2	2	2567	3342	2633	3645	204	2808
Amino Acids and Derivatives	Lysine, threonine, methionine, and cysteine	Methionine_Biosynthesis	S-adenosylmethionine synthetase (EC 2.5.1.6)	683	138	51	42	110	206	2547	2889	2357	2687	1971	4705
Protein Metabolism	Protein biosynthesis	tRNA_aminoacylation,_Glu_and_Gln	Glutamyl-tRNA(Gln) amidotransferase transferase subunit (EC 6.3.5.7)	7	2	10	0	0	0	2521	3319	2650	2985	34	2729
Cell Division and Cell Cycle	NULL	YgjD_and_YeaZ	YgjD/Kae1/Qri7 family, required for N6-threonylcarbamoyl adenosine t(6)A37 modification in tRNA	244	407	47	1	35	0	2513	3051	3623	2403	1393	4400
Secondary Metabolism	Plant Hormones	Auxin_biosynthesis	Tryptophan synthase beta chain (EC 4.2.1.20)	724	1522	689	0	1404	0	2500	3502	2403	3570	2381	4020
Amino Acids and Derivatives	Branched-chain amino acids	Branched-Chain_Amino_Acid_Biosynthesis	3-isopropylmalate dehydratase large subunit (EC 4.2.1.33)	2121	451	52	0	28	774	2472	2717	3740	2717	3081	4660
Miscellaneous	Plant-Prokaryote DOE project	DOE_COG2016	Thioredoxin	1337	1255	709	2020	304	1043	2464	3103	2028	2574	3830	4965
Clustering-based subsystems	NULL	Bacterial_Cell_Division	Septum site-determining protein MinD	855	14	84	0	1	6	2462	2753	2913	2718	425	2541
Amino Acids and Derivatives	Branched-chain amino acids	Leucine_Biosynthesis	Branched-chain amino acid aminotransferase (EC 2.6.1.42)	137	196	51	670	0	3	2457	3383	2855	3183	1828	4930
Amino Acids and Derivatives	Histidine Metabolism	Histidine_Biosynthesis	ATP phosphoribosyltransferase (EC 2.4.2.17)	1065	649	643	1	0	39	2446	3010	2832	2694	1328	3423
Nucleosides and Nucleotides	Purines	Purine_conversions	Adenylosuccinate lyase (EC 4.3.2.2)	1165	74	883	42	1	1327	2429	3072	3017	3110	2283	4455
Carbohydrates	Central carbohydrate metabolism	Pyruvate_metabolism_I:_anaplerotic_reactions,_PEP	Pyruvate carboxyl transferase subunit B (EC 6.4.1.1)	7	5	5	0	0	0	2419	3071	2644	3205	32	2609
Nucleosides and Nucleotides	Purines	Purine_conversions	Adenine deaminase (EC 3.5.4.2)	2	0	8	7	0	0	2413	2663	2252	2499	2431	2984
Miscellaneous	NULL	ZZ_gjo_need_homes	RNase L inhibitor	4	0	7	0	0	0	2409	2606	2318	2672	58	2048
Amino Acids and Derivatives	Lysine, threonine, methionine, and cysteine	Methionine_Salvage	5'-methylthioadenosine phosphorylase (EC 2.4.2.28)	3	1	7	0	1176	0	2397	2618	2242	2834	225	2367
Protein Metabolism	Protein biosynthesis	tRNA_aminoacylation,_Cys	O-phosphoseryl-tRNA(Cys) synthetase	4	0	8	0	0	0	2388	3184	2688	2694	7	2277
Nitrogen Metabolism	NULL	Ammonia_assimilation	Ammonium transporter	1552	1551	612	0	15	5	2379	3310	2188	3327	4390	6526
Respiration	Electron donating reactions	Succinate_dehydrogenase	Succinate dehydrogenase iron-sulfur protein (EC 1.3.99.1)	1643	29	570	2	2	2026	2375	2726	2692	2818	1684	2849
Amino Acids and Derivatives	Aromatic amino acids and derivatives	Indole-pyruvate_oxidoreductase_complex	Indolepyruvate oxidoreductase subunit IorA (EC 1.2.7.8)	7	0	11	0	0	0	2362	2710	2577	2786	174	2802
Clustering-based subsystems	NULL	CBSS-251221.1.peg.1863	Phosphoribosylaminoimidazole-succinocarboxamide synthase (EC 6.3.2.6)	823	280	860	0	394	70	2358	2779	2033	3119	2164	3673
Motility and Chemotaxis	NULL	Bacterial_Chemotaxis	Chemotaxis protein methyltransferase CheR (EC 2.1.1.80)	351	60	50	47	867	0	2354	3269	2707	3039	598	3989
Clustering-based subsystems	Cytochrome biogenesis	CBSS-196164.1.peg.461	Glutamate-1-semialdehyde aminotransferase (EC 5.4.3.8)	3267	537	952	0	200	58	2341	2655	2877	2486	2875	4016
Amino Acids and Derivatives	Alanine, serine, and glycine	Glycine_and_Serine_Utilization	Serine hydroxymethyltransferase (EC 2.1.2.1)	243	68	415	3	13	4	2322	2007	1569	2036	2357	6520
RNA Metabolism	RNA processing and modification	tRNA_modification_Archaea	Thiamine biosynthesis protein ThiI	994	88	10	0	0	0	2320	2967	2319	2603	14	2042
RNA Metabolism	RNA processing and modification	Polyadenylation_specificity_factor	Protein similar to polyadenylation specificity factor, MJ1236 type	5	3	13	0	0	0	2320	3409	3017	3102	30	2730
Clustering-based subsystems	NULL	Bacterial_Cell_Division	Signal recognition particle receptor protein FtsY (=alpha subunit) (TC 3.A.5.1.1)	1499	1435	645	6	54	679	2302	2434	2179	2219	2367	3205
Nitrogen Metabolism	NULL	Nitrosative_stress	Hydroxylamine reductase (EC 1.7.-.-)	2057	82	7	0	0	0	2279	3336	2474	3351	52	4217
Amino Acids and Derivatives	Branched-chain amino acids	Branched-Chain_Amino_Acid_Biosynthesis	Ketol-acid reductoisomerase (EC 1.1.1.86)	389	493	255	7	0	63	2274	2580	2185	2856	1691	4283
Miscellaneous	Plant-Prokaryote DOE project	At3g21300	Glutamyl-tRNA(Gln) amidotransferase subunit A (EC 6.3.5.7)	1	3	4	6	3	1	2240	1940	1484	1751	1333	4053
Carbohydrates	One-carbon Metabolism	Methanogenesis	Formylmethanofuran dehydrogenase subunit A (EC 1.2.99.5)	0	0	9	0	0	0	2229	3045	2802	2696	19	1822
Amino Acids and Derivatives	Arginine; urea cycle, polyamines	Arginine_Biosynthesis_extended	Argininosuccinate lyase (EC 4.3.2.1)	1990	1293	1494	0	6	833	2217	2451	1747	3346	1770	3273
Protein Metabolism	Protein biosynthesis	tRNA_aminoacylation,_Phe	Phenylalanyl-tRNA synthetase alpha chain (EC 6.1.1.20)	533	57	213	5	488	2143	2216	2636	2079	3136	1401	4836
Protein Metabolism	Protein biosynthesis	tRNA_aminoacylation,_Trp	Tryptophanyl-tRNA synthetase (EC 6.1.1.2)	1709	424	448	180	72	309	2214	2254	1671	2125	1804	4511
Cofactors, Vitamins, Prosthetic Groups, Pigments	Riboflavin, FMN, FAD	Flavodoxin	Flavodoxin	777	230	204	2	32	0	2213	3204	2627	2898	741	2263
Cell Wall and Capsule	NULL	Peptidoglycan_Biosynthesis	Multimodular transpeptidase-transglycosylase (EC 2.4.1.129) (EC 3.4.-.-)	8947	2435	1039	23	125	7	2211	1637	869	1671	1646	7105
Respiration	NULL	Methanogenesis_strays	Uncharacterized protein MJ0800	6	4	18	0	0	0	2206	3366	2661	2818	15	2152
Amino Acids and Derivatives	Lysine, threonine, methionine, and cysteine	Lysine_Biosynthesis_DAP_Pathway	Diaminopimelate decarboxylase (EC 4.1.1.20)	1612	32	168	235	17	3	2201	2593	3000	3187	1320	4078
RNA Metabolism	RNA processing and modification	tRNA_modification_Archaea	Methylthioadenosine deaminase	13	8	10	0	0	0	2193	2346	2272	2265	62	3453
Nitrogen Metabolism	NULL	Nitrogen_fixation	Nitrogenase (molybdenum-iron) beta chain (EC 1.18.6.1)	10	1	11	0	348	1	2183	3111	2362	3994	193	2206
Respiration	ATP synthases	F0F1-type_ATP_synthase	ATP synthase alpha chain (EC 3.6.3.14)	95	40	3	45	0	1928	2173	1905	866	1509	3951	7135
Fatty Acids, Lipids, and Isoprenoids	Isoprenoids	Archaeal_lipids	Hydroxymethylglutaryl-CoA reductase (EC 1.1.1.34)	139	3	5	822	0	0	2160	2639	2215	2167	57	2102
Respiration	Reverse electron transport	Mebrane_bound_hydrogenases	Energy conserving hydrogenase Ehb large subunit (protein N)	10	2	9	1	0	0	2158	4461	2491	3243	12	2074
Cell Wall and Capsule	Capsular and extracellular polysacchrides	Exopolysaccharide_Biosynthesis	Glycosyl transferase, group 2 family protein	3	0	7	44	90	1	2150	2127	2174	2383	2477	4164
DNA Metabolism	DNA replication	DNA_replication,_archaeal	ATP-dependent DNA ligase (EC 6.5.1.1)	6	4	6	0	5	0	2149	2788	2404	2839	386	3038
Membrane Transport	Protein translocation across cytoplasmic membrane	HtrA_and_Sec_secretion	Preprotein translocase secY subunit (TC 3.A.5.1.1)	1387	128	383	27	38	308	2140	2136	1684	3340	2793	7603
Virulence, Disease and Defense	NULL	Streptococcus_pyogenes_Virulome	N protein	172	2	6	0	1	0	2136	2934	2555	2738	95	2319
Respiration	NULL	Carbon_monoxide_induced_hydrogenase	CO dehydrogenase/acetyl-CoA synthase subunit beta, acetyl-CoA synthase (EC 2.3.1.169)	7	0	5	0	0	0	2127	2899	2513	3102	13	1799
Respiration	NULL	Methanogenesis_strays	Methyl coenzyme M reductase system component A2	5	3	13	0	0	0	2119	2805	3210	2464	22	2022
Respiration	NULL	Methanogenesis_strays	Selenophosphate synthetase-related protein MJ0640	0	1	4	0	0	0	2118	3290	2499	2559	14	1794
Amino Acids and Derivatives	Glutamine, glutamate, aspartate, asparagine; ammonia assimilation	Glutamine,_Glutamate,_Aspartate_and_Asparagine_Biosynthesis	Glutamine amidotransferase protein GlxB (EC 2.4.2.-)	8	1	13	0	0	0	2089	2428	2363	2557	22	1648
Clustering-based subsystems	Protein export?	CBSS-393121.3.peg.2760	Cell division protein FtsX	2066	1542	628	0	378	233	2076	2481	1849	2057	376	3126
Nitrogen Metabolism	NULL	Nitrogen_fixation	Nitrogenase (molybdenum-iron) reductase and maturation protein NifH	2	2	4	0	47	0	2075	2617	2387	2814	85	1972
Protein Metabolism	Protein biosynthesis	Ribosome_biogenesis_bacterial	tRNA (Guanine37-N1) -methyltransferase (EC 2.1.1.31)	690	1477	481	75	13	34	2072	2216	1761	2023	1407	4565
Miscellaneous	Plant-Prokaryote DOE project	At3g21300	Aspartyl-tRNA(Asn) amidotransferase subunit A (EC 6.3.5.6)	3	2	5	1	88	16	2068	1992	1524	1909	1391	4045
Carbohydrates	Central carbohydrate metabolism	TCA_Cycle	Succinyl-CoA ligase [ADP-forming] alpha chain (EC 6.2.1.5)	944	103	337	695	4	11	2061	2579	2242	2721	2053	3273
RNA Metabolism	RNA processing and modification	tRNA_modification_Archaea	COG1293, Predicted RNA-binding protein homologous to eukaryotic snRNP	6	0	9	0	0	0	2061	3523	2702	3043	19	2192
Protein Metabolism	Protein biosynthesis	tRNA_aminoacylation,_Tyr	Tyrosyl-tRNA synthetase (EC 6.1.1.1)	1494	878	215	139	1090	527	2047	2216	1637	2219	1713	5184
Cofactors, Vitamins, Prosthetic Groups, Pigments	Riboflavin, FMN, FAD	riboflavin_to_FAD	3,4-dihydroxy-2-butanone 4-phosphate synthase	558	4437	83	3	13	3	2044	2562	2131	2288	510	2695
Respiration	ATP synthases	F0F1-type_ATP_synthase	ATP synthase beta chain (EC 3.6.3.14)	117	11	5	6	2	2697	2020	1457	470	1636	3230	6668
RNA Metabolism	RNA processing and modification	mcm5s2U_biosynthesis_in_tRNA	histone acetyltransferase, ELP3 family	6	0	4	0	0	0	2019	2403	1978	2159	49	3101
Protein Metabolism	Protein biosynthesis	Universal_GTPases	Translation elongation factor LepA	521	1832	43	658	208	125	2014	1101	854	1675	2913	6971
Clustering-based subsystems	Monosaccharides	Unspecified_monosaccharide_transport_cluster	Cell division protein FtsK	1504	1138	1289	10	1736	408	2009	810	952	1223	2258	5680
Carbohydrates	Central carbohydrate metabolism	Pyruvate:ferredoxin_oxidoreductase	Pyruvate:ferredoxin oxidoreductase, alpha subunit (EC 1.2.7.1)	7	0	5	0	0	321	2003	3129	2444	2717	109	3787
Amino Acids and Derivatives	Aromatic amino acids and derivatives	Phenylalanine_and_Tyrosine_Branches_from_Chorismate	Biosynthetic Aromatic amino acid aminotransferase beta (EC 2.6.1.57)	7	2	10	3	0	46	2002	2935	2473	2645	248	2819
Nucleosides and Nucleotides	Pyrimidines	pyrimidine_conversions	Thymidylate synthase (EC 2.1.1.45)	911	9	42	0	81	1	1996	2238	1805	2275	1254	2401
Amino Acids and Derivatives	Histidine Metabolism	Histidine_Biosynthesis	Histidinol dehydrogenase (EC 1.1.1.23)	1523	515	635	4	20	74	1989	2312	1990	2588	1657	3478
Miscellaneous	Plant-Prokaryote DOE project	PROSC	Ornithine cyclodeaminase (EC 4.3.1.12)	2	4	5	2	5	0	1986	2311	1868	2081	62	1545
Amino Acids and Derivatives	Lysine, threonine, methionine, and cysteine	Cysteine_Biosynthesis	Cysteine synthase (EC 2.5.1.47)	481	196	246	3	1109	12	1974	1978	1846	2550	2142	4268
Miscellaneous	Plant-Prokaryote DOE project	COG1836	Digeranylgeranylglycerophospholipid reductase	9	0	5	0	0	0	1969	2696	1994	3734	36	2613
Protein Metabolism	Protein biosynthesis	Translation_elongation_factor_G_family	Translation elongation factor 2	5	2	8	0	0	0	1963	2247	1882	3304	28	2052
Cofactors, Vitamins, Prosthetic Groups, Pigments	Tetrapyrroles	Cobalamin_synthesis	Cobyric acid synthase	1493	1722	580	3	9	27	1937	2786	1992	2628	194	2413
Carbohydrates	One-carbon Metabolism	Serine-glyoxylate_cycle	Citrate synthase (si) (EC 2.3.3.1)	1325	58	928	6	4	292	1929	2478	2219	2533	2114	3428
DNA Metabolism	NULL	Type_I_Restriction-Modification	Type I restriction-modification system, specificity subunit S (EC 3.1.21.3)	898	285	11	13	785	595	1906	2624	1960	2841	495	2585
Amino Acids and Derivatives	Arginine; urea cycle, polyamines	Arginine_Biosynthesis_extended	Ornithine carbamoyltransferase (EC 2.1.3.3)	2305	558	316	0	5	1186	1904	2387	1781	1685	1684	2723
RNA Metabolism	Transcription	RNA_polymerase_archaeal	DNA-directed RNA polymerase subunit A' (EC 2.7.7.6)	7	0	5	0	0	0	1904	2750	2015	2681	20	2223
Carbohydrates	Central carbohydrate metabolism	Entner-Doudoroff_Pathway	Phosphoglycerate kinase (EC 2.7.2.3)	420	807	44	1	662	1568	1896	2060	1356	2216	1786	4713
Amino Acids and Derivatives	Lysine, threonine, methionine, and cysteine	Threonine_and_Homoserine_Biosynthesis	Threonine synthase (EC 4.2.3.1)	1373	1600	41	9	844	5541	1875	2472	1803	2714	2838	3794
Virulence, Disease and Defense	Resistance to antibiotics and toxic compounds	Arsenic_resistance	Arsenical-resistance protein ACR3	10	2	8	2	4	0	1873	2530	2074	2661	2359	3348
Nucleosides and Nucleotides	Purines	De_Novo_Purine_Biosynthesis	Phosphoribosylamine--glycine ligase (EC 6.3.4.13)	875	2342	2290	0	0	577	1865	2622	2090	2346	1521	4336
Miscellaneous	NULL	ZZ_gjo_need_homes	Na+/H+ antiporter	2534	2222	1318	20	5015	237	1864	2062	1870	2369	1988	3274
Amino Acids and Derivatives	Aromatic amino acids and derivatives	Chorismate:_Intermediate_for_synthesis_of_Tryptophan,_PAPA_antibiotics,_PABA,_3-hydroxyanthranilate_and_more.	Anthranilate synthase, aminase component (EC 4.1.3.27)	913	277	1116	9	3	0	1855	2445	1780	2409	1616	3273
DNA Metabolism	DNA repair	DNA_repair,_UvrABC_system	Excinuclease ABC subunit C	984	711	2563	0	49	633	1854	2189	1671	2468	2549	4083
Membrane Transport	Protein translocation across cytoplasmic membrane	HtrA_and_Sec_secretion	Protein-export membrane protein SecD (TC 3.A.5.1.1)	1957	1086	65	0	16	629	1840	2220	1822	2454	714	3689
RNA Metabolism	RNA processing and modification	Polyadenylation_bacterial	Polyribonucleotide nucleotidyltransferase (EC 2.7.7.8)	183	13	120	0	31	30	1835	899	577	1763	3579	8436
Protein Metabolism	Protein biosynthesis	tRNA_aminoacylation,_His	Histidyl-tRNA synthetase (EC 6.1.1.21)	1670	4	88	0	11	0	1832	1893	1305	1749	1507	4013
Cell Wall and Capsule	Capsular and extracellular polysacchrides	Sialic_Acid_Metabolism	UDP-N-acetylglucosamine 2-epimerase (EC 5.1.3.14)	1519	1857	249	1	712	450	1828	2123	1759	3357	1028	5086
Protein Metabolism	Protein biosynthesis	Translation_elongation_factors_eukaryotic_and_archaeal	Eukaryotic peptide chain release factor subunit 1	6	3	10	0	0	0	1828	2414	2350	2629	29	2086
Amino Acids and Derivatives	Lysine, threonine, methionine, and cysteine	Threonine_and_Homoserine_Biosynthesis	Predicted functional analog of homoserine kinase (EC 2.7.1.-)	3	3	12	0	0	0	1824	3186	2319	2357	46	2973
Cofactors, Vitamins, Prosthetic Groups, Pigments	NAD and NADP	NAD_consumption	DNA ligase (EC 6.5.1.2)	2254	285	2150	5	11	310	1819	1217	991	1454	3383	7232
DNA Metabolism	NULL	DNA_structural_proteins,_bacterial	DNA-binding protein HU	27	3	95	2	1721	13	1818	1740	1332	1499	1417	2496
Cell Wall and Capsule	NULL	UDP-N-acetylmuramate_from_Fructose-6-phosphate_Biosynthesis	Phosphoglucosamine mutase (EC 5.4.2.10)	1312	309	160	1	1478	10	1817	884	814	1626	2115	3524
Regulation and Cell signaling	NULL	Two-component_regulatory_systems_in_Campylobacter	Two-component system response regulator	761	155	55	13	496	369	1816	2385	1873	1920	3061	4060
Miscellaneous	Plant-Prokaryote DOE project	PROSC	Aspartokinase (EC 2.7.2.4)	5637	2874	905	17	474	2	1815	2227	2123	2600	3224	3926
Clustering-based subsystems	NULL	Bacterial_RNA-metabolizing_Zn-dependent_hydrolases	Trk system potassium uptake protein TrkA	462	172	25	0	29	0	1813	1531	1362	1452	93	1563
Nucleosides and Nucleotides	Purines	De_Novo_Purine_Biosynthesis	Phosphoribosylaminoimidazole carboxylase catalytic subunit (EC 4.1.1.21)	175	790	298	3	0	22	1795	1957	2127	2117	763	2194
Carbohydrates	One-carbon Metabolism	Methanogenesis	Formylmethanofuran dehydrogenase (tungsten) subunit B (EC 1.2.99.5)	17	1	8	0	0	0	1795	2373	2354	3281	2	1395
Protein Metabolism	Protein degradation	Proteasome_bacterial	ATP-dependent protease LonB Type II	6	0	8	0	0	0	1794	2568	1862	2210	16	1829
Carbohydrates	One-carbon Metabolism	Methanogenesis	Formylmethanofuran--tetrahydromethanopterin N-formyltransferase (EC 2.3.1.101)	8	2	11	0	0	0	1788	2619	2255	2615	17	1808
DNA Metabolism	DNA replication	DNA_replication,_archaeal	DNA replication helicase protein MCM	4	2	5	0	0	0	1787	2944	2276	2509	33	2026
Amino Acids and Derivatives	Glutamine, glutamate, aspartate, asparagine; ammonia assimilation	Glutamate_and_Aspartate_uptake_in_Bacteria	Asparagine synthetase [glutamine-hydrolyzing] (EC 6.3.5.4)	1908	549	4	10	113	254	1785	2453	1798	3630	1139	5797
Respiration	ATP synthases	V-Type_ATP_synthase	V-type ATP synthase subunit B (EC 3.6.3.14)	4	2	16	5	0	1	1785	2946	2909	2692	66	2212
Virulence, Disease and Defense	Resistance to antibiotics and toxic compounds	Erythromycin_resistance	Dimethyladenosine transferase (EC 2.1.1.-)	332	85	2	0	72	1169	1766	2076	1900	2032	932	2712
RNA Metabolism	RNA processing and modification	Methylthiotransferases	tRNA-i(6)A37 methylthiotransferase	732	889	275	3	1	2	1766	2156	1525	1967	1731	3556
Clustering-based subsystems	Clustering-based subsystems	CBSS-280355.3.peg.2835	Dihydrodipicolinate reductase (EC 1.3.1.26)	975	692	34	0	78	0	1765	2299	1909	2442	1484	3344
Cofactors, Vitamins, Prosthetic Groups, Pigments	Tetrapyrroles	Heme_and_Siroheme_Biosynthesis	Glutamyl-tRNA synthetase (EC 6.1.1.17)	1435	1977	203	285	0	462	1765	1875	1456	2143	1723	4994
Protein Metabolism	Protein degradation	Putative_TldE-TldD_proteolytic_complex	TldD protein, part of proposed TldE/TldD proteolytic complex (PMID 12029038)	847	1304	669	0	1859	0	1759	2141	2041	2694	470	1825
Respiration	ATP synthases	V-Type_ATP_synthase	V-type ATP synthase subunit I (EC 3.6.3.14)	39	2	7	0	62	0	1757	2215	2212	2186	13	1530
Nucleosides and Nucleotides	Pyrimidines	De_Novo_Pyrimidine_Synthesis	Aspartate carbamoyltransferase (EC 2.1.3.2)	1209	274	151	2	939	3145	1755	2091	1736	2143	1711	2950
Miscellaneous	NULL	YbbK	Putative stomatin/prohibitin-family membrane protease subunit aq_911	1	0	10	0	0	59	1744	1681	975	1125	113	1491
Amino Acids and Derivatives	Glutamine, glutamate, aspartate, asparagine; ammonia assimilation	Glutamate_dehydrogenases	NADP-specific glutamate dehydrogenase (EC 1.4.1.4)	1642	1465	3029	0	42	23	1741	1760	1535	1607	991	3061
Cofactors, Vitamins, Prosthetic Groups, Pigments	NAD and NADP	NAD_and_NADP_cofactor_biosynthesis_global	NAD synthetase (EC 6.3.1.5)	720	265	631	0	371	427	1735	2023	1763	1939	2587	2961
Protein Metabolism	Protein degradation	Aminopeptidases_(EC_3.4.11.-)	Xaa-Pro aminopeptidase (EC 3.4.11.9)	1285	850	425	27	1	1866	1735	2393	1948	2188	1875	2553
Miscellaneous	Plant-Prokaryote DOE project	Iojap	Inorganic pyrophosphatase (EC 3.6.1.1)	1259	111	44	0	0	1713	1735	782	645	863	1960	3998
Protein Metabolism	Protein biosynthesis	tRNA_aminoacylation,_Lys	Lysyl-tRNA synthetase (class II) (EC 6.1.1.6)	1767	26	33	0	8	123	1729	1174	675	1507	2475	6137
Carbohydrates	Central carbohydrate metabolism	Pyruvate:ferredoxin_oxidoreductase	Pyruvate:ferredoxin oxidoreductase, beta subunit (EC 1.2.7.1)	5	1	7	0	0	391	1729	2360	1743	2072	134	4378
Cofactors, Vitamins, Prosthetic Groups, Pigments	NULL	Thiamin_biosynthesis	Thiazole biosynthetic enzyme Thi4	2	2	5	23	0	0	1725	2345	2221	1943	18	1594
RNA Metabolism	RNA processing and modification	tRNA_modification_Archaea	COG1720: Uncharacterized conserved protein	245	213	104	0	10	0	1705	1912	1754	1538	26	1867
Nucleosides and Nucleotides	Pyrimidines	De_Novo_Pyrimidine_Synthesis	Dihydroorotase (EC 3.5.2.3)	1170	822	235	0	11	1179	1704	2435	1947	2496	4838	3905
Amino Acids and Derivatives	Histidine Metabolism	Histidine_Biosynthesis	Imidazole glycerol phosphate synthase amidotransferase subunit (EC 2.4.2.-)	1200	398	500	0	1	0	1701	1847	1780	1747	712	3034
Virulence, Disease and Defense	Resistance to antibiotics and toxic compounds	Cobalt-zinc-cadmium_resistance	Cobalt-zinc-cadmium resistance protein	1541	635	22	46	642	100	1696	2826	2443	2956	1634	3353
Miscellaneous	Plant-Prokaryote DOE project	Competence_or_DNA_damage-inducible_protein_CinA_and_related_protein_families	RecA protein	202	32	3	523	0	143	1696	785	440	1356	1826	5332
Amino Acids and Derivatives	Aromatic amino acids and derivatives	Chorismate:_Intermediate_for_synthesis_of_Tryptophan,_PAPA_antibiotics,_PABA,_3-hydroxyanthranilate_and_more.	Tryptophan synthase beta chain like (EC 4.2.1.20)	4	1	2	0	0	0	1695	2514	2135	2192	156	3170
Protein Metabolism	Protein biosynthesis	tRNA_aminoacylation,_Lys	Lysyl-tRNA synthetase (class I) (EC 6.1.1.6)	4	1	6	2	0	0	1685	2128	1713	1942	500	1543
Fatty Acids, Lipids, and Isoprenoids	Isoprenoids	Archaeal_lipids	(S)-3-O-geranylgeranylglyceryl phosphate synthase	2	2	15	3	0	590	1682	2298	2359	1724	786	1807
Miscellaneous	Plant-Prokaryote DOE project	COG2078	COG1180: Radical SAM, Pyruvate-formate lyase-activating enzyme like	1	2	4	0	0	0	1677	1673	1836	1628	108	2119
Clustering-based subsystems	Clustering-based subsystems	CBSS-262719.3.peg.410	Adenylosuccinate synthetase (EC 6.3.4.4)	2266	810	14	59	127	1	1674	1997	1653	2348	2229	4295
Regulation and Cell signaling	Programmed Cell Death and Toxin-antitoxin Systems	Toxin-antitoxin_systems_(other_than_RelBE_and_MazEF)	HigA protein (antitoxin to HigB)	273	30	35	0	20	0	1674	1138	1807	1742	322	2442
Protein Metabolism	Protein processing and modification	N-linked_Glycosylation_in_Bacteria	Oligosaccharyltransferase PglB (EC 2.4.1.119)	7	1	5	0	0	0	1670	2576	2356	2401	4	1740
Clustering-based subsystems	Cytochrome biogenesis	CBSS-196164.1.peg.1690	Iron-sulfur cluster assembly protein SufB	840	1678	371	0	2	2520	1667	2400	2273	2237	1811	2771
Carbohydrates	Glycoside hydrolases	Predicted_carbohydrate_hydrolases	COG1649 predicted glycoside hydrolase	501	103	144	0	5	4	1660	2345	1500	2127	1451	1664
Cofactors, Vitamins, Prosthetic Groups, Pigments	Folate and pterines	Methanopterin_biosynthesis2	Related to Dihydropteroate synthase	2	1	6	1	0	0	1658	2611	2431	2007	24	1584
Respiration	NULL	Methanogenesis_strays	Uncharacterized protein MJ0065	0	0	0	0	0	0	1656	2556	1995	1886	4	1320
Clustering-based subsystems	NULL	CBSS-393133.3.peg.2787	Thymidylate kinase (EC 2.7.4.9)	461	189	56	1	1	1373	1655	2238	1755	2422	1657	2869
RNA Metabolism	RNA processing and modification	tRNA_modification_Archaea	archaeosine tRNA-ribosyltransferase (EC 2.4.2.-) PUA domain	3	0	6	0	0	0	1655	2369	1770	1959	7	1336
Carbohydrates	One-carbon Metabolism	Methanogenesis	CoB--CoM heterodisulfide reductase subunit B (EC 1.8.98.1)	6	1	5	0	0	0	1652	1987	1766	1813	22	2050
Cofactors, Vitamins, Prosthetic Groups, Pigments	Folate and pterines	Methanopterin_biosynthesis2	Archaeal flavoprotein COG1036	4	2	4	0	0	0	1647	2166	1812	1975	6	1395
Cell Wall and Capsule	NULL	Peptidoglycan_Biosynthesis	Phospho-N-acetylmuramoyl-pentapeptide-transferase (EC 2.7.8.13)	1026	548	126	3	268	914	1642	1983	1547	1970	2878	3398
Protein Metabolism	Protein processing and modification	Inteins	intein-containing	16	0	8	0	158	92	1630	1777	1833	1691	289	1907
Carbohydrates	CO2 fixation	Calvin-Benson_cycle	NAD(P)-dependent glyceraldehyde 3-phosphate dehydrogenase archaeal (EC 1.2.1.59)	7	6	14	0	0	0	1619	2002	1563	1699	25	1270
Respiration	NULL	Carbon_monoxide_induced_hydrogenase	CO dehydrogenase/acetyl-CoA synthase subunit epsilon, CO dehydrogenase subcomplex (EC 1.2.99.2)	5	0	7	0	0	0	1618	1996	1462	1818	4	1307
Respiration	ATP synthases	V-Type_ATP_synthase	V-type ATP synthase subunit A (EC 3.6.3.14)	9	4	11	0	31	0	1617	2295	2395	2118	33	1963
Clustering-based subsystems	Ribosome-related cluster	A_Gammaproteobacteria_Cluster_Relating_to_Translation	Peptide chain release factor 1	290	163	9	440	7	4	1617	1390	733	1139	1642	4885
Cell Wall and Capsule	Gram-Negative cell wall components	Lipid_A-Ara4N_pathway_(_Polymyxin_resistance_)	UDP-4-amino-4-deoxy-L-arabinose--oxoglutarate aminotransferase (EC 2.6.1.-)	3164	1711	980	1	678	1	1610	2348	1876	2429	831	3304
Carbohydrates	One-carbon Metabolism	Formaldehyde_assimilation:_Ribulose_monophosphate_pathway	6-phospho-3-hexuloisomerase	0	0	5	0	0	0	1607	2503	2072	1918	7	1466
Amino Acids and Derivatives	Lysine, threonine, methionine, and cysteine	Threonine_and_Homoserine_Biosynthesis	Aspartate-semialdehyde dehydrogenase (EC 1.2.1.11)	1219	2621	1778	2	6	0	1605	2398	1681	2330	1773	3534
Phosphorus Metabolism	NULL	P_uptake_(cyanobacteria)	Phosphate ABC transporter, periplasmic phosphate-binding protein PstS (TC 3.A.1.7.1)	356	5	25	1	1121	7	1604	2412	2054	2476	613	2687
Respiration	NULL	Methanogenesis_strays	UPF0288 protein MJ1412	2	0	8	0	0	0	1589	2412	2001	1947	6	1442
Stress Response	Oxidative stress	Rubrerythrin	Rubredoxin	57	793	9	0	4	1	1575	2305	1617	2136	1168	1875
Carbohydrates	Monosaccharides	D-ribose_utilization	Ribose 5-phosphate isomerase A (EC 5.3.1.6)	46	363	85	0	95	0	1572	2323	1744	2082	1157	1696
Clustering-based subsystems	NULL	CBSS-312309.3.peg.1965	Methionine aminopeptidase (EC 3.4.11.18)	579	20	99	0	12	722	1570	1411	1318	1845	1167	3776
Amino Acids and Derivatives	Lysine, threonine, methionine, and cysteine	Lysine_Biosynthesis_DAP_Pathway	L,L-diaminopimelate aminotransferase (EC 2.6.1.83)	3	3	7	0	0	0	1565	2139	1697	2127	33	2623
Clustering-based subsystems	Probably Pyrimidine biosynthesis-related	CBSS-306254.1.peg.1508	Carbamoyl-phosphate synthase small chain (EC 6.3.5.5)	1120	892	17	47	1276	1067	1562	2166	1651	2052	2092	2904
Potassium metabolism	NULL	Potassium_homeostasis	Potassium channel protein 1 (MjK1)	3	2	6	0	0	0	1558	2491	1597	1778	10	1222
Clustering-based subsystems	Ribosomal Protein L28P relates to a set of uncharacterized proteins	A_Gram-positive_cluster_that_relates_ribosomal_protein_L28P_to_a_set_of_uncharacterized_proteins	ATP-dependent DNA helicase RecG (EC 3.6.1.-)	1637	92	1895	366	128	85	1556	804	758	1008	1904	4979
Secondary Metabolism	Plant Hormones	Auxin_biosynthesis	Tryptophan synthase alpha chain (EC 4.2.1.20)	554	1172	525	51	0	0	1553	2179	1457	1987	1643	2082
DNA Metabolism	DNA replication	DNA_topoisomerases,_Type_II,_ATP-dependent	DNA topoisomerase VI subunit B (EC 5.99.1.3)	0	0	4	0	0	0	1547	1961	1380	1629	22	1311
Carbohydrates	Central carbohydrate metabolism	Glycolysis_and_Gluconeogenesis,_including_Archaeal_enzymes	Fructose-1,6-bisphosphatase, type V, archaeal (EC 3.1.3.11)	8	1	5	0	0	0	1543	2067	1972	2267	45	1750
Amino Acids and Derivatives	Aromatic amino acids and derivatives	Chorismate:_Intermediate_for_synthesis_of_Tryptophan,_PAPA_antibiotics,_PABA,_3-hydroxyanthranilate_and_more.	Anthranilate phosphoribosyltransferase (EC 2.4.2.18)	1471	1176	1177	4	1022	0	1537	2188	1689	1962	1295	2486
Cell Wall and Capsule	NULL	YjeE	YjeF protein, function unknown	904	37	211	0	53	0	1537	1597	1453	1864	799	2238
Cell Wall and Capsule	Capsular and extracellular polysacchrides	Capsular_heptose_biosynthesis	dTDP-4-dehydrorhamnose 3,5-epimerase (EC 5.1.3.13)	1290	102	446	9	22	4	1535	1735	1468	1922	1009	2323
Nucleosides and Nucleotides	Purines	De_Novo_Purine_Biosynthesis	Phosphoribosylformylglycinamidine cyclo-ligase (EC 6.3.3.1)	842	11	55	0	588	110	1531	2280	1702	1891	1824	3031
Protein Metabolism	Protein biosynthesis	Universal_GTPases	Probable GTPase related to EngC	0	2	13	0	0	0	1527	1644	1278	1223	57	2149
Cofactors, Vitamins, Prosthetic Groups, Pigments	Tetrapyrroles	Coenzyme_B12_biosynthesis	Uroporphyrinogen-III methyltransferase (EC 2.1.1.107)	1805	466	714	0	49	15	1524	2426	1283	1975	1788	1870
Nitrogen Metabolism	NULL	Nitrogen_fixation	Nitrogenase FeMo-cofactor synthesis FeS core scaffold and assembly protein NifB	1	2	5	0	78	0	1523	2113	1739	1893	97	1736
Stress Response	Oxidative stress	Oxidative_stress	Phytochrome, two-component sensor histidine kinase (EC 2.7.3.-)	1	1	3	3	189	0	1522	2350	1931	1816	1393	2640
Protein Metabolism	Protein processing and modification	G3E_family_of_P-loop_GTPases_(metallocenter_biosynthesis)	[NiFe] hydrogenase metallocenter assembly protein HypE	1452	1309	1359	0	0	0	1519	2319	1826	2171	1425	2966
Membrane Transport	Protein translocation across cytoplasmic membrane	Bacterial_signal_recognition_particle_(SRP)	Signal recognition particle, subunit Ffh SRP54 (TC 3.A.5.1.1)	864	2035	644	1	30	106	1510	2675	2141	2173	2420	3013
DNA Metabolism	DNA repair	Uracil-DNA_glycosylase	Uracil-DNA glycosylase, family 4	1	0	1	1	0	3	1510	793	645	924	97	1837
Carbohydrates	Central carbohydrate metabolism	TCA_Cycle	Succinyl-CoA ligase [ADP-forming] beta chain (EC 6.2.1.5)	1209	100	552	733	0	26	1506	2086	2608	2701	2525	3183
RNA Metabolism	RNA processing and modification	ATP-dependent_RNA_helicases,_bacterial	Cold-shock DEAD-box protein A	192	44	18	14	1	5	1497	1957	1653	1870	925	3533
Cell Division and Cell Cycle	NULL	Bacterial_Cytoskeleton	Chromosome (plasmid) partitioning protein ParA	282	28	73	184	191	8	1492	1838	1375	5009	6154	5202
Phosphorus Metabolism	NULL	Phosphate_metabolism	Pyrophosphate-energized proton pump (EC 3.6.1.1)	0	2	0	7	0	0	1491	703	787	1099	3116	4920
Protein Metabolism	Protein biosynthesis	tRNA_aminoacylation,_Glu_and_Gln	Glutamyl-tRNA(Gln) amidotransferase asparaginase subunit (EC 6.3.5.7)	2	2	6	0	0	0	1489	1966	1432	1600	31	1680
Cofactors, Vitamins, Prosthetic Groups, Pigments	Biotin	Biotin_biosynthesis	3-ketoacyl-CoA thiolase (EC 2.3.1.16)	1966	846	74	94	46	18	1488	2043	1742	1732	1089	2034
Respiration	Reverse electron transport	Archaeal_membrane_bound_hydrogenases	Energy conserving hydrogenase Ehb integral membrane protein O	5	2	11	0	0	0	1481	3234	1794	2599	10	1435
Protein Metabolism	Protein degradation	Proteolysis_in_bacteria,_ATP-dependent	ATP-dependent protease La (EC 3.4.21.53)	109	4	12	29	116	1023	1479	1570	1459	1683	1433	3167
Clustering-based subsystems	NULL	Nucleoside_Catabolism_cluster	Deoxyribose-phosphate aldolase (EC 4.1.2.4)	392	139	11	32	69	342	1476	1609	1129	1429	1018	1802
Clustering-based subsystems	NULL	Cluster_co-expressed_with_butyrate_metabolism_cluster	Potassium uptake protein TrkH	1266	155	29	0	13	0	1472	2052	1806	2283	84	1567
Amino Acids and Derivatives	Aromatic amino acids and derivatives	Chorismate_Synthesis	Chorismate synthase (EC 4.2.3.5)	1916	374	9	80	836	479	1470	1818	2103	1927	1375	3412
Clustering-based subsystems	Clustering-based subsystems	CBSS-280355.3.peg.2835	DinG family ATP-dependent helicase YoaA	818	332	11	0	7	1516	1465	2052	1665	2749	183	1874
Cofactors, Vitamins, Prosthetic Groups, Pigments	Tetrapyrroles	Coenzyme_B12_biosynthesis	ChlI component of cobalt chelatase involved in B12 biosynthesis	2	0	10	0	0	0	1461	1860	1839	1474	11	1144
Amino Acids and Derivatives	Aromatic amino acids and derivatives	Aromatic_amino_acid_degradation	Predicted 2-keto-4-pentenoate hydratase/2-oxohepta-3-ene-1,7-dioic acid hydratase	1	1	8	80	2	17	1459	2247	1716	1937	22	1404
Respiration	NULL	Methanogenesis_strays	Uncharacterized protein MJ0575	2	1	5	0	0	0	1459	2177	1492	1786	8	1494
Amino Acids and Derivatives	Glutamine, glutamate, aspartate, asparagine; ammonia assimilation	Glutamine,_Glutamate,_Aspartate_and_Asparagine_Biosynthesis	Glutamine synthetase type I (EC 6.3.1.2)	941	423	325	2	83	459	1452	2011	1510	2231	3307	5984
Nucleosides and Nucleotides	Purines	De_Novo_Purine_Biosynthesis	Phosphoribosylformylglycinamidine synthase, glutamine amidotransferase subunit (EC 6.3.5.3)	968	818	4	0	34	167	1452	2471	1280	2282	1928	3410
Carbohydrates	Central carbohydrate metabolism	Glycolysis_and_Gluconeogenesis	NAD-dependent glyceraldehyde-3-phosphate dehydrogenase (EC 1.2.1.12)	1402	1316	907	3	187	1422	1451	837	365	874	1875	4805
Respiration	Electron donating reactions	H2:CoM-S-S-HTP_oxidoreductase	CoB--CoM-reducing hydrogenase (Cys) alpha subunit	8	2	8	0	0	0	1442	2120	1877	2592	46	1702
Respiration	NULL	Methanogenesis_strays	Uncharacterized protein MJ0308	4	1	6	0	0	0	1436	2059	2000	1835	4	1339
Amino Acids and Derivatives	Lysine, threonine, methionine, and cysteine	Methionine_Biosynthesis	O-succinylhomoserine sulfhydrylase (EC 2.5.1.48)	13	350	9	1	0	2	1428	1531	1189	1361	1000	1402
Amino Acids and Derivatives	Alanine, serine, and glycine	Glycine_and_Serine_Utilization	Phosphoserine phosphatase (EC 3.1.3.3)	1046	2403	106	2	1	1399	1424	2288	1952	1991	273	1563
Cofactors, Vitamins, Prosthetic Groups, Pigments	Pyridoxine	Pyridoxin_(Vitamin_B6)_Biosynthesis	Pyridoxine biosynthesis glutamine amidotransferase, synthase subunit (EC 2.4.2.-)	0	1	4	0	0	491	1424	1826	1492	1538	38	1531
Amino Acids and Derivatives	Arginine; urea cycle, polyamines	Arginine_Biosynthesis_extended	N-acetylglutamate synthase (EC 2.3.1.1)	1509	120	429	0	132	1865	1419	2116	2246	2293	503	2061
Carbohydrates	One-carbon Metabolism	Methanogenesis	N5-methyltetrahydromethanopterin:coenzyme M methyltransferase subunit E (EC 2.1.1.86)	5	1	3	0	0	0	1415	1778	1581	1521	2	1170
Nucleosides and Nucleotides	Pyrimidines	pyrimidine_conversions	Deoxycytidine triphosphate deaminase (EC 3.5.4.13)	207	104	29	0	1	9	1412	1787	1650	2085	1492	1963
Amino Acids and Derivatives	Aromatic amino acids and derivatives	Chorismate_Synthesis	5-Enolpyruvylshikimate-3-phosphate synthase (EC 2.5.1.19)	1234	179	167	13	1	0	1411	1362	1256	1413	1081	2291
Membrane Transport	NULL	Ton_and_Tol_transport_systems	Protein-L-isoaspartate O-methyltransferase (EC 2.1.1.77)	395	307	741	1	0	0	1410	1185	918	1070	861	2693
Cell Wall and Capsule	Capsular and extracellular polysacchrides	Streptococcal_Hyaluronic_Acid_Capsule	UTP--glucose-1-phosphate uridylyltransferase (EC 2.7.7.9)	3610	1684	1457	1	763	777	1409	1958	1470	1806	192	2275
Carbohydrates	Central carbohydrate metabolism	Entner-Doudoroff_Pathway	Non-phosphorylating glyceraldehyde-3-phosphate dehydrogenase (NAD)	5	1	5	0	0	0	1409	2303	1738	1814	11	1340
Carbohydrates	Central carbohydrate metabolism	Entner-Doudoroff_Pathway	2,3-bisphosphoglycerate-independent phosphoglycerate mutase (EC 5.4.2.1)	1160	861	1104	0	3025	0	1407	885	303	777	2577	4389
DNA Metabolism	DNA repair	DNA_repair,_bacterial	DNA-cytosine methyltransferase (EC 2.1.1.37)	2035	1869	2412	0	123	7	1395	739	415	294	185	2048
RNA Metabolism	RNA processing and modification	tRNA_modification_Archaea	conserved hypothetical protein [Pyrococcus horikoshii]; COG2102: Predicted ATPases of PP-loop superfamily; IPR002761: Domain of unknown function DUF71	2	0	5	0	0	2	1394	1627	1276	1526	614	1375
Amino Acids and Derivatives	Lysine, threonine, methionine, and cysteine	Methionine_Salvage	Methylthioribose-1-phosphate isomerase (EC 5.3.1.23)	3	0	15	0	1	0	1387	2006	1550	1893	176	2772
Respiration	NULL	Methanogenesis_strays	Uncharacterized ferredoxin oxidoreductase MJ0100	0	2	5	0	1	0	1376	1814	1633	2141	16	1591
Amino Acids and Derivatives	Lysine, threonine, methionine, and cysteine	Methionine_Biosynthesis	5-methyltetrahydrofolate--homocysteine methyltransferase (EC 2.1.1.13)	3381	5938	5	0	2956	1	1370	1089	825	1240	5432	3394
Nucleosides and Nucleotides	NULL	Ribonucleotide_reduction	Ribonucleotide reductase of class II (coenzyme B12-dependent) (EC 1.17.4.1)	0	1	4	1	3	3	1363	1282	1081	1155	4213	5206
Carbohydrates	One-carbon Metabolism	Serine-glyoxylate_cycle	Malate dehydrogenase (EC 1.1.1.37)	1268	1199	83	5	3	1119	1362	1303	1266	1637	2573	2213
Miscellaneous	Plant-Prokaryote DOE project	COG0523	Zinc ABC transporter, inner membrane permease protein ZnuB	319	477	266	0	29	224	1358	2011	1470	1669	115	1455
Metabolism of Aromatic Compounds	Peripheral pathways for catabolism of aromatic compounds	Biphenyl_Degradation	Acetaldehyde dehydrogenase, acetylating, (EC 1.2.1.10) in gene cluster for degradation of phenols, cresols, catechol	69	349	466	0	2	0	1354	589	342	490	332	448
Cofactors, Vitamins, Prosthetic Groups, Pigments	Coenzyme B	Coenzyme_B_synthesis	Coenzyme B synthesis from 2-oxoglutarate: steps 4, 7, 8, 11, and 12 [large subunit]	4	0	3	0	0	0	1348	1942	1656	1743	13	1523
Respiration	Reverse electron transport	Archaeal_membrane_bound_hydrogenases	Energy conserving hydrogenase Eha proton-sodium antiporter homolog protein H	1	3	5	0	0	0	1346	2050	1604	1666	8	1278
RNA Metabolism	RNA processing and modification	tRNA_modification_Archaea	tRNA cytosine methylase Pos56	3	1	1	0	0	0	1330	1842	1362	1517	12	1137
Respiration	Reverse electron transport	Energy_conserving_hydrogenase,_Methanococcales-Methanobacteriales-Methanopyrales	Energy conserving hydrogenase Eha large subunit homolog (protein O)	3	2	6	1	0	0	1329	1969	1857	1920	8	1245
Cofactors, Vitamins, Prosthetic Groups, Pigments	NAD and NADP	NAD_and_NADP_cofactor_biosynthesis_global	Quinolinate phosphoribosyltransferase [decarboxylating] (EC 2.4.2.19)	1139	744	1508	0	1516	684	1328	2138	1845	1733	1265	2313
DNA Metabolism	CRISPs	CRISPRs	CRISPR-associated helicase Cas3	1	0	0	53	638	1	1322	1505	1025	1517	59	1259
RNA Metabolism	RNA processing and modification	tRNA_modification_Archaea	COG1537: Predicted RNA-binding proteins	0	2	4	0	0	0	1319	1805	1505	1614	8	1397
Cofactors, Vitamins, Prosthetic Groups, Pigments	Tetrapyrroles	Heme_and_Siroheme_Biosynthesis	Porphobilinogen deaminase (EC 2.5.1.61)	1011	177	1362	0	0	5	1318	1719	2127	2176	1528	2594
Cofactors, Vitamins, Prosthetic Groups, Pigments	Coenzyme A	Coenzyme_A_Biosynthesis	Phosphopantothenate synthetase, archaeal	1	0	2	0	0	0	1306	1516	1244	1323	3	1034
Carbohydrates	One-carbon Metabolism	Methanogenesis	Methyl coenzyme M reductase associated protein	4	0	0	0	0	0	1304	2489	1502	1682	6	1063
Cell Wall and Capsule	Capsular and extracellular polysacchrides	dTDP-rhamnose_synthesis	dTDP-4-dehydrorhamnose reductase (EC 1.1.1.133)	1741	23	478	4	0	387	1303	1312	955	1921	1533	2001
Protein Metabolism	Protein biosynthesis	tRNA_aminoacylation,_Cys	O-phosphoseryl-tRNA:Cysteinyl-tRNA synthase	5	0	4	0	0	0	1303	1747	1437	1617	9	1337
Phosphorus Metabolism	NULL	High_affinity_phosphate_transporter_and_control_of_PHO_regulon	Phosphate transport ATP-binding protein PstB (TC 3.A.1.7.1)	2193	1814	645	0	20	14	1298	2075	1849	2203	1285	2791
Amino Acids and Derivatives	Arginine; urea cycle, polyamines	Arginine_Biosynthesis_extended	Acetylglutamate kinase (EC 2.7.2.8)	924	763	954	0	1	2050	1295	1696	1756	1808	1020	2342
Cofactors, Vitamins, Prosthetic Groups, Pigments	NAD and NADP	NAD_and_NADP_cofactor_biosynthesis_global	Quinolinate synthetase (EC 2.5.1.72)	535	394	870	116	0	1514	1293	1821	1413	1826	1073	2692
Protein Metabolism	Protein degradation	Proteasome_bacterial	LonB like ATP-ase no protease domain	3	3	5	0	0	0	1293	1840	1694	1788	25	1362
Clustering-based subsystems	Fatty acid metabolic cluster	COG1399	Chromosome partition protein smc	25	13	2	3	20	237	1290	875	586	3510	3975	4069
Secondary Metabolism	Plant Alkaloids	Alkaloid_biosynthesis_from_L-lysine	Deoxyhypusine synthase	1	1	3	25	68	0	1286	1585	1367	1437	2192	2159
Cofactors, Vitamins, Prosthetic Groups, Pigments	Tetrapyrroles	Cobalamin_synthesis	Cobalt-precorrin-8x methylmutase (EC 5.4.1.2)	438	461	183	0	0	1	1285	1878	1334	1838	50	1477
Virulence, Disease and Defense	Resistance to antibiotics and toxic compounds	Methicillin_resistance_in_Staphylococci	Undecaprenyl-phosphate N-acetylglucosaminyl 1-phosphate transferase (EC 2.7.8.-)	867	1185	328	0	88	0	1284	1646	1181	1991	913	2820
Cofactors, Vitamins, Prosthetic Groups, Pigments	Tetrapyrroles	Coenzyme_B12_biosynthesis	Nicotinate-nucleotide--dimethylbenzimidazole phosphoribosyltransferase (EC 2.4.2.21)	1918	3036	2120	1	25	3	1284	2040	2702	1549	2290	2317
Carbohydrates	Central carbohydrate metabolism	Entner-Doudoroff_Pathway	2,3-bisphosphoglycerate-independent phosphoglycerate mutase, archaeal type (EC 5.4.2.1)	4	0	7	0	0	0	1284	1991	1757	1900	39	1504
Respiration	Reverse electron transport	Archaeal_membrane_bound_hydrogenases	Energy conserving hydrogenase Ehb anchor subunit F	4	3	4	0	0	0	1283	1617	1503	1587	6	1122
Carbohydrates	Central carbohydrate metabolism	Pentose_phosphate_pathway	Ribose-phosphate pyrophosphokinase (EC 2.7.6.1)	204	512	20	1	55	9	1281	1450	1078	1812	1611	3321
Phosphorus Metabolism	NULL	Phosphate_metabolism	Phosphate transport system regulatory protein PhoU	411	2	8	0	447	0	1279	1835	1804	1815	241	1723
Stress Response	Oxidative stress	Oxidative_stress	Catalase (EC 1.11.1.6)	4060	963	1395	27	4081	148	1277	2024	1488	2017	1957	2900
Amino Acids and Derivatives	Lysine, threonine, methionine, and cysteine	Lysine_Biosynthesis_DAP_Pathway	Dihydrodipicolinate synthase (EC 4.2.1.52)	607	167	737	0	5	0	1263	1320	1324	1584	1308	2884
Amino Acids and Derivatives	Arginine; urea cycle, polyamines	Arginine_and_Ornithine_Degradation	Agmatinase (EC 3.5.3.11)	192	43	8	0	0	0	1263	1681	1315	1503	74	1972
Amino Acids and Derivatives	Aromatic amino acids and derivatives	Common_Pathway_For_Synthesis_of_Aromatic_Compounds_(DAHP_synthase_to_chorismate)	2-amino-3,7-dideoxy-D-threo-hept-6-ulosonate synthase (EC 2.5.1.-)	2	1	8	0	0	0	1254	1457	1381	1509	3	1325
Virulence, Disease and Defense	Resistance to antibiotics and toxic compounds	Cobalt-zinc-cadmium_resistance	Probable Co/Zn/Cd efflux system membrane fusion protein	471	598	430	4	769	1	1250	1137	1273	1502	5152	3506
Clustering-based subsystems	Cytochrome biogenesis	CBSS-196164.1.peg.1690	ABC-type multidrug transport system, permease component	2468	395	1688	14	19	10	1247	1524	1301	1872	805	2179
Respiration	Electron donating reactions	Respiratory_Complex_I	NADH-ubiquinone oxidoreductase chain L (EC 1.6.5.3)	691	392	7	911	0	1378	1246	1096	1278	1434	6245	6331
RNA Metabolism	Transcription	RNA_polymerase_archaeal_initiation_factors	Transcription initiation factor B	2	2	5	0	0	0	1245	1441	1430	1508	29	1458
Respiration	Electron donating reactions	Respiratory_dehydrogenases_1	Glucose-methanol-choline (GMC) oxidoreductase:NAD binding site	2	1	10	68	11	1	1243	2171	2855	1349	8742	4286
Cofactors, Vitamins, Prosthetic Groups, Pigments	Riboflavin, FMN, FAD	Riboflavin,_FMN_and_FAD_metabolism	5-amino-6-(5-phosphoribosylamino)uracil reductase (EC 1.1.1.193)	646	579	0	0	88	6	1242	1504	1266	1310	852	2256
Cofactors, Vitamins, Prosthetic Groups, Pigments	Coenzyme B	Coenzyme_B_synthesis	Coenzyme B synthesis from 2-oxoglutarate: steps 1, 6, and 10	2	3	6	0	0	0	1242	1732	1541	1397	9	1158
Amino Acids and Derivatives	Branched-chain amino acids	Ketoisovalerate_oxidoreductase	Hydroxymethylglutaryl-CoA synthase (EC 2.3.3.10)	147	1	6	3	0	0	1241	1930	1442	1514	24	1401
Clustering-based subsystems	CRISPRs and associated hypotheticals	CBSS-216592.1.peg.3534	CRISPR-associated protein Cas1	1	0	2	26	15	1	1240	1557	1325	1535	1690	1713
Cell Wall and Capsule	NULL	Peptidoglycan_Biosynthesis	UDP-N-acetylmuramate--alanine ligase (EC 6.3.2.8)	4646	950	489	8	0	1273	1239	737	608	1027	1724	3144
RNA Metabolism	RNA processing and modification	tRNA_modification_Archaea	tRNA (adenine57/58-N1)-methyltransferase (EC 2.1.1.36)	4	2	1	0	0	0	1236	1504	1204	1349	1464	1595
DNA Metabolism	DNA replication	DNA-replication	Holliday junction DNA helicase RuvB	635	538	705	68	9	523	1233	929	990	1136	1594	4636
Carbohydrates	One-carbon Metabolism	Methanogenesis	N(5),N(10)-methenyltetrahydromethanopterin cyclohydrolase (EC 3.5.4.27)	3	0	5	0	0	0	1233	1791	1253	1448	11	1154
Amino Acids and Derivatives	Branched-chain amino acids	Ketoisovalerate_oxidoreductase	Ketoisovalerate oxidoreductase subunit VorB (EC 1.2.7.7)	2	0	4	0	0	0	1231	1854	1295	1471	10	1470
RNA Metabolism	RNA processing and modification	Queuosine-Archaeosine_Biosynthesis	COG2047: Uncharacterized protein (ATP-grasp superfamily)	6	1	6	0	0	0	1228	1830	2090	1788	10	1191
Clustering-based subsystems	Recombination related cluster	CBSS-198094.1.peg.4426	DNA polymerase X family	0	1	9	0	1	0	1227	1378	886	892	625	1467
DNA Metabolism	DNA replication	DNA_replication,_archaeal	Replication factor A (ssDNA-binding protein)	7	0	1	0	0	0	1226	2451	2165	2050	2	1512
Cell Division and Cell Cycle	NULL	Cyanobacterial_Circadian_Clock	Circadian clock protein KaiC	3	0	2	4	0	0	1223	1345	1334	1413	88	1238
Carbohydrates	Central carbohydrate metabolism	Pyruvate_metabolism_I:_anaplerotic_reactions,_PEP	NADP-dependent malic enzyme (EC 1.1.1.40)	1522	792	525	0	4587	6	1221	913	1345	915	4736	2577
Amino Acids and Derivatives	Lysine, threonine, methionine, and cysteine	Methionine_Biosynthesis	Serine acetyltransferase (EC 2.3.1.30)	752	527	647	0	35	6	1219	1275	1140	1589	1018	1854
Membrane Transport	Protein secretion system, Type II	General_Secretion_Pathway	General secretion pathway protein E	1887	186	1	20	356	0	1216	725	444	1066	406	6542
Amino Acids and Derivatives	Lysine, threonine, methionine, and cysteine	Cysteine_Biosynthesis	Cystathionine gamma-lyase (EC 4.4.1.1)	10	3	6	4	1	0	1215	1273	1420	1372	2429	1710
Nitrogen Metabolism	NULL	Nitrogen_fixation	Nitrogenase vanadium-cofactor synthesis protein VnfE	2	3	3	0	0	0	1211	1799	1661	1654	11	1159
Cofactors, Vitamins, Prosthetic Groups, Pigments	Riboflavin, FMN, FAD	Flavodoxin	NAD(P)H oxidoreductase YRKL (EC 1.6.99.-)	0	0	12	0	0	0	1208	1410	1332	1316	27	1345
Regulation and Cell signaling	Programmed Cell Death and Toxin-antitoxin Systems	Toxin-antitoxin_systems_(other_than_RelBE_and_MazEF)	HigB toxin protein	284	45	47	0	72	0	1207	849	1464	1294	112	1629
RNA Metabolism	RNA processing and modification	tRNA_modification_Archaea	Iron-sulfur cluster assembly scaffold protein IscU	147	400	474	530	0	0	1204	1300	885	1359	98	1922
Miscellaneous	Plant-Prokaryote DOE project	COG1565	GTP cyclohydrolase I (EC 3.5.4.16) type 2	95	2	7	1	0	0	1204	2045	1603	1865	99	1569
Clustering-based subsystems	Isoprenoid/cell wall biosynthesis: PREDICTED UNDECAPRENYL DIPHOSPHATE PHOSPHATASE	CBSS-83331.1.peg.3039	Undecaprenyl pyrophosphate synthetase (EC 2.5.1.31)	644	165	248	9	821	791	1203	1483	1047	1334	1026	3057
DNA Metabolism	DNA repair	DNA_repair,_bacterial	Endonuclease IV (EC 3.1.21.2)	988	1913	255	0	1	3	1201	1486	1088	1303	18	1586
Carbohydrates	Central carbohydrate metabolism	Pyruvate_metabolism_I:_anaplerotic_reactions,_PEP	Pyruvate carboxyl transferase subunit A (EC 6.4.1.1)	2	2	3	1	0	0	1201	1609	1519	1596	41	1579
Clustering-based subsystems	Hypothetical in Lysine biosynthetic cluster	CBSS-323850.3.peg.3269	Diaminopimelate epimerase (EC 5.1.1.7)	593	25	433	49	861	0	1200	1429	1576	1637	964	2028
Protein Metabolism	Protein biosynthesis	Translation_initiation_factors_eukaryotic_and_archaeal	Eukaryotic translation initiation factor 2 gamma subunit	2	0	7	0	0	0	1199	1576	1034	1758	40	1442
Cofactors, Vitamins, Prosthetic Groups, Pigments	Riboflavin, FMN, FAD	Riboflavin,_FMN_and_FAD_metabolism	FO biosynthesis ArfB	2	2	3	0	0	0	1198	1642	1368	1390	8	1115
Nitrogen Metabolism	NULL	Ammonia_assimilation	Nitrogen regulatory protein P-II	1186	1109	531	826	4	2	1197	1732	1423	1894	557	2368
Carbohydrates	One-carbon Metabolism	Methanogenesis	N5-methyltetrahydromethanopterin:coenzyme M methyltransferase subunit D (EC 2.1.1.86)	3	2	1	0	0	0	1197	1513	1101	1098	2	867
Cofactors, Vitamins, Prosthetic Groups, Pigments	Tetrapyrroles	Coenzyme_B12_biosynthesis	Cobalt-precorrin-4 C11-methyltransferase (EC 2.1.1.133)	1048	735	460	0	8	25	1196	1750	1860	1327	44	1211
Miscellaneous	Plant-Prokaryote DOE project	At1g52510_AT4G12830_(COG0596)	Hydrolase, alpha/beta fold family protein, in hypothetical gene cluster	0	0	0	0	0	0	1196	0	0	2	2	187
Miscellaneous	Plant-Prokaryote DOE project	COG0451	Undecaprenyl-diphosphatase (EC 3.6.1.27)	548	975	33	0	1025	1133	1188	2026	1989	1568	1507	2694
Membrane Transport	NULL	Transport_of_Nickel_and_Cobalt	Substrate-specific component NikM of nickel ECF transporter	3	1	2	0	0	0	1184	1388	1230	1303	22	1093
Carbohydrates	One-carbon Metabolism	Methanogenesis	Methyl coenzyme M reductase I beta subunit (EC 2.8.4.1)	4	3	0	0	0	0	1171	2328	1321	1400	7	1008
Amino Acids and Derivatives	Glutamine, glutamate, aspartate, asparagine; ammonia assimilation	Glutamine,_Glutamate,_Aspartate_and_Asparagine_Biosynthesis	Glutamate synthase [NADPH] putative GlxC chain (EC 1.4.1.13)	5	1	4	0	0	0	1169	1509	1300	1500	20	1062
Carbohydrates	One-carbon Metabolism	Methanogenesis	Methyl coenzyme M reductase I alpha subunit (EC 2.8.4.1)	3	1	3	0	0	0	1166	1386	1265	1313	8	904
Virulence, Disease and Defense	Resistance to antibiotics and toxic compounds	Copper_homeostasis	Multicopper oxidase	0	0	0	2	3	71	1164	652	906	1233	8288	3860
DNA Metabolism	DNA replication	DNA_replication,_archaeal	Archaeal DNA polymerase II small subunit (EC 2.7.7.7)	5	0	5	0	0	0	1163	1647	1574	1595	9	1175
Cofactors, Vitamins, Prosthetic Groups, Pigments	Folate and pterines	methanopterin_biosynthesis	beta-ribofuranosylaminobenzene 5'-phosphate synthase	2	0	1	0	0	0	1161	1600	1251	1634	8	1097
Protein Metabolism	Protein degradation	Proteolysis_in_bacteria,_ATP-dependent	ATP-dependent Clp protease, ATP-binding subunit ClpC	1	3	2	1	1887	378	1160	763	398	457	921	2222
Potassium metabolism	NULL	Potassium_homeostasis	Kup system potassium uptake protein	949	1357	70	39	16	3	1160	748	543	1052	5150	3711
Carbohydrates	One-carbon Metabolism	Methanogenesis	Formylmethanofuran dehydrogenase (tungsten) operon gene F (polyferredoxin)	2	3	5	0	0	0	1158	1905	1457	1868	11	973
Phages, Prophages, Transposable elements, Plasmids	Phages, Prophages	Phage_integration_and_excision	Integrase	8107	6714	2729	269	1201	23	1157	1223	560	3570	5570	4865
Protein Metabolism	Protein degradation	Proteasome_archaeal	Proteasome-activating AAA-ATPase (PAN), archaeal	6	1	4	0	1	0	1157	1633	1184	1385	21	1303
Cell Wall and Capsule	NULL	Peptidoglycan_biosynthesis--gjo	UDP-N-acetylmuramoylalanine--D-glutamate ligase (EC 6.3.2.9)	1873	865	193	6	314	1405	1150	822	689	1126	2146	3132
Respiration	NULL	Carbon_monoxide_induced_hydrogenase	Iron-sulfur protein clustered with CO dehydrogenase/acetyl-CoA synthase	4	1	0	0	0	0	1150	1462	1041	1632	3	947
DNA Metabolism	DNA repair	DNA_repair,_bacterial	Exodeoxyribonuclease III (EC 3.1.11.2)	562	954	524	11	27	3312	1149	1695	1900	1584	1648	2087
Respiration	NULL	Methanogenesis_strays	Uncharacterized protein MJ0094	5	2	7	0	0	0	1143	1719	1360	1562	10	1023
RNA Metabolism	RNA processing and modification	tRNAmodification_position_34	tRNA-guanine transglycosylase (EC 2.4.2.29)	797	589	21	9	0	2	1141	815	523	993	2035	4108
Cofactors, Vitamins, Prosthetic Groups, Pigments	Coenzyme F420	Coenzyme_F420_synthesis	Coenzyme F420-0:L-glutamate ligase	3	1	4	0	0	0	1141	1359	1546	1508	7	1143
Miscellaneous	Plant-Prokaryote DOE project	COG2302	UDP-N-acetylglucosamine--N-acetylmuramyl-(pentapeptide) pyrophosphoryl-undecaprenol N-acetylglucosamine transferase (EC 2.4.1.227)	1428	535	177	1	430	1242	1139	1330	1269	1415	1133	2246
Carbohydrates	Central carbohydrate metabolism	Methylglyoxal_Metabolism	Aldehyde dehydrogenase (EC 1.2.1.3)	6	22	27	93	536	7	1133	952	722	1261	5096	2435
Nucleosides and Nucleotides	Detoxification	Housecleaning_nucleoside_triphosphate_pyrophosphatases	Deoxyuridine 5'-triphosphate nucleotidohydrolase (EC 3.6.1.23)	594	28	404	2	70	22	1130	1476	1264	1475	548	1497
Cofactors, Vitamins, Prosthetic Groups, Pigments	Folate and pterines	Molybdenum_cofactor_biosynthesis	Molybdopterin biosynthesis protein MoeA	949	200	586	2	6	745	1130	1237	959	1314	705	2166
Amino Acids and Derivatives	Alanine, serine, and glycine	Glycine_cleavage_system	Dihydrolipoamide dehydrogenase (EC 1.8.1.4)	914	429	268	5	0	7877	1125	1311	1103	1368	1768	1850
DNA Metabolism	DNA replication	DNA_replication,_archaeal	Replication factor C large subunit	2	0	6	0	0	0	1124	1487	1448	1367	8	991
Clustering-based subsystems	Biosynthesis of galactoglycans and related lipopolysacharides	CBSS-376686.6.peg.291	Glycosyl transferase, family 2	3	1	3	175	220	9	1123	1076	751	1394	512	3320
Cofactors, Vitamins, Prosthetic Groups, Pigments	Coenzyme M	coenzyme_M_biosynthesis	L-sulfolactate dehydrogenase (EC 1.1.1.272)	1	0	6	1	2	0	1120	1427	1510	1470	654	1463
DNA Metabolism	DNA repair	DNA_Repair_Base_Excision	Flap structure-specific endonuclease (EC 3.-.-.-)	4	0	4	0	0	0	1119	1509	1465	1328	54	1203
Clustering-based subsystems	NULL	NusA-TFII_Cluster	Transcription termination protein NusA	161	2	162	1	0	1221	1115	1036	725	1057	2255	4058
Amino Acids and Derivatives	Aromatic amino acids and derivatives	Aromatic_amino_acid_interconversions_with_aryl_acids	Amino acid-binding ACT	4	2	4	0	0	0	1111	1439	1084	1216	16	1022
Protein Metabolism	Protein biosynthesis	tRNA_aminoacylation,_Asp_and_Asn	Aspartyl-tRNA(Asn) amidotransferase subunit B (EC 6.3.5.6)	10	1	5	1	0	6	1111	815	308	1153	594	4536
Protein Metabolism	Protein degradation	Proteolysis_in_bacteria,_ATP-dependent	ATP-dependent Clp protease ATP-binding subunit ClpA	1616	247	115	153	5	137	1109	628	703	1148	2569	3022
Virulence, Disease and Defense	Resistance to antibiotics and toxic compounds	Arsenic_resistance	Arsenical pump-driving ATPase (EC 3.6.3.16)	7556	2181	1330	2	147	0	1104	1667	1749	1661	117	1257
Nitrogen Metabolism	NULL	Nitrogen_fixation	Nitrogenase FeMo-cofactor scaffold and assembly protein NifN	2	0	2	0	2	0	1104	1609	1178	1499	153	1483
DNA Metabolism	DNA replication	DNA-replication	Transcription-repair coupling factor	1184	447	946	121	26	274	1097	1041	688	882	3814	3920
Amino Acids and Derivatives	Aromatic amino acids and derivatives	Chorismate_Synthesis	3,7-dideoxy-D-threo-hepto-2, 6-diulosonate synthase (EC 4.2.3.-)	3	2	6	0	0	0	1097	1269	1422	1415	6	1212
Nitrogen Metabolism	NULL	Nitrogen_fixation	Transcriptional repressor of nif and glnA operons	2	0	2	0	0	0	1097	1861	1420	1590	10	1214
Cofactors, Vitamins, Prosthetic Groups, Pigments	Coenzyme F420	Coenzyme_F420_synthesis	7,8-didemethyl-8-hydroxy-5-deazariboflavin synthase subunit 1	3	1	6	0	0	0	1096	1617	1314	1370	19	1004
Cofactors, Vitamins, Prosthetic Groups, Pigments	Riboflavin, FMN, FAD	Riboflavin,_FMN_and_FAD_metabolism	6,7-dimethyl-8-ribityllumazine synthase (EC 2.5.1.9)	212	281	2	4	0	100	1093	906	889	855	835	1576
DNA Metabolism	DNA replication	DNA-replication	Chromosomal replication initiator protein DnaA	1359	633	324	32	78	56	1092	701	367	1046	1664	2847
Nitrogen Metabolism	NULL	Nitrogen_fixation	Nitrogenase vanadium-cofactor synthesis protein VnfN	5	4	4	0	0	0	1091	1824	1481	1541	5	1144
Nucleosides and Nucleotides	Pyrimidines	De_Novo_Pyrimidine_Synthesis	Dihydroorotate dehydrogenase, catalytic subunit (EC 1.3.3.1)	6	1	3	0	0	0	1088	1857	1144	1494	39	2202
DNA Metabolism	NULL	Restriction-Modification_System	Putative DNA-binding protein in cluster with Type I restriction-modification system	2	0	1	0	20	0	1087	764	801	867	1088	1962
Amino Acids and Derivatives	Branched-chain amino acids	Leucine_Biosynthesis	3-isopropylmalate dehydratase small subunit (EC 4.2.1.33)	1673	335	65	0	30	454	1082	1666	1256	1464	1496	1934
Cofactors, Vitamins, Prosthetic Groups, Pigments	NULL	Thiamin_biosynthesis	Thiamine-monophosphate kinase (EC 2.7.4.16)	442	627	2	0	206	89	1080	1062	1102	1333	1593	1680
Fatty Acids, Lipids, and Isoprenoids	Fatty acids	Fatty_Acid_Biosynthesis_FASII	3-oxoacyl-[acyl-carrier protein] reductase (EC 1.1.1.100)	645	354	82	372	1772	117	1077	894	738	1321	3732	3519
Respiration	Electron donating reactions	Hydrogenases	NAD-reducing hydrogenase subunit HoxF (EC 1.12.1.2)	2	2	0	0	0	1	1069	1085	658	1121	151	3130
Protein Metabolism	Protein processing and modification	G3E_family_of_P-loop_GTPases_(metallocenter_biosynthesis)	[NiFe] hydrogenase nickel incorporation-associated protein HypB	304	750	689	0	1372	0	1068	1577	1105	1410	919	1679
Carbohydrates	NULL	Sugar_utilization_in_Thermotogales	Beta-hexosaminidase (EC 3.2.1.52)	3	1	2	3	0	0	1066	792	420	516	4796	2999
Cofactors, Vitamins, Prosthetic Groups, Pigments	Folate and pterines	Methanopterin_biosynthesis2	COG1548 family protein	2	0	5	0	0	0	1064	1469	1024	1163	9	833
Virulence, Disease and Defense	Resistance to antibiotics and toxic compounds	Multidrug_Resistance_Efflux_Pumps	Macrolide export ATP-binding/permease protein MacB (EC 3.6.3.-)	2322	262	58	1	12	16	1062	390	485	618	218	2979
Amino Acids and Derivatives	Branched-chain amino acids	Branched-Chain_Amino_Acid_Biosynthesis	Acetolactate synthase small subunit (EC 2.2.1.6)	9738	586	169	5	10	21	1061	1478	1080	1309	832	1656
Respiration	Reverse electron transport	Mebrane_bound_hydrogenases	Energy conserving hydrogenase Ehb polyferredoxin (protein K)	2	1	2	0	0	0	1060	1689	1510	1646	3	1018
Phages, Prophages, Transposable elements, Plasmids	Transposable elements	CBSS-203122.12.peg.188	ComM-related protein	257	94	71	0	6	1	1058	396	401	567	1279	3497
Virulence, Disease and Defense	NULL	Streptococcus_agalactiae_virulome	N-acetylneuraminate synthase (EC 2.5.1.56)	0	1	3	3	0	0	1057	861	659	635	130	2688
Cofactors, Vitamins, Prosthetic Groups, Pigments	Folate and pterines	YgfZ	Formaldehyde activating enzyme	3	1	7	0	0	0	1056	1676	1483	1487	9	1038
Cofactors, Vitamins, Prosthetic Groups, Pigments	Folate and pterines	Molybdenum_cofactor_biosynthesis	Molybdopterin biosynthesis protein MoeB	551	93	198	1	0	0	1054	1111	915	1227	169	955
Phages, Prophages, Transposable elements, Plasmids	Transposable elements	Conjugative_transposon,_Bacteroidales	Putative mobilization protein BF0133	0	0	2	134	33	0	1053	411	375	300	22	883
Amino Acids and Derivatives	Aromatic amino acids and derivatives	Chorismate:_Intermediate_for_synthesis_of_Tryptophan,_PAPA_antibiotics,_PABA,_3-hydroxyanthranilate_and_more.	Phosphoribosylformimino-5-aminoimidazole carboxamide ribotide isomerase (EC 5.3.1.16)	1300	393	526	0	1	0	1049	1375	997	1294	730	1576
Clustering-based subsystems	Biosynthesis of galactoglycans and related lipopolysacharides	CBSS-258594.1.peg.3339	Glycosyl transferase, group 1	3	0	2	11	780	28	1047	817	663	1240	1229	2897
Carbohydrates	NULL	Sugar_utilization_in_Thermotogales	Myo-inositol 2-dehydrogenase 1 (EC 1.1.1.18)	608	28	35	0	0	0	1043	1323	1389	1451	46	1064
Fatty Acids, Lipids, and Isoprenoids	Isoprenoids	Archaeal_lipids	Acetyl-CoA acetyltransferase (EC 2.3.1.9)	4738	770	305	142	61	6	1042	1143	1130	1352	6313	4169
Cofactors, Vitamins, Prosthetic Groups, Pigments	Folate and pterines	YgfZ	Phosphoribosyl-AMP cyclohydrolase (EC 3.5.4.19)	764	212	246	0	14	5	1042	1376	843	1130	628	1207
Stress Response	Heat shock	Heat_shock_dnaK_gene_cluster_extended	Xanthosine/inosine triphosphate pyrophosphatase	2	0	4	0	2	275	1041	1594	2000	1072	116	1004
Cell Division and Cell Cycle	NULL	Bacterial_Cytoskeleton	Cell division protein FtsI [Peptidoglycan synthetase] (EC 2.4.1.129)	2903	3518	303	63	3080	191	1039	581	483	860	2025	2816
Carbohydrates	Central carbohydrate metabolism	TCA_Cycle	Aconitate hydratase X, predicted	1	1	0	0	0	0	1038	1429	1577	1373	13	991
Phages, Prophages, Transposable elements, Plasmids	Phages, Prophages	r1t-like_streptococcal_phages	structural protein	1827	1002	210	1	14	0	1033	1117	921	967	16	670
Amino Acids and Derivatives	Aromatic amino acids and derivatives	Aromatic_amino_acid_interconversions_with_aryl_acids	Indolepyruvate oxidoreductase subunit IorB (EC 1.2.7.8)	3	0	1	0	0	0	1031	1352	1120	1115	3	991
Carbohydrates	One-carbon Metabolism	Methanogenesis	N5-methyltetrahydromethanopterin:coenzyme M methyltransferase subunit H (EC 2.1.1.86)	3	2	9	0	0	0	1029	1386	2164	1290	4	972
RNA Metabolism	RNA processing and modification	tRNA_modification_Archaea	tRNA pseudouridine 55 synthase Archaea	1	1	2	0	0	0	1026	1272	1153	1135	11	744
Respiration	ATP synthases	F0F1-type_ATP_synthase	ATP synthase gamma chain (EC 3.6.3.14)	47	17	2	1	0	1364	1025	459	232	643	1642	2255
Cofactors, Vitamins, Prosthetic Groups, Pigments	Tetrapyrroles	Coenzyme_B12_biosynthesis	Vitamin B12 ABC transporter, permease component BtuC	316	768	212	4	10	0	1016	1491	1092	1366	116	1074
Fatty Acids, Lipids, and Isoprenoids	Isoprenoids	Archaeal_lipids	Glycerol-1-phosphate dehydrogenase [NAD(P)] (EC 1.1.1.261)	3	1	1	0	0	0	1016	1355	1178	1263	7	919
RNA Metabolism	Transcription	RNA_polymerase_archaeal	DNA-directed RNA polymerase subunit B'' (EC 2.7.7.6)	5	0	2	0	0	0	1016	1555	1182	1678	13	1162
RNA Metabolism	RNA processing and modification	Ribonuclease_H	Ribonuclease HII (EC 3.1.26.4)	319	236	485	106	0	0	1010	1115	1018	1012	506	2630
Clustering-based subsystems	Cytochrome biogenesis	CBSS-196164.1.peg.1690	Iron-sulfur cluster assembly ATPase protein SufC	340	427	233	18	1	1220	1009	1479	1137	1264	1398	1478
DNA Metabolism	DNA replication	DNA_replication,_archaeal	DNA primase small subunit (EC 2.7.7.-)	4	0	11	0	0	0	1006	1606	1458	1207	9	1237
RNA Metabolism	Transcription	RNA_polymerase_archaeal	DNA-directed RNA polymerase subunit B' (EC 2.7.7.6)	2	1	1	0	0	0	1002	1644	1187	1535	9	1298
Respiration	Reverse electron transport	Energy_conserving_hydrogenase,_Methanococcales-Methanobacteriales-Methanopyrales	Energy conserving hydrogenase Eha transmembrane protein J	2	0	4	0	0	0	1001	1441	1272	1481	10	928
Protein Metabolism	Protein biosynthesis	Ribosome_SSU_bacterial	SSU ribosomal protein S7p (S5e)	240	210	82	0	1	33	1000	913	731	1859	888	2182
Nucleosides and Nucleotides	Purines	Purine_conversions	Inosine-guanosine kinase (EC 2.7.1.73)	470	277	32	0	0	0	998	1375	956	1241	9	947
Cell Division and Cell Cycle	NULL	Macromolecular_synthesis_operon	RNA polymerase sigma factor RpoD	711	597	49	0	2	113	994	637	585	882	2348	3472
DNA Metabolism	DNA repair	DNA_repair,_bacterial_MutL-MutS_system	DNA mismatch repair protein MutS	3444	2851	3668	0	8	1	992	1117	1684	1132	3230	4293
Cofactors, Vitamins, Prosthetic Groups, Pigments	Tetrapyrroles	Heme_and_Siroheme_Biosynthesis	Porphobilinogen synthase (EC 4.2.1.24)	905	507	380	5	2	257	992	2058	2226	1633	2077	2564
DNA Metabolism	DNA repair	DNA_repair,_bacterial_photolyase	Deoxyribodipyrimidine photolyase, type II (EC 4.1.99.3)	6	1	2	1	0	0	992	1477	1264	1353	10	1166
Clustering-based subsystems	Cytochrome biogenesis	CBSS-196164.1.peg.1690	ABC-type multidrug transport system, ATPase component	486	399	117	8	161	4	989	1289	832	1055	1060	2216
Respiration	Electron donating reactions	H2:CoM-S-S-HTP_oxidoreductase	CoB--CoM-reducing hydrogenase (Cys) beta subunit	2	4	5	0	0	0	988	1518	1504	1798	28	1105
Respiration	Electron donating reactions	H2:CoM-S-S-HTP_oxidoreductase	CoB--CoM-reducing hydrogenase (Cys) gamma subunit	5	0	8	0	0	0	987	1677	1213	1736	28	1100
Stress Response	Osmotic stress	Osmoregulation	Aquaporin Z	569	5	7	1	0	0	982	1426	1356	1705	133	1137
RNA Metabolism	RNA processing and modification	tRNA_nucleotidyltransferase	tRNA nucleotidyltransferase, archaeal type (EC 2.7.7.21) (EC 2.7.7.25)	1	0	6	0	0	0	976	1275	1167	1228	8	1019
Cofactors, Vitamins, Prosthetic Groups, Pigments	NAD and NADP	NAD_and_NADP_cofactor_biosynthesis_global	L-Aspartate dehydrogenase (EC 1.4.1.21)	2	0	2	0	0	0	975	1440	1064	1237	16	970
Sulfur Metabolism	Inorganic sulfur assimilation	Inorganic_Sulfur_Assimilation	4Fe-4S ferredoxin, iron-sulfur binding	83	109	43	0	77	84	973	1298	1038	1166	229	1656
Virulence, Disease and Defense	Resistance to antibiotics and toxic compounds	Multidrug_Resistance_Efflux_Pumps	Multi antimicrobial extrusion protein (Na(+)/drug antiporter), MATE family of MDR efflux pumps	1632	54	287	0	9	0	973	1361	1147	1120	10	954
Amino Acids and Derivatives	Arginine; urea cycle, polyamines	Arginine_Biosynthesis_extended	N-acetyl-gamma-glutamyl-phosphate reductase (EC 1.2.1.38)	1582	1214	1568	10	0	2616	973	1335	1037	1391	1204	2170
Clustering-based subsystems	NULL	RNA_modification_and_chromosome_partitioning_cluster	tRNA uridine 5-carboxymethylaminomethyl modification enzyme GidA	196	274	6	58	23	0	971	936	516	1264	2883	3878
Respiration	Reverse electron transport	Energy_conserving_hydrogenase,_Methanococcales-Methanobacteriales-Methanopyrales	Energy conserving hydrogenase Eha associated gene 2	3	1	2	0	0	0	971	1627	1763	1348	8	901
Amino Acids and Derivatives	Aromatic amino acids and derivatives	Common_Pathway_For_Synthesis_of_Aromatic_Compounds_(DAHP_synthase_to_chorismate)	Shikimate 5-dehydrogenase I alpha (EC 1.1.1.25)	574	57	21	0	7	127	967	1207	1049	1048	947	1442
Cofactors, Vitamins, Prosthetic Groups, Pigments	Tetrapyrroles	Heme_and_Siroheme_Biosynthesis	Glutamyl-tRNA reductase (EC 1.2.1.70)	368	248	21	1	2	0	966	1177	1448	1434	278	1849
Carbohydrates	One-carbon Metabolism	Methanogenesis	F420-dependent N(5),N(10)-methylenetetrahydromethanopterin reductase (EC 1.5.99.11)	4	2	6	0	0	0	959	1532	1477	1159	10	965
Carbohydrates	Aminosugars	Fructoselysine_(Amadori_product)_utilization_pathway	Fructoselysine 6-phosphate deglycase (EC 3.5.-.-)	1	0	2	0	0	0	959	1159	1132	1282	10	812
Carbohydrates	Di- and oligosaccharides	Beta-Glucoside_Metabolism	Beta-glucoside bgl operon antiterminator, BglG family	4	0	0	0	0	0	959	1	0	0	1	0
Miscellaneous	Plant-Prokaryote DOE project	At4g38090	Protein-N(5)-glutamine methyltransferase PrmC, methylates polypeptide chain release factors RF1 and RF2	291	184	7	1	9	3	956	874	1004	913	484	1946
Protein Metabolism	Protein biosynthesis	Ribosome_SSU_bacterial	SSU ribosomal protein S12p (S23e)	485	369	95	0	0	27	954	937	740	1511	790	1976
Phages, Prophages, Transposable elements, Plasmids	Transposable elements	CBSS-203122.12.peg.188	MG(2+) CHELATASE FAMILY PROTEIN	259	47	258	0	43	0	953	455	439	714	956	2285
Cofactors, Vitamins, Prosthetic Groups, Pigments	Folate and pterines	5-FCL-like_protein	H4MPt-dependent SHMT	2	0	2	0	0	0	951	1239	1005	1239	3	925
Respiration	NULL	Methanogenesis_strays	Uncharacterized protein MJ0054	7	1	5	0	0	0	946	1363	904	1215	9	987
Cofactors, Vitamins, Prosthetic Groups, Pigments	NAD and NADP	NAD_and_NADP_cofactor_biosynthesis_global	NAD kinase (EC 2.7.1.23)	647	940	129	2	11	159	945	1142	1291	1130	1324	1708
Membrane Transport	Protein translocation across cytoplasmic membrane	HtrA_and_Sec_secretion	Protein-export membrane protein SecF (TC 3.A.5.1.1)	972	545	25	0	3	237	941	1107	1136	1225	1196	3161
Amino Acids and Derivatives	Aromatic amino acids and derivatives	Tryptophan_catabolism	Acetaldehyde dehydrogenase (EC 1.2.1.10)	2784	3486	2572	1	0	0	940	1370	890	1079	15	1349
RNA Metabolism	Transcription	RNA_polymerase_archaeal	DNA-directed RNA polymerase subunit A'' (EC 2.7.7.6)	0	2	3	0	0	0	938	982	864	1098	6	862
Carbohydrates	Central carbohydrate metabolism	TCA_Cycle	Isocitrate dehydrogenase [NADP] (EC 1.1.1.42)	1330	1532	1358	3	1	256	937	663	497	1085	6663	2695
Nucleosides and Nucleotides	Purines	De_Novo_Purine_Biosynthesis	Phosphoribosylaminoimidazolecarboxamide formyltransferase [alternate form]	4	1	6	0	1	0	937	1333	1238	1127	11	920
Stress Response	NULL	SigmaB_stress_responce_regulation	Serine phosphatase RsbU, regulator of sigma subunit	527	1293	133	2	1767	1	935	1121	860	1033	227	2628
Clustering-based subsystems	Shiga toxin cluster	CBSS-194948.1.peg.143	P protein	2609	1961	838	99	25	2	935	978	2286	1234	4003	3861
RNA Metabolism	RNA processing and modification	tRNA_modification_Archaea	Predicted RNA-binding protein COG1491	2	0	3	0	0	0	932	1116	1140	994	8	816
Cofactors, Vitamins, Prosthetic Groups, Pigments	Quinone cofactors	Ubiquinone_Biosynthesis	3-polyprenyl-4-hydroxybenzoate carboxy-lyase UbiX (EC 4.1.1.-)	904	551	406	0	0	0	926	951	872	1160	1038	1252
Miscellaneous	Plant-Prokaryote DOE project	At2g23840	DNA-directed RNA polymerase alpha subunit (EC 2.7.7.6)	793	126	153	4	5069	185	925	829	405	1264	2036	3971
Clustering-based subsystems	NULL	LSU_ribosomal_proteins_cluster	Transcription antitermination protein NusG	251	38	72	0	27	132	925	443	233	541	955	3306
Protein Metabolism	Protein processing and modification	G3E_family_of_P-loop_GTPases_(metallocenter_biosynthesis)	[NiFe] hydrogenase metallocenter assembly protein HypD	451	1080	1270	0	0	0	924	1404	982	1230	2113	2573
Clustering-based subsystems	NULL	LSU_ribosomal_proteins_cluster	LSU ribosomal protein L7/L12 (P1/P2)	156	8	6	0	31	115	919	449	202	1038	952	2443
Clustering-based subsystems	Proteasome related clusters	Proteasome_subunit_alpha_archaeal_cluster	Exosome complex exonuclease 1	2	0	4	0	0	0	919	1061	883	1046	14	772
Clustering-based subsystems	Two related proteases	CBSS-257314.1.peg.676	FIG002344: Hydrolase (HAD superfamily)	0	0	0	0	0	0	916	364	202	348	39	3182
Carbohydrates	Organic acids	Propionyl-CoA_to_Succinyl-CoA_Module	Methylmalonyl-CoA mutase (EC 5.4.99.2)	261	791	72	1	54	8	915	1361	897	1031	3918	4868
Clustering-based subsystems	Clustering-based subsystems	Sporulation-related_Hypotheticals	UDP-N-acetylglucosamine 1-carboxyvinyltransferase (EC 2.5.1.7)	3522	1264	152	15	1	94	914	655	800	1281	2236	5035
Cofactors, Vitamins, Prosthetic Groups, Pigments	Folate and pterines	Molybdenum_cofactor_biosynthesis	Molybdenum cofactor biosynthesis protein MoaB	741	363	112	0	0	189	909	1433	1246	1154	536	1145
Cofactors, Vitamins, Prosthetic Groups, Pigments	Tetrapyrroles	Coenzyme_B12_biosynthesis	Cobalt-precorrin-6x reductase (EC 1.3.1.54)	1230	1036	571	0	0	0	908	1013	663	931	19	621
DNA Metabolism	DNA repair	DNA_repair,_bacterial_RecBCD_pathway	RecD-like DNA helicase YrrC	2	0	2	17	24	0	902	871	952	1112	56	1570
Amino Acids and Derivatives	Branched-chain amino acids	Valine_degradation	Butyryl-CoA dehydrogenase (EC 1.3.99.2)	2545	2394	3	264	308	4	897	829	774	1220	3791	4708
Respiration	Electron donating reactions	Respiratory_Complex_I	NADH-ubiquinone oxidoreductase chain N (EC 1.6.5.3)	497	45	4	58	3	316	897	555	326	724	2601	2962
Cofactors, Vitamins, Prosthetic Groups, Pigments	Folate and pterines	YgfZ	Queuosine Biosynthesis QueC ATPase	921	943	1763	4	0	839	897	1244	1055	1334	147	1548
Membrane Transport	ABC transporters	ABC_transporter_tungstate_(TC_3.A.1.6.2)	ABC-type tungstate transport system, periplasmic binding protein	3	0	2	0	0	0	897	1331	916	1229	139	1810
Carbohydrates	One-carbon Metabolism	Methanogenesis	N5-methyltetrahydromethanopterin:coenzyme M methyltransferase subunit C (EC 2.1.1.86)	2	0	1	0	0	0	895	953	787	865	2	699
Protein Metabolism	Protein biosynthesis	tRNA_aminoacylation,_Asp_and_Asn	Aspartyl-tRNA(Asn) synthetase (EC 6.1.1.23)	2	1	2	0	2	1	894	619	589	948	160	2063
Clustering-based subsystems	Proteasome related clusters	Proteasome_subunit_alpha_archaeal_cluster	Probable exosome complex exonuclease 2 (EC 3.1.13.-)	1	1	5	0	0	0	894	982	926	996	9	828
Respiration	Reverse electron transport	Archaeal_membrane_bound_hydrogenases	Energy conserving hydrogenase Eha transmembrane protein G	0	0	1	0	0	0	891	1431	1124	1252	1	901
RNA Metabolism	RNA processing and modification	tRNA_modification_Archaea	tRNA(U54)-2-thioribothymidine synthetase	2	2	5	0	0	0	887	1626	1615	1176	6	1081
Nucleosides and Nucleotides	Detoxification	Housecleaning_nucleoside_triphosphate_pyrophosphatases	5-nucleotidase SurE (EC 3.1.3.5)	576	351	1108	0	258	0	886	1224	955	1056	1288	1707
Virulence, Disease and Defense	Resistance to antibiotics and toxic compounds	Cobalt-zinc-cadmium_resistance	Transcriptional regulator, MerR family	316	10	7	2	26	46	886	756	431	828	870	916
DNA Metabolism	DNA recombination	RuvABC_plus_a_hypothetical	FIG000859: hypothetical protein YebC	429	391	187	4	211	457	884	623	493	564	1295	2831
Clustering-based subsystems	NULL	LSU_ribosomal_proteins_cluster	LSU ribosomal protein L1p (L10Ae)	188	27	26	2	13	299	884	421	307	776	1991	2674
RNA Metabolism	RNA processing and modification	Queuosine-Archaeosine_Biosynthesis	Peptidyl-prolyl cis-trans isomerase (EC 5.2.1.8)	0	1	5	0	1944	214	883	920	949	882	607	1543
Protein Metabolism	Protein biosynthesis	Ribosome_LSU_bacterial	LSU ribosomal protein L2p (L8e)	393	15	95	11	676	20	883	560	354	828	1590	3657
Respiration	ATP synthases	V-Type_ATP_synthase	V-type ATP synthase subunit C (EC 3.6.3.14)	13	1	2	0	0	0	883	1258	1241	1148	3	731
Cofactors, Vitamins, Prosthetic Groups, Pigments	Tetrapyrroles	Coenzyme_B12_biosynthesis	ATPase component CbiO of energizing module of cobalt ECF transporter	1050	984	591	0	31	0	882	1090	810	1350	39	950
Cofactors, Vitamins, Prosthetic Groups, Pigments	Coenzyme F420	Coenzyme_F420_synthesis	Lactyl (2) diphospho-(5')guanosine:7,8-didemethyl-8-hydroxy-5-deazariboflavin 2-phospho-L-lactate transferase	2	1	1	0	0	0	882	1088	1325	1079	15	816
Cofactors, Vitamins, Prosthetic Groups, Pigments	Tetrapyrroles	Cobalamin_synthesis	Cobalt-precorrin-3b C17-methyltransferase	984	718	481	0	0	28	880	1367	1114	1133	28	1159
Respiration	Electron donating reactions	Coenzyme_F420_hydrogenase	coenzyme F420-reducing hydrogenase, beta subunit homolog	2	0	2	0	0	0	879	1337	1074	1247	5	812
Carbohydrates	Central carbohydrate metabolism	Entner-Doudoroff_Pathway	Pyruvate kinase (EC 2.7.1.40)	2219	1768	1882	0	62	1093	874	629	405	1044	2875	3876
Clustering-based subsystems	Proteasome related clusters	Proteasome_subunit_alpha_archaeal_cluster	Probable exosome complex RNA-binding protein 1	4	3	1	0	0	0	874	931	953	914	6	710
Clustering-based subsystems	Protein export?	CBSS-393121.3.peg.2760	Peptide chain release factor 2	915	8	12	86	768	4923	872	441	393	728	1212	2579
Miscellaneous	Plant-Prokaryote DOE project	COG0523	Zinc ABC transporter, ATP-binding protein ZnuC	490	425	392	1	125	368	869	1225	766	745	59	1340
RNA Metabolism	RNA processing and modification	tRNA_modification_Archaea	archaeosine tRNA-ribosyltransferase (EC 2.4.2.-) type 2	1	0	1	0	0	0	863	980	891	957	9	863
DNA Metabolism	DNA replication	DNA-replication	DNA primase (EC 2.7.7.-)	3370	1960	199	1	328	1543	860	724	685	1113	1285	3414
Cell Wall and Capsule	NULL	Peptidoglycan_Biosynthesis	UDP-N-acetylmuramoylalanyl-D-glutamate--2,6-diaminopimelate ligase (EC 6.3.2.13)	1736	863	115	3	17	387	860	837	611	696	2233	2866
Virulence, Disease and Defense	Toxins and superantigens	Diphtheria_toxin	diptheria toxin resistance protein required for diphthamide biosynthesis (Saccharomyces)-like 1	1	0	2	1	0	0	859	1614	1082	1104	16	709
Amino Acids and Derivatives	Histidine Metabolism	Histidine_Biosynthesis	Imidazoleglycerol-phosphate dehydratase (EC 4.2.1.19)	31	2	8	0	0	8	855	650	926	1330	155	1246
DNA Metabolism	DNA recombination	DNA_recombination,_archaeal	DNA repair and recombination protein RadA	2	1	2	0	0	0	855	1122	919	983	21	1040
RNA Metabolism	RNA processing and modification	tRNA_modification_Archaea	COG3269, Predicted RNA-binding protein, contains TRAM domain	4	0	3	0	0	0	852	1220	856	1244	7	821
Protein Metabolism	Protein biosynthesis	Ribosome_SSU_eukaryotic_and_archaeal	SSU ribosomal protein S13e (S15p)	5	0	2	0	0	0	852	1149	886	848	14	630
Amino Acids and Derivatives	Branched-chain amino acids	Leucine_Degradation_and_HMG-CoA_Metabolism	Branched-chain alpha-keto acid dehydrogenase, E1 component, beta subunit (EC 1.2.4.4)	2	0	0	0	14	0	851	522	328	557	3339	1898
Clustering-based subsystems	Cell Division	Cell_Division_Cluster	Cell division protein FtsA	1630	299	1008	1	348	0	850	666	549	915	2461	2882
DNA Metabolism	CRISPs	CRISPRs	CRISPR-associated protein Cas2	0	3	0	2	14	2	846	835	800	852	342	644
RNA Metabolism	RNA processing and modification	tRNA_processing	Ribonuclease Z (EC 3.1.26.11)	292	32	4	0	2	0	846	1289	929	1002	706	1081
Respiration	Reverse electron transport	Mebrane_bound_hydrogenases	Energy conserving hydrogenase Ehb protein Q	1	1	4	0	0	0	845	1174	1097	1352	11	832
Cofactors, Vitamins, Prosthetic Groups, Pigments	Coenzyme A	Coenzyme_A_Biosynthesis	Phosphopantothenoylcysteine decarboxylase (EC 4.1.1.36)	1865	58	755	6	110	2	843	1380	1085	1387	693	1464
Sulfur Metabolism	Organic sulfur assimilation	Alkanesulfonate_assimilation	Putative arylsulfatase regulatory protein	3632	1825	2226	0	18	0	841	1214	780	1167	17	735
Carbohydrates	One-carbon Metabolism	One-carbon_metabolism_by_tetrahydropterines	F420-dependent methylenetetrahydromethanopterin dehydrogenase (EC 1.5.99.9)	1	1	3	0	0	0	840	1210	1176	1061	4	837
RNA Metabolism	RNA processing and modification	tRNA_modification_Archaea	Archease	5	0	3	0	0	0	839	983	789	863	7	623
Phages, Prophages, Transposable elements, Plasmids	Phages, Prophages	Phage_regulation_of_gene_expression	Nudix hydrolase	220	13	85	0	0	0	837	1258	954	936	45	995
DNA Metabolism	DNA replication	DNA_replication,_archaeal	Replication factor C small subunit	1	3	3	0	0	0	835	1112	1077	987	18	790
Virulence, Disease and Defense	Resistance to antibiotics and toxic compounds	Cadmium_resistance	Cadmium-transporting ATPase (EC 3.6.3.3)	2	0	3	0	918	0	833	956	929	902	56	1055
Clustering-based subsystems	Biosynthesis of galactoglycans and related lipopolysacharides	CBSS-376686.6.peg.291	glycosyl transferase, family 2	0	0	2	521	111	0	831	673	455	943	287	2484
Protein Metabolism	Protein biosynthesis	tRNA_aminoacylation,_Glu_and_Gln	Glutaminyl-tRNA synthetase (EC 6.1.1.18)	1340	124	40	8	1	96	829	605	294	677	2302	3299
Fatty Acids, Lipids, and Isoprenoids	Fatty acids	Fatty_Acid_Biosynthesis_FASII	3-oxoacyl-[acyl-carrier-protein] synthase, KASII (EC 2.3.1.41)	859	303	101	2	380	291	826	563	569	782	1691	3835
Amino Acids and Derivatives	Aromatic amino acids and derivatives	Chorismate_Synthesis	Prephenate dehydratase (EC 4.2.1.51)	307	278	654	0	0	451	823	1166	1483	1330	1031	1920
Cofactors, Vitamins, Prosthetic Groups, Pigments	Folate and pterines	5-FCL-like_protein	Phosphomethylpyrimidine kinase (EC 2.7.4.7)	1064	1	46	661	3	3588	822	1166	1111	1009	745	1146
Phosphorus Metabolism	NULL	High_affinity_phosphate_transporter_and_control_of_PHO_regulon	Phosphate transport system permease protein PstA (TC 3.A.1.7.1)	496	2	4	0	28	7	821	1105	1086	1435	316	1657
Respiration	Reverse electron transport	Archaeal_membrane_bound_hydrogenases	Energy conserving hydrogenase Ehb small subunit (protein M)	1	3	6	0	0	0	821	1959	962	1095	8	748
Respiration	Reverse electron transport	Mebrane_bound_hydrogenases	Energy conserving hydrogenase Eha polyferredoxin (protein P)	1	2	3	0	0	0	821	1275	1105	1161	4	713
Protein Metabolism	Protein biosynthesis	Ribosome_LSU_eukaryotic_and_archaeal	LSU ribosomal protein P0 (L10p)	2	1	5	0	0	0	821	1224	1165	1066	19	956
Clustering-based subsystems	Putative Isoquinoline 1-oxidoreductase subunit	CBSS-314267.3.peg.390	Isoquinoline 1-oxidoreductase beta subunit (EC 1.3.99.16)	0	0	0	3	0	2	820	382	216	841	3710	911
Cell Wall and Capsule	NULL	Peptidoglycan_Biosynthesis	UDP-N-acetylenolpyruvoylglucosamine reductase (EC 1.1.1.158)	1816	167	419	0	0	1004	819	587	505	446	1548	2012
Amino Acids and Derivatives	Branched-chain amino acids	Ketoisovalerate_oxidoreductase	Transcriptional regulator, Hth-3 family	2	0	0	0	0	0	818	1077	853	918	5	748
Protein Metabolism	Protein biosynthesis	Universal_GTPases	GTP-binding protein TypA/BipA	285	221	119	0	79	195	810	943	957	671	1984	3446
Protein Metabolism	Protein degradation	Proteolysis_in_bacteria,_ATP-dependent	ATP-dependent Clp protease proteolytic subunit (EC 3.4.21.92)	293	17	5	2	867	1388	809	680	473	883	1983	3199
Clustering-based subsystems	NULL	Bacterial_Cell_Division	Cell division protein MraZ	640	1009	4	1	0	0	809	110	94	184	516	548
RNA Metabolism	RNA processing and modification	tRNA_modification_Bacteria	tRNA:Cm32/Um32 methyltransferase	89	377	453	0	16	0	800	962	1017	1081	162	897
Carbohydrates	Central carbohydrate metabolism	Glycolysis_and_Gluconeogenesis,_including_Archaeal_enzymes	Pyruvate,phosphate dikinase (EC 2.7.9.1)	0	0	0	13062	19	2073	797	662	365	434	322	3588
Clustering-based subsystems	NULL	Bacterial_Cell_Division	rRNA small subunit methyltransferase H	786	1048	20	0	930	7	796	464	367	630	1455	2301
Cofactors, Vitamins, Prosthetic Groups, Pigments	Quinone cofactors	Menaquinone_and_Phylloquinone_Biosynthesis	2-heptaprenyl-1,4-naphthoquinone methyltransferase (EC 2.1.1.-)	2	0	1	0	2	0	795	1021	855	1065	7	835
Phages, Prophages, Transposable elements, Plasmids	Phages, Prophages	Phage_regulation_of_gene_expression	RNA polymerase sigma factor	1438	1353	1645	6	576	288	793	629	382	950	2248	3399
Clustering-based subsystems	Probably GTP or GMP signaling related	CBSS-176299.4.peg.1292	Signal peptidase I (EC 3.4.21.89)	414	1033	45	0	214	107	791	1040	610	949	543	1245
Cell Division and Cell Cycle	NULL	Cyanobacterial_Circadian_Clock	Circadian phase modifier	1	1	5	0	0	0	791	1124	909	896	21	1342
Nucleosides and Nucleotides	Detoxification	Nudix_proteins_(nucleoside_triphosphate_hydrolases)	NADH pyrophosphatase (EC 3.6.1.22)	119	113	450	2	0	1	790	821	654	845	196	763
Clustering-based subsystems	Probably GTP or GMP signaling related	CBSS-176299.4.peg.1292	Ribonuclease III (EC 3.1.26.3)	271	557	44	0	32	272	788	656	434	834	652	1705
Cofactors, Vitamins, Prosthetic Groups, Pigments	Riboflavin, FMN, FAD	Riboflavin,_FMN_and_FAD_metabolism	Pyrimidine deaminase archaeal predicted (EC 3.5.4.26)	2	1	2	0	0	0	788	1069	1133	1225	34	789
Clustering-based subsystems	Chromosome Replication	SeqA_and_Co-occurring_Genes	Phosphoglucomutase (EC 5.4.2.2)	1845	1752	184	13	7	2	787	604	707	424	1996	1620
Clustering-based subsystems	NULL	CBSS-176299.4.peg.1996B	SSU ribosomal protein S2p (SAe)	399	1	42	5	150	23	785	350	346	547	1327	3416
Cell Wall and Capsule	Capsular and extracellular polysacchrides	dTDP-rhamnose_synthesis	dTDP-Rha:A-D-GlcNAc-diphosphoryl polyprenol, A-3-L-rhamnosyl transferase WbbL	2	0	2	0	0	449	785	942	956	1375	93	941
Cofactors, Vitamins, Prosthetic Groups, Pigments	Tetrapyrroles	Coenzyme_B12_biosynthesis	Sirohydrochlorin cobaltochelatase (EC 4.99.1.3)	1	0	3	0	0	0	784	965	958	803	27	528
Miscellaneous	Plant-Prokaryote DOE project	COG0523	Phosphoribosyl-ATP pyrophosphatase (EC 3.6.1.31)	939	309	329	22	12	3	779	825	733	871	570	662
RNA Metabolism	RNA processing and modification	tRNA_modification_Archaea	Fe-S OXIDOREDUCTASE (1.8.-.-) Wyeosine biosynthesis	1	4	8	0	0	0	779	1029	1535	1000	0	752
Respiration	Electron donating reactions	Respiratory_Complex_I	NADH-ubiquinone oxidoreductase chain M (EC 1.6.5.3)	789	42	4	164	2	958	777	525	431	935	2940	3318
Amino Acids and Derivatives	Aromatic amino acids and derivatives	Phenylalanine_and_Tyrosine_Branches_from_Chorismate	Prephenate and/or arogenate dehydrogenase (unknown specificity) (EC 1.3.1.12)(EC 1.3.1.43)	1	7	1	10	0	0	777	1066	1130	1022	499	1057
RNA Metabolism	RNA processing and modification	tRNA_processing	tRNAHis-5'-guanylyltransferase	1	0	2	0	8	0	776	1024	808	804	5	650
RNA Metabolism	RNA processing and modification	rRNA_modification_Archaea	Putative RNA-binding protein COG1094	0	0	5	0	0	0	774	844	751	786	12	654
Phages, Prophages, Transposable elements, Plasmids	Phages, Prophages	r1t-like_streptococcal_phages	Phage protein	9446	8439	4332	4	3489	4	768	569	791	1607	1197	1888
Carbohydrates	NULL	Unknown_carbohydrate_utilization_(_cluster_Ydj_)	Peptide methionine sulfoxide reductase MsrB (EC 1.8.4.12)	82	373	8	0	665	4	768	880	812	942	684	1232
RNA Metabolism	RNA processing and modification	tRNA_modification_Archaea	tRNA-(G10-N2) methyltransferase; tRNA-(G10-N2) dimethyltransferase	4	0	4	0	0	0	768	921	655	826	6	572
Miscellaneous	Plant-Prokaryote DOE project	At1g69340_At2g40600	DNA/RNA-binding protein Alba	1	1	1	0	0	2	767	869	1018	1082	11	809
Membrane Transport	NULL	Ton_and_Tol_transport_systems	MotA/TolQ/ExbB proton channel family protein	783	859	638	2	257	0	765	912	999	1322	1487	1798
Membrane Transport	NULL	Transport_of_Nickel_and_Cobalt	Nickel responsive regulator NikR	559	1	111	0	4	6	764	1145	853	915	101	912
Nucleosides and Nucleotides	NULL	Ribonucleotide_reduction	Ribonucleotide reductase of class III (anaerobic), activating protein (EC 1.97.1.4)	579	185	3	78	0	0	764	720	607	891	9	1085
Protein Metabolism	Protein biosynthesis	Translation_initiation_factors_eukaryotic_and_archaeal	Eukaryotic translation initiation factor 2 alpha subunit	1	1	138	0	0	0	764	1188	1281	1140	16	795
Nucleosides and Nucleotides	Pyrimidines	pyrimidine_conversions	Thioredoxin reductase (EC 1.8.1.9)	165	57	32	96	38	321	763	834	329	973	2137	2415
Cofactors, Vitamins, Prosthetic Groups, Pigments	Coenzyme A	Coenzyme_A_Biosynthesis	Dephospho-CoA kinase archaeal, predicted (EC 2.7.1.24)	0	0	0	0	0	0	762	1127	772	992	8	777
Clustering-based subsystems	Clustering-based subsystems	CBSS-280355.3.peg.2835	tRNA nucleotidyltransferase (EC 2.7.7.21) (EC 2.7.7.25)	785	1683	84	1	4	4	761	401	223	601	1221	2355
Respiration	Reverse electron transport	Energy_conserving_hydrogenase,_Methanococcales-Methanobacteriales-Methanopyrales	Energy conserving hydrogenase Eha transmembrane protein F	1	2	1	0	0	0	760	1170	1021	1046	1	668
Clustering-based subsystems	Translation	CBSS-326442.4.peg.1852	Cytosine deaminase (EC 3.5.4.1)	2652	714	883	0	4	0	757	882	691	961	142	737
Clustering-based subsystems	Proteasome related clusters	Proteasome_subunit_alpha_archaeal_cluster	Shwachman-Bodian-Diamond syndrome protein	5	2	4	0	0	0	754	967	877	912	12	652
Amino Acids and Derivatives	Branched-chain amino acids	Isoleucine_degradation	Acyl-CoA dehydrogenase, short-chain specific (EC 1.3.99.2)	917	624	4	361	279	27	750	919	778	1044	5199	3627
RNA Metabolism	RNA processing and modification	RNA_methylation	tRNA (5-methylaminomethyl-2-thiouridylate)-methyltransferase (EC 2.1.1.61)	790	547	672	1	2	36	749	379	372	569	2674	2901
Cofactors, Vitamins, Prosthetic Groups, Pigments	Folate and pterines	5-FCL-like_protein	Alcohol dehydrogenase (EC 1.1.1.1)	2149	3800	1618	50	2385	144	748	572	919	807	4446	2409
Phosphorus Metabolism	NULL	P_uptake_(cyanobacteria)	Phosphate transport system permease protein PstC (TC 3.A.1.7.1)	413	1	5	1	30	16	746	922	898	1155	356	1508
Amino Acids and Derivatives	Branched-chain amino acids	Ketoisovalerate_oxidoreductase	Pyruvate:ferredoxin oxidoreductase, gamma subunit (EC 1.2.7.1)	3	0	2	0	0	90	746	1078	1113	838	30	1216
Clustering-based subsystems	NULL	Glycogen_metabolism_cluster	1,4-alpha-glucan (glycogen) branching enzyme, GH-13-type (EC 2.4.1.18)	1034	2863	2262	1	27	11	744	569	714	597	3214	3498
RNA Metabolism	RNA processing and modification	tRNA_modification_Archaea	tRNA N2,N2-dimethyl(Guanine26-N2)-methyltransferase (EC 2.1.1.32)	0	0	1	0	0	0	743	1263	587	1018	12	968
Cofactors, Vitamins, Prosthetic Groups, Pigments	Folate and pterines	Methanopterin_biosynthesis2	duf556 family protein	3	0	1	0	0	0	741	797	640	856	14	734
Virulence, Disease and Defense	Resistance to antibiotics and toxic compounds	Arsenic_resistance	Arsenate reductase (EC 1.20.4.1)	1749	560	459	7	0	0	738	896	807	1029	843	1144
Fatty Acids, Lipids, and Isoprenoids	Isoprenoids	Carotenoids	Phytoene dehydrogenase (EC 1.14.99.-)	2	0	2	198	85	0	737	1213	725	1650	1715	1262
DNA Metabolism	DNA replication	DNA-replication	Replicative DNA helicase (EC 3.6.1.-)	319	76	141	0	67	337	737	383	284	549	1775	1894
Clustering-based subsystems	Cell Division	CBSS-393130.3.peg.794	SSU ribosomal protein S4p (S9e)	492	76	93	0	6	164	736	618	355	745	1555	2619
Cofactors, Vitamins, Prosthetic Groups, Pigments	Pyridoxine	Pyridoxin_(Vitamin_B6)_Biosynthesis	1-deoxy-D-xylulose 5-phosphate synthase (EC 2.2.1.7)	931	262	0	7	0	1	736	927	599	788	3317	4172
Cell Division and Cell Cycle	NULL	Bacterial_Cytoskeleton	Cell division protein FtsW	1401	608	282	2	26	956	735	368	244	432	911	1788
Clustering-based subsystems	NULL	Bacterial_RNA-metabolizing_Zn-dependent_hydrolases	Metallo-beta-lactamase family protein, RNA-specific	1	0	1	107	1995	0	734	713	441	611	2691	2775
Respiration	Electron donating reactions	NiFe_hydrogenase_maturation	Coenzyme F420 hydrogenase alpha subunit (FrcA) (EC 1.12.98.1)	1	1	1	0	0	0	732	969	952	1063	4	746
Protein Metabolism	Protein biosynthesis	Translation_initiation_factors_eukaryotic_and_archaeal	Eukaryotic translation initiation factor 6	1	1	89	0	0	0	731	818	729	796	15	607
Virulence, Disease and Defense	Resistance to antibiotics and toxic compounds	Beta-lactamase	Beta-lactamase	8	3233	26	618	191	173	730	939	470	694	3197	2469
Fatty Acids, Lipids, and Isoprenoids	Fatty acids	Fatty_Acid_Biosynthesis_FASII	3-oxoacyl-[acyl-carrier-protein] synthase, KASIII (EC 2.3.1.41)	609	489	29	277	131	230	725	716	922	792	4900	3672
Nucleosides and Nucleotides	Pyrimidines	pyrimidine_conversions	Nucleoside diphosphate kinase (EC 2.7.4.6)	395	7	26	333	1	0	723	926	492	903	1252	2054
Clustering-based subsystems	NULL	Cell_division-ribosomal_stress_proteins_cluster	SSU ribosomal protein S1p	1195	245	405	1701	0	2527	722	542	462	704	2691	3614
RNA Metabolism	RNA processing and modification	Wyeosine-MimG_Biosynthesis	tRNA methylase Trm12p Wyeosine biosynthesis	0	0	0	0	0	0	722	1174	953	889	2	546
Respiration	Reverse electron transport	Archaeal_membrane_bound_hydrogenases	Energy conserving hydrogenase Eha associated protein (protein S)	2	1	2	0	0	0	720	1120	1134	1085	7	686
Respiration	NULL	Methanogenesis_strays	Uncharacterized protein MJ0802	2	0	2	0	0	0	718	981	817	789	3	586
Respiration	Electron donating reactions	Coenzyme_F420_hydrogenase	Coenzyme F420 hydrogenase beta subunit (FrcB) (EC 1.12.98.1)	2	0	0	0	0	0	717	1002	1016	1045	9	705
Miscellaneous	Plant-Prokaryote DOE project	Iojap	Adenylate cyclase (EC 4.6.1.1)	1566	1229	1358	457	2388	881	716	672	396	1003	2226	2084
RNA Metabolism	RNA processing and modification	Queuosine-Archaeosine_Biosynthesis	archaeosine tRNA-ribosyltransferase (EC 2.4.2.-) type 1	0	0	0	0	0	0	715	990	598	716	4	490
Carbohydrates	Central carbohydrate metabolism	Glycolysis_and_Gluconeogenesis	Triosephosphate isomerase (EC 5.3.1.1)	1968	1321	504	0	77	972	714	737	580	1177	1627	2430
Respiration	Electron donating reactions	Respiratory_dehydrogenases_1	Glycerol dehydrogenase (EC 1.1.1.6)	3268	2300	2286	0	18	0	713	203	217	459	22	1935
Clustering-based subsystems	NULL	CBSS-296591.1.peg.2330	UDP-N-acetylglucosamine 4,6-dehydratase (EC 4.2.1.-)	3	2	3	1	283	0	712	831	710	2331	340	1918
RNA Metabolism	Transcription	Transcription_factors_bacterial	Transcription termination factor Rho	975	1555	537	52	156	0	711	497	347	862	2811	2738
Metabolism of Aromatic Compounds	NULL	carbazol_degradation_cluster	4-hydroxy-2-oxovalerate aldolase (EC 4.1.3.-)	157	371	609	0	2	0	711	1041	532	755	526	1183
Membrane Transport	ABC transporters	ABC_transporter_tungstate_(TC_3.A.1.6.2)	ABC-type tungstate transport system, permease protein	0	0	0	2	0	0	711	1126	837	891	67	1168
Carbohydrates	One-carbon Metabolism	Methanogenesis	Methyl coenzyme M reductase I gamma subunit (EC 2.8.4.1)	2	0	4	0	0	0	710	893	754	822	5	529
Carbohydrates	CO2 fixation	Calvin-Benson_cycle	Ribose 1,5-bisphosphate or 5-ribose-1,2-cyclic phosphate dehydrogenase	0	1	0	0	0	0	709	846	582	643	11	492
DNA Metabolism	NULL	YcfH	Putative deoxyribonuclease YcfH	860	237	92	1	45	434	707	822	547	807	376	1954
Cofactors, Vitamins, Prosthetic Groups, Pigments	Tetrapyrroles	Coenzyme_B12_biosynthesis	Cobalt-precorrin-2 C20-methyltransferase (EC 2.1.1.130)	1145	728	626	0	2	17	707	1028	910	907	24	694
Cell Wall and Capsule	NULL	Peptidoglycan_Biosynthesis	D-alanine--D-alanine ligase (EC 6.3.2.4)	2202	1860	815	0	25	60	705	298	296	467	1253	3043
Carbohydrates	One-carbon Metabolism	Methanogenesis	N5-methyltetrahydromethanopterin:coenzyme M methyltransferase subunit A (EC 2.1.1.86)	0	0	2	0	0	0	705	734	686	690	7	530
Clustering-based subsystems	Isoprenoid/cell wall biosynthesis: PREDICTED UNDECAPRENYL DIPHOSPHATE PHOSPHATASE	CBSS-83331.1.peg.3039	Penicillin-binding protein 2 (PBP-2)	1691	512	916	2	0	0	704	281	539	773	1443	2189
Iron acquisition and metabolism	NULL	Heme,_hemin_uptake_and_utilization_systems_in_GramPositives	Iron-dependent repressor IdeR/DtxR	1	0	8	0	0	0	704	1156	895	1124	10	790
Cofactors, Vitamins, Prosthetic Groups, Pigments	Coenzyme M	coenzyme_M_biosynthesis	Sulfopyruvate decarboxylase - alpha subunit (EC 4.1.1.79)	3	1	5	0	0	0	703	891	786	927	31	660
Carbohydrates	One-carbon Metabolism	Methanogenesis	Formylmethanofuran dehydrogenase (tungsten) subunit C (EC 1.2.99.5)	3	1	2	0	0	0	703	862	796	818	8	500
Cell Wall and Capsule	Gram-Negative cell wall components	Lipopolysaccharide-related_cluster_in_Alphaproteobacteria	TldE/PmbA protein, part of proposed TldE/TldD proteolytic complex (PMID 12029038)	702	247	17	0	1729	0	702	1140	985	1374	203	840
Metabolism of Aromatic Compounds	Peripheral pathways for catabolism of aromatic compounds	Quinate_degradation	3-dehydroquinate dehydratase I (EC 4.2.1.10)	1048	797	620	0	0	0	700	893	760	713	2	647
DNA Metabolism	DNA repair	DNA_repair,_bacterial	Exonuclease SbcC	1228	1618	13	0	1810	0	692	982	851	967	235	1105
Phages, Prophages, Transposable elements, Plasmids	Transposable elements	Conjugative_transposon,_Bacteroidales	Conjugative transposon protein TraG	0	0	1	2	40	0	692	834	327	335	32	971
DNA Metabolism	DNA replication	DNA-replication	ATP-dependent DNA helicase RecQ	1251	519	910	2	46	0	688	531	1023	636	2974	2448
Protein Metabolism	Protein biosynthesis	Ribosome_LSU_bacterial	LSU ribosomal protein L11p (L12e)	217	20	20	0	25	76	683	293	164	542	963	2314
Carbohydrates	Monosaccharides	Mannose_Metabolism	Mannose-1-phosphate guanylyltransferase (EC 2.7.7.13 )	2	1	4	0	9	8	682	1245	832	1217	134	945
Respiration	Reverse electron transport	Mebrane_bound_hydrogenases	Energy conserving hydrogenase Eha associated polyferredoxin	0	1	1	0	0	0	680	1075	1046	670	4	399
RNA Metabolism	RNA processing and modification	rRNA_modification_Archaea	Fibrillarin	2	0	6	514	0	0	680	1211	1128	1109	22	888
Membrane Transport	NULL	Transport_of_Zinc	Zinc ABC transporter, periplasmic-binding protein ZnuA	391	160	370	0	582	401	676	1037	775	1087	97	844
Cofactors, Vitamins, Prosthetic Groups, Pigments	Folate and pterines	Methanopterin_biosynthesis2	Triphosphoribosyl-dephospho-CoA synthetase	1	1	2	0	0	0	676	957	647	850	5	611
RNA Metabolism	RNA processing and modification	Queuosine-Archaeosine_Biosynthesis	S-adenosylmethionine:tRNA ribosyltransferase-isomerase (EC 5.-.-.-)	1119	463	32	0	4	0	673	616	402	571	3197	2466
Cofactors, Vitamins, Prosthetic Groups, Pigments	Coenzyme M	coenzyme_M_biosynthesis	Phosphosulfolactate synthase (EC 4.4.1.19)	1	0	1	0	0	0	673	1165	850	849	433	736
Carbohydrates	Central carbohydrate metabolism	Glycolysis_and_Gluconeogenesis	Fructose-bisphosphate aldolase class II (EC 4.1.2.13)	632	132	229	110	26	81	672	650	445	868	2567	2192
Clustering-based subsystems	Proteasome related clusters	Proteasome_subunit_alpha_archaeal_cluster	Proteasome subunit alpha (EC 3.4.25.1), archaeal	2	1	0	0	0	0	672	845	679	751	10	615
DNA Metabolism	DNA repair	DNA_repair,_bacterial	DNA repair protein RadA	807	395	29	1	0	0	671	743	627	579	2366	3620
Carbohydrates	CO2 fixation	Carboxysome	Carbonic anhydrase (EC 4.2.1.1)	2418	1071	538	6	290	0	670	700	512	861	1943	1722
Cell Wall and Capsule	Capsular and extracellular polysacchrides	Sialic_Acid_Metabolism	Glucosamine-6-phosphate deaminase (EC 3.5.99.6)	754	31	8	0	1	1	667	426	610	344	3058	1442
Respiration	Reverse electron transport	Mebrane_bound_hydrogenases	Energy conserving hydrogenase Eha transmembrane protein B	0	0	0	0	0	0	667	1036	942	1034	5	620
RNA Metabolism	RNA processing and modification	RNA_3'-terminal_phosphate_cyclase	RNA 3'-terminal phosphate cyclase (EC 6.5.1.4)	0	0	3	2	2	0	666	1142	817	985	22	637
Cofactors, Vitamins, Prosthetic Groups, Pigments	NAD and NADP	NAD_regulation	L-aspartate oxidase (EC 1.4.3.16)	356	1982	38	11	0	696	664	920	491	717	2810	4897
Protein Metabolism	Protein folding	Protein_chaperones	Heat shock protein GrpE	627	553	121	100	702	4	660	863	894	1045	696	1107
Cofactors, Vitamins, Prosthetic Groups, Pigments	Tetrapyrroles	Coenzyme_B12_biosynthesis	Cobalt-precorrin-6y C15-methyltransferase [decarboxylating] (EC 2.1.1.-)	711	540	269	0	0	0	659	962	770	935	8	608
Potassium metabolism	NULL	Potassium_homeostasis	Potassium-transporting ATPase B chain (EC 3.6.3.12) (TC 3.A.3.7.1)	901	2410	39	1	0	0	655	959	421	494	3059	2396
Miscellaneous	Plant-Prokaryote DOE project	Iojap	Nicotinamide-nucleotide adenylyltransferase, NadM family (EC 2.7.7.1)	0	1	1	0	0	0	655	931	769	859	8	582
DNA Metabolism	DNA uptake, competence	DNA_processing_cluster	DNA polymerase III subunits gamma and tau (EC 2.7.7.7)	1287	90	390	6	260	71	654	580	303	705	1637	2626
Cofactors, Vitamins, Prosthetic Groups, Pigments	Pyridoxine	Pyridoxin_(Vitamin_B6)_Biosynthesis	Pyridoxine biosynthesis glutamine amidotransferase, glutaminase subunit (EC 2.4.2.-)	0	0	2	0	0	240	654	860	711	799	9	741
Stress Response	Oxidative stress	Oxidative_stress	Superoxide reductase (EC 1.15.1.2)	2	0	3	0	0	0	653	954	807	793	11	1112
Cofactors, Vitamins, Prosthetic Groups, Pigments	Folate and pterines	YgfZ	Twin-arginine translocation protein TatA	300	206	77	45	482	0	652	787	464	960	131	1337
Cofactors, Vitamins, Prosthetic Groups, Pigments	NAD and NADP	NAD_and_NADP_cofactor_biosynthesis_global	ADP-ribose pyrophosphatase (EC 3.6.1.13)	426	2	8	0	441	582	652	856	580	684	693	965
Respiration	NULL	Methanogenesis_strays	Uncharacterized protein MJ0404	0	0	0	0	0	0	651	1075	776	832	3	643
Cell Wall and Capsule	NULL	Peptidoglycan_Biosynthesis	UDP-N-acetylmuramoylalanyl-D-glutamyl-2,6-diaminopimelate--D-alanyl-D-alanine ligase (EC 6.3.2.10)	1346	654	105	442	163	649	650	897	748	635	3711	2797
Carbohydrates	Fermentation	Fermentations:_Mixed_acid	Sugar/maltose fermentation stimulation protein homolog	1149	322	138	0	0	0	649	855	831	775	8	703
Protein Metabolism	Protein biosynthesis	Ribosome_LSU_eukaryotic_and_archaeal	LSU ribosomal protein L15e	3	0	3	0	0	0	649	815	735	754	15	679
Amino Acids and Derivatives	Lysine, threonine, methionine, and cysteine	Methionine_Biosynthesis	Methionine ABC transporter ATP-binding protein	2600	631	1819	302	132	6	648	833	578	782	1741	1900
Miscellaneous	Plant-Prokaryote DOE project	COG1836	1-hydroxy-2-methyl-2-(E)-butenyl 4-diphosphate synthase (EC 1.17.7.1)	987	7	199	1	13	0	647	770	550	675	2479	3762
Carbohydrates	Central carbohydrate metabolism	Pyruvate_metabolism_II:_acetyl-CoA,_acetogenesis_from_pyruvate	Pyruvate oxidase [ubiquinone, cytochrome] (EC 1.2.2.2)	1070	244	1	1	18	7	646	940	729	860	127	614
Carbohydrates	One-carbon Metabolism	Methanogenesis	Methyl coenzyme M reductase operon protein D	0	0	0	0	0	0	646	851	607	597	10	422
Fatty Acids, Lipids, and Isoprenoids	Isoprenoids	Archaeal_lipids	(S)-2,3-di-O-geranylgeranylglyceryl phosphate synthase	1	0	1	91	0	0	644	919	620	1286	489	696
Carbohydrates	Monosaccharides	Deoxyribose_and_Deoxynucleoside_Catabolism	Ribokinase (EC 2.7.1.15)	2054	1553	315	24	58	10	641	877	862	726	1027	1419
Respiration	NULL	Formate_hydrogenase	NAD-dependent formate dehydrogenase alpha subunit	3	0	1	0	2	0	641	625	579	903	205	1271
Amino Acids and Derivatives	Alanine, serine, and glycine	Glycine_Biosynthesis	2-amino-3-ketobutyrate coenzyme A ligase (EC 2.3.1.29)	567	309	385	6	903	34	640	778	698	479	3176	2182
RNA Metabolism	RNA processing and modification	tRNA_modification_Archaea	COG2078: Uncharacterized ACR	2	0	5	0	0	0	639	520	533	630	41	920
Phages, Prophages, Transposable elements, Plasmids	Phages, Prophages	Phage_replication	DNA helicase (EC 3.6.1.-)	728	158	354	1	1	258	638	283	254	488	440	2321
RNA Metabolism	RNA processing and modification	tRNA_modification_Archaea	tRNA pseudouridine 55 synthase (EC 4.2.1.70)	2	0	2	0	0	0	638	824	867	1056	19	876
Regulation and Cell signaling	NULL	Stringent_Response,_(p)ppGpp_metabolism	Guanosine-3',5'-bis(diphosphate) 3'-pyrophosphohydrolase (EC 3.1.7.2)	823	110	1234	0	61	21	635	831	321	425	2254	1635
Cofactors, Vitamins, Prosthetic Groups, Pigments	Biotin	Biotin_biosynthesis	Biotin-protein ligase (EC 6.3.4.15)	949	47	422	18	2	12	635	834	745	908	459	738
Cofactors, Vitamins, Prosthetic Groups, Pigments	Folate and pterines	Methanopterin_biosynthesis2	7,8 dihydropteroate synthase (methanopterin)	9	0	2	0	0	0	635	778	729	691	19	547
Clustering-based subsystems	NULL	CBSS-312309.3.peg.1965	Translation elongation factor Ts	488	12	72	4	153	23	633	408	370	613	2259	2979
Clustering-based subsystems	Hypothetical in Lysine biosynthetic cluster	CBSS-323850.3.peg.3269	2-haloalkanoic acid dehalogenase (EC 3.8.1.2)	422	33	144	3	11	0	633	838	1117	756	554	847
Protein Metabolism	Protein biosynthesis	Ribosome_SSU_bacterial	SSU ribosomal protein S10p (S20e)	140	103	116	5	0	6	633	410	439	970	512	1832
Protein Metabolism	Protein biosynthesis	Ribosome_SSU_eukaryotic_and_archaeal	SSU ribosomal protein S3Ae	2	0	1	0	0	0	632	1001	825	815	6	566
Protein Metabolism	Protein degradation	Protein_degradation	Aminopeptidase YpdF (MP-, MA-, MS-, AP-, NP- specific)	330	201	327	0	3	109	631	885	643	745	23	1116
Respiration	Electron donating reactions	Respiratory_Complex_I	NADH-ubiquinone oxidoreductase chain D (EC 1.6.5.3)	15	1	0	113	1	2063	631	532	640	1103	3205	3517
Clustering-based subsystems	NULL	Conserved_gene_cluster_associated_with_Met-tRNA_formyltransferase	Helicase PriA essential for oriC/DnaA-independent DNA replication	620	151	356	1	4	5	628	668	494	546	3039	2377
RNA Metabolism	Transcription	RNA_polymerase_archaeal_initiation_factors	Archaeal transcription factor E	0	1	4	0	0	0	628	787	602	707	3	522
Miscellaneous	Plant-Prokaryote DOE project	Iojap	tRNA delta(2)-isopentenylpyrophosphate transferase (EC 2.5.1.8)	495	130	247	2	961	0	627	376	163	376	295	1813
Carbohydrates	One-carbon Metabolism	Methanogenesis	Formylmethanofuran dehydrogenase (tungsten) subunit D (EC 1.2.99.5)	0	0	2	0	0	0	627	796	671	550	0	489
Nucleosides and Nucleotides	Pyrimidines	De_Novo_Pyrimidine_Synthesis	Aspartate carbamoyltransferase regulatory chain (PyrI)	448	114	64	0	0	0	625	995	817	940	6	752
Regulation and Cell signaling	NULL	cAMP_signaling_in_bacteria	Adenine phosphoribosyltransferase (EC 2.4.2.7)	396	19	145	57	43	19	624	1292	756	750	92	1266
Clustering-based subsystems	Nucleotidyl-phosphate metabolic cluster	CBSS-222523.1.peg.1311	Adenylate cyclase	395	237	428	43	1130	192	623	727	636	675	502	996
Cofactors, Vitamins, Prosthetic Groups, Pigments	Folate and pterines	YgfZ	NADH-ubiquinone oxidoreductase chain F (EC 1.6.5.3)	101	16	233	102	4	1462	623	515	379	829	2820	2816
Respiration	NULL	Methanogenesis_strays	Uncharacterized HTH-type transcriptional regulator MJ0272	3	0	0	0	0	0	622	859	683	763	10	622
Carbohydrates	Aminosugars	N-Acetyl-Galactosamine_and_Galactosamine_Utilization	6-phosphofructokinase (EC 2.7.1.11)	2251	863	68	0	10	3	617	376	169	480	1516	1729
Protein Metabolism	Protein biosynthesis	Ribosome_LSU_eukaryotic_and_archaeal	LSU ribosomal protein L13Ae (L13p)	3	0	1	280	2	0	617	679	587	943	4	591
RNA Metabolism	RNA processing and modification	RNA_pseudouridine_syntheses	tRNA pseudouridine synthase A (EC 4.2.1.70)	434	393	105	3817	61	45	616	715	516	908	376	1376
DNA Metabolism	DNA repair	DNA_repair,_bacterial_MutL-MutS_system	DNA mismatch repair protein MutL	1056	147	500	26	30	7	616	512	600	692	2531	1858
Respiration	NULL	Formate_hydrogenase	tungsten-containing formate dehydrogenase beta subunit	1	0	2	0	0	0	616	837	602	713	185	556
Protein Metabolism	Protein degradation	Proteasome_bacterial	ATP-dependent Clp protease ATP-binding subunit ClpX	275	14	7	0	579	1599	615	676	274	657	3129	2887
Miscellaneous	Plant-Prokaryote DOE project	Iron-sulfur_cluster_assembly	Ferritin-like protein 2	903	1206	1776	0	2	0	615	799	800	755	10	663
Cell Wall and Capsule	NULL	Peptidoglycan_Biosynthesis	Rod shape-determining protein RodA	749	538	1021	0	1	0	614	255	242	345	583	2077
Cell Wall and Capsule	Gram-Negative cell wall components	KDO2-Lipid_A_biosynthesis	UDP-3-O-[3-hydroxymyristoyl] glucosamine N-acyltransferase (EC 2.3.1.-)	764	361	516	71	954	0	611	471	436	525	3887	1878
Cell Wall and Capsule	Gram-Negative cell wall components	KDO2-Lipid_A_biosynthesis	Lipid A export ATP-binding/permease protein MsbA (EC 3.6.3.25)	1155	119	330	45	27	0	610	489	310	642	434	1430
Respiration	ATP synthases	V-Type_ATP_synthase	V-type ATP synthase subunit D (EC 3.6.3.14)	0	1	3	0	0	204	607	872	944	848	15	788
Fatty Acids, Lipids, and Isoprenoids	Isoprenoids	Isoprenoid_Biosynthesis	Isopentenyl-diphosphate delta-isomerase, FMN-dependent (EC 5.3.3.2)	0	2	1	324	2977	0	604	957	781	961	29	759
Carbohydrates	Monosaccharides	L-rhamnose_utilization	Alfa-L-rhamnosidase (EC 3.2.1.40)	0	0	0	3	13	0	604	820	250	238	6149	1609
Carbohydrates	Di- and oligosaccharides	Lactose_and_Galactose_Uptake_and_Utilization	Beta-galactosidase (EC 3.2.1.23)	1989	921	8	88	120	227	603	364	432	613	3150	1669
Regulation and Cell signaling	Regulation of virulence	BarA-UvrY(SirA)_two-component_regulatory_system	GTP pyrophosphokinase (EC 2.7.6.5), (p)ppGpp synthetase I	1057	1680	1073	10	4	46	603	647	230	595	1039	3387
RNA Metabolism	Transcription	Transcription_elongation_factors,_archaeal	Putative transcription antitermination protein NusG	0	0	1	0	0	0	603	810	755	718	11	591
DNA Metabolism	DNA repair	DNA_repair,_bacterial	Methylated-DNA--protein-cysteine methyltransferase (EC 2.1.1.63)	1389	1691	1194	0	17	4	601	634	443	683	1377	1161
Protein Metabolism	Protein degradation	Proteasome_archaeal	Proteasome subunit beta (EC 3.4.25.1), archaeal	1	0	1	0	0	0	598	877	802	749	6	590
Carbohydrates	One-carbon Metabolism	One-carbon_metabolism_by_tetrahydropterines	5-FCL-like protein	0	0	4	0	0	0	597	800	599	745	6	617
Clustering-based subsystems	NULL	CBSS-296591.1.peg.2330	NAD-dependent epimerase/dehydratase	12	0	0	608	172	2	596	368	293	1132	498	3046
Protein Metabolism	Protein biosynthesis	Ribosome_SSU_bacterial	SSU ribosomal protein S13p (S18e)	627	53	97	7	3	104	593	485	229	717	1122	1835
RNA Metabolism	RNA processing and modification	tRNA_modification_Bacteria	FIG137478: Hypothetical protein	0	0	0	36	29	0	592	849	582	907	678	1115
RNA Metabolism	RNA processing and modification	tRNAmodification_position_34	n-type ATP pyrophosphatase superfamily / TilS and TtcA-like	2	1	1	0	0	0	592	846	723	785	13	523
DNA Metabolism	CRISPs	CRISPRs	CRISPR-associated protein, TM1801 family	1	0	1	0	0	0	591	610	485	411	29	489
Carbohydrates	CO2 fixation	Calvin-Benson_cycle	Transketolase, C-terminal section (EC 2.2.1.1)	6	0	2	0	7	0	589	447	178	399	1565	1847
Respiration	Reverse electron transport	Mebrane_bound_hydrogenases	Energy conserving hydrogenase Eha associated protein (protein R)	0	1	1	0	0	0	589	877	754	820	4	545
Carbohydrates	Monosaccharides	L-rhamnose_utilization	Predicted L-lactate dehydrogenase, Iron-sulfur cluster-binding subunit YkgF	404	48	5	1	0	0	588	242	234	362	1953	1194
Metabolism of Aromatic Compounds	Metabolism of central aromatic intermediates	Protocatechuate_branch_of_beta-ketoadipate_pathway	4-carboxymuconolactone decarboxylase (EC 4.1.1.44)	2	11	6	9	6	0	587	855	671	605	621	595
Stress Response	NULL	Bacterial_hemoglobins	diguanylate cyclase/phosphodiesterase (GGDEF & EAL domains) with PAS/PAC sensor(s)	91	107	120	56	191	12	586	569	345	2350	2181	1491
Amino Acids and Derivatives	Branched-chain amino acids	Branched_chain_amino_acid_degradation_regulons	Methylcrotonyl-CoA carboxylase carboxyl transferase subunit (EC 6.4.1.4)	4	0	2	5	5	2	585	423	484	549	3467	1869
Clustering-based subsystems	Hypothetical lipase related to Phosphatidate metabolism	CBSS-316407.3.peg.1371	Phosphatidate cytidylyltransferase (EC 2.7.7.41)	550	164	209	2	10	12	581	964	502	631	927	1264
Respiration	Reverse electron transport	Energy_conserving_hydrogenase,_Methanococcales-Methanobacteriales-Methanopyrales	Energy conserving hydrogenase Eha associated protein, ribokinase homolog (protein T)	1	1	4	0	0	0	578	981	906	909	4	593
Amino Acids and Derivatives	Lysine, threonine, methionine, and cysteine	Methionine_Degradation	Pyruvate-flavodoxin oxidoreductase (EC 1.2.7.-)	1181	874	83	0	8	1	577	220	538	312	104	2631
Virulence, Disease and Defense	Resistance to antibiotics and toxic compounds	Resistance_to_fluoroquinolones	Topoisomerase IV subunit A (EC 5.99.1.-)	2663	1155	76	64	0	471	577	1119	596	762	3428	2695
Miscellaneous	Plant-Prokaryote DOE project	COG1836	phytol kinase	1	0	3	0	36	11	576	841	653	721	6	476
DNA Metabolism	DNA repair	DNA_repair,_bacterial	Single-stranded DNA-binding protein	538	142	205	0	23	5	574	497	383	1185	1424	1866
Carbohydrates	Central carbohydrate metabolism	Dehydrogenase_complexes	2-oxoglutarate dehydrogenase E1 component (EC 1.2.4.2)	2375	49	1038	2	19	1	572	337	238	1587	3042	1415
DNA Metabolism	DNA recombination	DNA_recombination,_archaeal	DNA repair and recombination protein RadB	0	0	4	0	0	0	572	631	596	731	4	499
Cofactors, Vitamins, Prosthetic Groups, Pigments	Tetrapyrroles	Coenzyme_B12_biosynthesis	Cobalt-precorrin-6 synthase, anaerobic	920	561	454	0	0	0	571	1009	717	723	20	933
DNA Metabolism	DNA replication	DNA_replication,_archaeal	DNA polymerase sliding clamp protein PCNA	0	1	2	0	0	0	571	932	909	886	13	567
Clustering-based subsystems	Carbohydrates	Cluster_Ytf_and_putative_sugar_transporter	Peptide methionine sulfoxide reductase MsrA (EC 1.8.4.11)	395	34	15	3	529	163	569	774	816	917	1553	1589
Metabolism of Aromatic Compounds	NULL	Phenylacetyl-CoA_catabolic_pathway_(core)	Phenylacetic acid degradation protein PaaN, ring-opening aldehyde dehydrogenase (EC 1.2.1.3)	0	0	0	0	2	0	565	325	344	298	1716	673
Carbohydrates	One-carbon Metabolism	Serine-glyoxylate_cycle	Aconitate hydratase (EC 4.2.1.3)	1504	1728	876	128	27	3888	564	509	437	697	5464	4044
RNA Metabolism	RNA processing and modification	RNA_pseudouridine_syntheses	Ribosomal large subunit pseudouridine synthase D (EC 4.2.1.70)	773	146	802	242	7	13	563	462	523	483	1381	2128
Cofactors, Vitamins, Prosthetic Groups, Pigments	Tetrapyrroles	Coenzyme_B12_biosynthesis	Substrate-specific component CbiM of cobalt ECF transporter	1021	899	513	0	0	0	562	598	540	767	10	512
DNA Metabolism	DNA replication	DNA_replication,_archaeal	DNA primase large subunit (EC 2.7.7.-)	1	0	2	0	0	0	562	697	826	737	5	534
Cell Wall and Capsule	Capsular and extracellular polysacchrides	Rhamnose_containing_glycans	capsular polysaccharide biosynthesis protein	2	1	1	0	254	0	561	645	514	904	302	875
Clustering-based subsystems	NULL	CBSS-290633.1.peg.1906	GTP-binding protein EngA	2163	8	840	0	52	0	555	739	775	871	2430	2069
Carbohydrates	Central carbohydrate metabolism	HPr_kinase_and_hprK_operon_in_Gram-positive_organisms	Prolipoprotein diacylglyceryl transferase (EC 2.4.99.-)	1432	3	67	38	12	746	555	235	209	651	910	1820
Protein Metabolism	Protein folding	GroEL_GroES	Heat shock protein 60 family co-chaperone GroES	498	51	15	3	669	4	554	335	426	526	1531	2122
Respiration	NULL	Formate_hydrogenase	Formate hydrogenlyase subunit 3	775	1239	1486	0	0	0	554	230	137	708	181	2692
Amino Acids and Derivatives	Lysine, threonine, methionine, and cysteine	Methionine_Biosynthesis	5-methyltetrahydropteroyltriglutamate--homocysteine methyltransferase (EC 2.1.1.14)	2173	1202	794	0	0	3	554	840	465	1285	2622	1141
Carbohydrates	CO2 fixation	Carboxysome	NADH dehydrogenase (EC 1.6.99.3)	1705	1142	1861	424	366	368	553	783	619	842	1547	1652
Clustering-based subsystems	NULL	Conserved_gene_cluster_associated_with_Met-tRNA_formyltransferase	Methionyl-tRNA formyltransferase (EC 2.1.2.9)	387	38	14	2	696	11	548	345	294	483	1393	1959
Clustering-based subsystems	NULL	CBSS-393131.3.peg.612	Transcription accessory protein (S1 RNA-binding domain)	1294	423	60	1117	16	0	548	401	163	499	2164	1781
Carbohydrates	One-carbon Metabolism	Formaldehyde_assimilation:_Ribulose_monophosphate_pathway	D-arabino-3-hexulose 6-phosphate formaldehyde lyase	0	1	1	0	0	0	548	666	606	583	6	488
Nucleosides and Nucleotides	Pyrimidines	De_Novo_Pyrimidine_Synthesis	Dihydroorotate dehydrogenase electron transfer subunit (EC 1.3.3.1)	0	0	1	0	0	0	547	1001	765	779	142	859
Nitrogen Metabolism	NULL	Ammonia_assimilation	Glutamate synthase [NADPH] small chain (EC 1.4.1.13)	972	817	417	0	9	26	545	408	376	614	2650	2844
Sulfur Metabolism	Organic sulfur assimilation	Alkanesulfonate_assimilation	ABC-type nitrate/sulfonate/bicarbonate transport system, ATPase component	0	1	0	0	106	5	544	638	659	759	311	699
Respiration	Electron donating reactions	Respiratory_Complex_I	NADH-ubiquinone oxidoreductase chain H (EC 1.6.5.3)	91	73	33	641	0	1024	544	412	699	777	3780	3314
Amino Acids and Derivatives	Branched-chain amino acids	Isoleucine_degradation	3-hydroxyacyl-CoA dehydrogenase (EC 1.1.1.35)	1776	342	31	127	50	2	541	1117	264	1112	3717	1921
Protein Metabolism	Protein biosynthesis	Ribosome_LSU_eukaryotic_and_archaeal	LSU ribosomal protein L3e (L3p)	2	0	1	0	410	0	539	792	602	859	13	644
Miscellaneous	Plant-Prokaryote DOE project	Iojap	V-type ATP synthase subunit K (EC 3.6.3.14)	23	0	2	0	55	0	537	681	755	673	6	558
Protein Metabolism	Protein biosynthesis	Ribosome_SSU_eukaryotic_and_archaeal	SSU ribosomal protein S19e	0	0	3	249	9	0	537	756	766	697	11	623
Protein Metabolism	Protein biosynthesis	Ribosome_SSU_eukaryotic_and_archaeal	SSU ribosomal protein S3e (S3p)	0	69	1	0	0	0	537	826	566	764	5	609
Fatty Acids, Lipids, and Isoprenoids	Isoprenoids	Archaeal_lipids	Geranylgeranyl pyrophosphate synthetase (EC 2.5.1.29)	0	0	2	155	0	40	537	817	614	948	201	780
RNA Metabolism	Transcription	RNA_polymerase_III_initiation_factors	TATA-box binding protein	5	0	2	0	0	0	537	856	588	665	9	586
Protein Metabolism	Protein biosynthesis	Universal_GTPases	GTPase and tRNA-U34 5-formylation enzyme TrmE	1001	251	5	1	235	5	536	343	245	851	1684	2075
Cofactors, Vitamins, Prosthetic Groups, Pigments	Tetrapyrroles	Coenzyme_B12_biosynthesis	Cobalt-precorrin-6y C5-methyltransferase (EC 2.1.1.-)	472	470	224	0	0	0	536	754	781	819	25	631
Cofactors, Vitamins, Prosthetic Groups, Pigments	Folate and pterines	5-FCL-like_protein	Phosphoribosylaminoimidazolecarboxamide formyltransferase (EC 2.1.2.3)	593	1028	934	5	12	768	535	269	199	581	1845	2428
Respiration	Reverse electron transport	Archaeal_membrane_bound_hydrogenases	Energy conserving hydrogenase Eha small subunit homolog (protein N)	4	0	5	0	0	0	532	813	757	714	4	504
Protein Metabolism	Protein biosynthesis	tRNA_aminoacylation,_Asp_and_Asn	Asparaginyl-tRNA synthetase (EC 6.1.1.22)	1034	745	278	1	0	0	531	514	405	365	2744	2491
Carbohydrates	One-carbon Metabolism	Methanogenesis	Methyl coenzyme M reductase operon protein C	3	0	2	0	0	0	531	706	592	641	1	429
Cell Wall and Capsule	Gram-Negative cell wall components	Lipoprotein_sorting_system	Lipoprotein releasing system ATP-binding protein LolD	207	39	305	1	130	3	529	640	393	570	239	1140
Cofactors, Vitamins, Prosthetic Groups, Pigments	Coenzyme B	Coenzyme_B_synthesis	Coenzyme B synthesis from 2-oxoglutarate: steps 5, 9, and 13	1	0	1	0	0	0	529	734	802	834	6	520
Protein Metabolism	Protein biosynthesis	Ribosome_SSU_eukaryotic_and_archaeal	SSU ribosomal protein S4e	0	0	1	13	0	0	528	678	550	757	10	588
Protein Metabolism	Protein biosynthesis	Translation_initiation_factors_bacterial	Translation initiation factor 3	222	43	53	28	22	1019	527	407	215	539	974	1701
Cofactors, Vitamins, Prosthetic Groups, Pigments	Riboflavin, FMN, FAD	Riboflavin,_FMN_and_FAD_metabolism	Riboflavin synthase archaeal (EC 2.5.1.9)	0	0	1	0	0	0	526	531	470	575	6	457
RNA Metabolism	RNA processing and modification	tRNA_modification_Archaea	conserved protein with predicted RNA binding PUA domain	0	1	0	0	0	0	525	922	680	600	2	537
Cofactors, Vitamins, Prosthetic Groups, Pigments	Coenzyme M	coenzyme_M_biosynthesis	Sulfopyruvate decarboxylase - beta subunit (EC 4.1.1.79)	3	0	3	0	0	0	524	663	636	665	36	504
Nucleosides and Nucleotides	Pyrimidines	pyrimidine_conversions	Cytidylate kinase (EC 2.7.4.14)	943	153	171	3	0	0	521	441	521	652	1017	1710
Stress Response	Osmotic stress	Synthesis_of_osmoregulated_periplasmic_glucans	Cyclic beta-1,2-glucan synthase (EC 2.4.1.-)	8	0	3	0	0	0	521	105	46	185	123	1032
Cofactors, Vitamins, Prosthetic Groups, Pigments	Coenzyme A	Coenzyme_A_Biosynthesis	Pantoate kinase, archaeal (EC 2.7.1.-)	3	2	0	0	0	0	520	686	499	599	6	490
Protein Metabolism	Protein biosynthesis	Ribosome_LSU_bacterial	LSU ribosomal protein L14p (L23e)	269	11	61	33	198	37	518	355	176	612	1078	2413
Respiration	Reverse electron transport	Mebrane_bound_hydrogenases	Energy conserving hydrogenase Eha polyferredoxin (protein P3)	2	1	1	0	0	0	518	735	591	580	3	450
Clustering-based subsystems	NULL	CBSS-630.2.peg.3360	Pyrroline-5-carboxylate reductase (EC 1.5.1.2)	69	787	2	0	2	2109	517	487	344	758	1136	1101
Virulence, Disease and Defense	Resistance to antibiotics and toxic compounds	Resistance_to_fluoroquinolones	Topoisomerase IV subunit B (EC 5.99.1.-)	867	316	55	6	8	0	516	1069	281	630	2687	2332
Nucleosides and Nucleotides	Pyrimidines	De_Novo_Pyrimidine_Synthesis	Orotidine 5'-phosphate decarboxylase (EC 4.1.1.23)	92	4	1	53	4	45	516	462	458	601	390	901
Cofactors, Vitamins, Prosthetic Groups, Pigments	NAD and NADP	NAD_and_NADP_cofactor_biosynthesis_global	Amidases related to nicotinamidase	1	0	1	1	0	0	516	533	529	706	37	413
Carbohydrates	CO2 fixation	Photorespiration_(oxidative_C2_cycle)	Aminomethyltransferase (glycine cleavage system T protein) (EC 2.1.2.10)	568	272	138	46	49	0	515	260	897	554	2367	1387
Miscellaneous	Plant-Prokaryote DOE project	At5g63420	Peptide deformylase (EC 3.5.1.88)	167	9	6	2	854	3960	514	267	195	381	1655	1211
RNA Metabolism	RNA processing and modification	RNA_processing_and_degradation,_bacterial	Cytoplasmic axial filament protein CafA and Ribonuclease G (EC 3.1.4.-)	1068	4049	631	2	0	0	513	375	395	1024	2562	2309
Clustering-based subsystems	Protein export?	CBSS-393121.3.peg.2760	Peptidase, M23/M37 family	0	0	0	5	5	0	512	721	429	942	337	666
DNA Metabolism	DNA replication	DNA-replication	Crossover junction endodeoxyribonuclease RuvC (EC 3.1.22.4)	242	241	127	11	24	203	511	661	289	398	637	1548
Cell Wall and Capsule	Gram-Positive cell wall components	Teichoic_and_lipoteichoic_acids_biosynthesis	Putative CDP-glycerol:glycerophosphate glycerophosphotransferase (EC 2.7.8.-)	0	0	0	0	2	0	511	10	32	8	6	88
Fatty Acids, Lipids, and Isoprenoids	Fatty acids	Fatty_Acid_Biosynthesis_FASII	Acetyl-coenzyme A carboxyl transferase alpha chain (EC 6.4.1.2)	270	68	1214	0	1	10	509	357	240	569	1166	1757
Miscellaneous	NULL	ZZ_gjo_need_homes	GTP-binding protein RBG1	0	0	2	1	0	0	509	646	536	655	19	485
Nitrogen Metabolism	NULL	Nitrate_and_nitrite_ammonification	Assimilatory nitrate reductase large subunit (EC:1.7.99.4)	0	1	0	0	838	0	508	2198	238	648	6530	844
Carbohydrates	Di- and oligosaccharides	Maltose_and_Maltodextrin_Utilization	Glycogen phosphorylase (EC 2.4.1.1)	1183	3747	189	0	4	0	508	479	205	1037	2950	4794
RNA Metabolism	RNA processing and modification	ATP-dependent_RNA_helicases,_bacterial	ATP-dependent RNA helicase RhlE	880	1051	317	57	2	0	508	457	229	589	617	2906
Cofactors, Vitamins, Prosthetic Groups, Pigments	Folate and pterines	Molybdenum_cofactor_biosynthesis	Molybdenum cofactor biosynthesis protein MoaA	1561	930	222	1	0	1	507	556	406	571	1395	1619
DNA Metabolism	DNA replication	DNA-replication	Recombination protein RecR	405	59	163	0	0	29	507	322	293	332	717	1741
Cell Wall and Capsule	Gram-Positive cell wall components	Teichoic_and_lipoteichoic_acids_biosynthesis	ribitol-5-phosphate cytidylyltransferase (EC 2.7.7.40)	0	0	1	0	0	0	507	494	560	443	0	405
Respiration	NULL	Methanogenesis_strays	COG4073: protein of unknown function in methanogens	0	0	3	0	0	0	506	701	600	704	4	491
Miscellaneous	Plant-Prokaryote DOE project	COG3146_experimental	4-hydroxyphenylpyruvate dioxygenase (EC 1.13.11.27)	0	0	0	0	0	124	505	378	305	304	1602	826
Protein Metabolism	Protein biosynthesis	Ribosome_LSU_bacterial	LSU ribosomal protein L16p (L10e)	222	6	71	17	358	7	504	321	229	624	911	2341
Amino Acids and Derivatives	Aromatic amino acids and derivatives	Common_Pathway_For_Synthesis_of_Aromatic_Compounds_(DAHP_synthase_to_chorismate)	Shikimate kinase II (EC 2.7.1.71)	0	0	1	0	0	0	504	984	631	692	4	481
Respiration	NULL	Formate_hydrogenase	tungsten-containing formate dehydrogenase alpha subunit	0	0	3	0	0	0	503	752	566	689	443	518
Clustering-based subsystems	NULL	CBSS-176299.4.peg.1996A	ATP/GTP-binding site motif A	1	1	3	0	46	0	502	438	337	604	119	629
Protein Metabolism	Protein processing and modification	Ribosomal_protein_S5p_acylation	SSU ribosomal protein S5p (S2e)	504	30	119	66	3	90	502	485	247	800	1395	2568
Protein Metabolism	Protein biosynthesis	Ribosome_SSU_bacterial	SSU ribosomal protein S3p (S3e)	481	6	116	12	704	20	501	403	217	677	1261	2499
Protein Metabolism	Protein biosynthesis	Ribosome_SSU_bacterial	SSU ribosomal protein S11p (S14e)	433	40	68	3	7	82	499	442	250	588	1293	1665
RNA Metabolism	RNA processing and modification	tRNA_modification_Bacteria	Queuosine Biosynthesis QueE Radical SAM	211	613	652	0	0	0	499	542	537	700	590	998
Protein Metabolism	Protein biosynthesis	rRNAs	LSU rRNA	2041	646	653	86	79	4	497	636	572	889	2110	1612
Clustering-based subsystems	NULL	CBSS-176279.3.peg.868	COG0536: GTP-binding protein Obg	1777	573	4	0	3	2	497	386	807	557	1520	2279
Protein Metabolism	Protein biosynthesis	Ribosome_LSU_eukaryotic_and_archaeal	LSU ribosomal protein L10Ae (L1p)	1	3	0	0	0	0	495	622	627	546	13	500
Protein Metabolism	Protein biosynthesis	tRNA_aminoacylation,_Glu_and_Gln	Glutamyl-tRNA(Gln) synthetase (EC 6.1.1.24)	1	1	1	289	0	2	495	478	331	467	76	1404
Virulence, Disease and Defense	Resistance to antibiotics and toxic compounds	Zinc_resistance	Response regulator of zinc sigma-54-dependent two-component system	993	1660	2169	60	13	12	493	526	284	454	1016	4589
Carbohydrates	Di- and oligosaccharides	Beta-Glucoside_Metabolism	Periplasmic beta-glucosidase (EC 3.2.1.21)	2136	1482	242	0	0	0	493	532	559	561	2975	1524
Respiration	NULL	Methanogenesis_strays	Uncharacterized protein MJ0498	2	1	2	0	0	0	492	733	550	576	3	390
Clustering-based subsystems	NULL	CBSS-160492.1.peg.550	rRNA small subunit methyltransferase I	243	657	85	42	54	581	491	295	248	454	1024	1980
RNA Metabolism	RNA processing and modification	RNA_processing_and_degradation,_bacterial	3'-to-5' exoribonuclease RNase R	2828	928	68	0	13	4	491	271	317	769	2137	2539
Respiration	Reverse electron transport	Archaeal_membrane_bound_hydrogenases	Energy conserving hydrogenase Ehb protein H	0	3	0	0	0	0	491	726	617	676	3	452
Potassium metabolism	NULL	Potassium_homeostasis	Potassium voltage-gated channel subfamily KQT	455	1208	1062	3	13	0	490	468	569	563	72	395
Stress Response	Periplasmic Stress	Periplasmic_Stress_Response	Intramembrane protease RasP/YluC, implicated in cell division based on FtsL cleavage	1284	532	596	44	10	0	490	328	282	543	1134	2393
Carbohydrates	CO2 fixation	Calvin-Benson_cycle	Transketolase, N-terminal section (EC 2.2.1.1)	28	0	0	0	0	0	489	480	333	357	2016	1700
Sulfur Metabolism	Organic sulfur assimilation	Alkanesulfonate_assimilation	ABC-type nitrate/sulfonate/bicarbonate transport system, permease component	2	0	0	1	3	2	488	684	559	696	56	620
Miscellaneous	Plant-Prokaryote DOE project	At1g26220_At1g32070	Site-specific recombinase XerD	925	274	11	0	300	67	486	329	295	396	253	1053
RNA Metabolism	RNA processing and modification	tRNA_modification_Archaea	tRNA dihydrouridine synthase B (EC 1.-.-.-)	1249	74	419	0	248	0	486	512	229	549	1434	1783
Cofactors, Vitamins, Prosthetic Groups, Pigments	Tetrapyrroles	Cobalamin_synthesis	Adenosylcobinamide-phosphate synthase	687	424	283	0	0	22	485	672	529	829	107	744
Cell Wall and Capsule	Gram-Positive cell wall components	Teichoic_and_lipoteichoic_acids_biosynthesis	CDP-ribitol:poly(ribitol phosphate) ribitol phosphotransferase	0	0	0	0	0	0	484	622	483	417	1	384
Protein Metabolism	Protein biosynthesis	Ribosome_SSU_bacterial	SSU ribosomal protein S9p (S16e)	303	11	15	0	0	7	481	379	183	339	687	1863
Potassium metabolism	NULL	Potassium_homeostasis	Potassium-transporting ATPase A chain (EC 3.6.3.12) (TC 3.A.3.7.1)	867	2190	44	2	5	0	480	829	252	383	3360	2549
Cell Wall and Capsule	Gram-Positive cell wall components	Teichoic_and_lipoteichoic_acids_biosynthesis	Putative polyribitolphosphotransferase	0	6	2	0	0	0	479	563	534	365	0	381
Amino Acids and Derivatives	Lysine, threonine, methionine, and cysteine	Methionine_Biosynthesis	O-acetylhomoserine sulfhydrylase (EC 2.5.1.49)	21	378	2	0	0	4	477	565	552	541	877	1185
Cell Wall and Capsule	Capsular and extracellular polysacchrides	Capsular_heptose_biosynthesis	D,D-heptose 7-phosphate kinase	0	0	0	0	0	0	476	308	418	274	1240	1010
Cofactors, Vitamins, Prosthetic Groups, Pigments	Folate and pterines	Methanopterin_biosynthesis2	COG1821 family protein	0	0	0	0	0	0	476	712	587	565	5	430
Amino Acids and Derivatives	Glutamine, glutamate, aspartate, asparagine; ammonia assimilation	Glutamine,_Glutamate,_Aspartate_and_Asparagine_Biosynthesis	NAD-specific glutamate dehydrogenase (EC 1.4.1.2)	208	1	232	0	1	0	475	359	194	194	930	1241
Miscellaneous	Plant-Prokaryote DOE project	COG1836	COG1836	2	1	0	0	0	0	475	831	627	747	6	461
Cell Division and Cell Cycle	NULL	Bacterial_Cytoskeleton	Chromosome (plasmid) partitioning protein ParB	41	2	5	49	627	1	473	523	265	2892	5826	2442
Nucleosides and Nucleotides	NULL	Hydantoin_metabolism	Deacetylases, including yeast histone deacetylase and acetoin utilization protein	0	2	2	2	5	0	472	678	712	789	427	963
Carbohydrates	Di- and oligosaccharides	Fructooligosaccharides(FOS)_and_Raffinose_Utilization	Beta-glucosidase (EC 3.2.1.21)	1150	56	487	0	0	4	471	447	313	491	2647	2020
Carbohydrates	Central carbohydrate metabolism	Dehydrogenase_complexes	Branched-chain alpha-keto acid dehydrogenase, E1 component, alpha subunit (EC 1.2.4.4)	0	0	1	0	0	0	471	283	260	318	1638	1092
Protein Metabolism	Protein biosynthesis	Ribosome_LSU_bacterial	LSU ribosomal protein L5p (L11e)	488	13	151	31	314	73	470	523	514	873	1329	2974
Respiration	Electron donating reactions	Coenzyme_F420_hydrogenase	Coenzyme F420 hydrogenase gamma subunit (FrcG) (EC 1.12.98.1)	0	0	2	0	0	0	468	613	572	717	2	483
Cell Wall and Capsule	Capsular and extracellular polysacchrides	Alginate_metabolism	Probable poly(beta-D-mannuronate) O-acetylase (EC 2.3.1.-)	2	0	0	9	29	0	467	402	357	1463	525	1772
Cofactors, Vitamins, Prosthetic Groups, Pigments	Biotin	Biotin_biosynthesis	Substrate-specific component BioY of biotin ECF transporter	13	0	0	0	14	6	467	554	528	601	17	478
Protein Metabolism	Protein biosynthesis	Ribosome_SSU_eukaryotic_and_archaeal	SSU ribosomal protein SAe (S2p)	2	0	2	0	0	0	467	558	553	787	10	597
Protein Metabolism	Protein biosynthesis	Ribosome_LSU_bacterial	LSU ribosomal protein L6p (L9e)	496	751	128	38	2	71	466	532	277	704	1109	2338
Phages, Prophages, Transposable elements, Plasmids	Transposable elements	Conjugative_transposon,_Bacteroidales	Putative conjugative transposon mobilization protein BF0132	0	0	0	0	0	0	466	153	207	125	7	428
RNA Metabolism	RNA processing and modification	tRNA_splicing	tRNA-intron endonuclease (EC 3.1.27.9)	1	2	1	0	0	0	465	940	958	765	3	499
Cell Wall and Capsule	Gram-Positive cell wall components	Teichoic_and_lipoteichoic_acids_biosynthesis	Teichoic acid export ATP-binding protein TagH (EC 3.6.3.40)	0	0	1	0	0	0	465	528	503	502	13	519
Cofactors, Vitamins, Prosthetic Groups, Pigments	Tetrapyrroles	Coenzyme_B12_biosynthesis	Predicted alpha-ribazole-5'-phosphate phosphatase CobZ (EC 3.1.3.73)	1	0	3	0	0	0	465	557	435	445	2	356
Carbohydrates	Central carbohydrate metabolism	Dehydrogenase_complexes	Pyruvate dehydrogenase E1 component beta subunit (EC 1.2.4.1)	0	0	0	87	73	2	463	491	288	298	1627	1059
Protein Metabolism	Protein biosynthesis	Ribosome_SSU_eukaryotic_and_archaeal	SSU ribosomal protein S2e (S5p)	0	0	3	0	0	0	463	565	511	717	13	558
Clustering-based subsystems	NULL	CBSS-176280.1.peg.1561	Monofunctional biosynthetic peptidoglycan transglycosylase (EC 2.4.2.-)	1585	848	98	68	3	0	462	275	272	480	2305	1555
Cofactors, Vitamins, Prosthetic Groups, Pigments	Coenzyme A	Coenzyme_A_Biosynthesis	Phosphopantetheine adenylyltransferase, type II eukaryotic (EC 2.7.7.3)	1	0	0	0	0	0	462	807	675	546	13	460
Carbohydrates	Central carbohydrate metabolism	Glycolysis_and_Gluconeogenesis	Glucose-6-phosphate isomerase (EC 5.3.1.9)	1880	771	80	3	440	679	461	394	377	630	2511	2332
Membrane Transport	NULL	Transport_of_Nickel_and_Cobalt	Transmembrane component NikQ of energizing module of nickel ECF transporter	1	0	4	0	429	0	460	694	590	432	11	713
Clustering-based subsystems	Putative asociate of RNA polymerase sigma-54 factor rpoN	CBSS-316057.3.peg.1308	RNA polymerase sigma-70 factor	0	0	2	8	186	55	459	467	333	378	1929	1006
Clustering-based subsystems	Two related proteases	CBSS-257314.1.peg.676	CDP-diacylglycerol--glycerol-3-phosphate 3-phosphatidyltransferase (EC 2.7.8.5)	452	363	1091	0	17	311	459	588	616	706	218	1015
Respiration	NULL	Formate_hydrogenase	Formate dehydrogenase chain D (EC 1.2.1.2)	210	381	93	2	0	0	459	874	490	516	277	750
DNA Metabolism	DNA repair	2-phosphoglycolate_salvage	Phosphoglycolate phosphatase, archaeal type (EC 3.1.3.18)	1	0	0	0	0	0	459	579	535	546	3	310
Carbohydrates	Glycoside hydrolases	Predicted_carbohydrate_hydrolases	COG2152 predicted glycoside hydrolase	0	1	0	2	23	0	458	483	407	284	1987	813
Respiration	Electron accepting reactions	Anaerobic_respiratory_reductases	heterodisulfide reductase, subunit A/methylviologen reducing hydrogenase, subunit delta	0	0	0	0	0	0	456	103	53	116	39	5485
Metabolism of Aromatic Compounds	Peripheral pathways for catabolism of aromatic compounds	p-Hydroxybenzoate_degradation	4-hydroxybenzoate transporter	2966	1804	1980	5	2	580	455	8	28	38	212	101
Protein Metabolism	Protein processing and modification	G3E_family_of_P-loop_GTPases_(metallocenter_biosynthesis)	[NiFe] hydrogenase metallocenter assembly protein HypC	37	68	95	0	0	0	455	772	564	622	741	729
Protein Metabolism	Protein biosynthesis	Translation_initiation_factors_bacterial	Translation initiation factor 1	123	54	12	7	8	22	452	473	269	604	920	1618
Protein Metabolism	Protein biosynthesis	Translation_elongation_factors_eukaryotic_and_archaeal	Translation elongation factor 1 beta subunit	2	0	3	0	0	0	451	579	406	507	10	347
Respiration	Reverse electron transport	Mebrane_bound_hydrogenases	Energy conserving hydrogenase Ehb protein D	1	1	0	0	0	0	449	570	553	588	1	411
Virulence, Disease and Defense	Resistance to antibiotics and toxic compounds	Copper_homeostasis:_copper_tolerance	Periplasmic divalent cation tolerance protein cutA	463	0	1	0	0	0	449	420	514	282	83	483
Virulence, Disease and Defense	Adhesion	Streptococcus_pyogenes_recombinatorial_zone	Signal peptidase I	60	101	0	0	382	56	448	230	174	315	1029	1338
Sulfur Metabolism	Organic sulfur assimilation	L-Cystine_Uptake_and_Metabolism	Cystathionine beta-lyase (EC 4.4.1.8)	1437	770	44	77	0	0	446	443	541	674	229	477
Respiration	Reverse electron transport	Mebrane_bound_hydrogenases	Energy conserving hydrogenase Ehb protein I	1	2	4	0	0	0	446	655	599	660	0	454
Amino Acids and Derivatives	Alanine, serine, and glycine	Glycine_and_Serine_Utilization	Glycine dehydrogenase [decarboxylating] (glycine cleavage system P protein) (EC 1.4.4.2)	1452	622	168	134	6	0	444	282	487	505	2932	1571
Amino Acids and Derivatives	Arginine; urea cycle, polyamines	Arginine_and_Ornithine_Degradation	Delta-1-pyrroline-5-carboxylate dehydrogenase (EC 1.5.1.12)	2273	188	10	13	1	0	444	314	217	300	1707	1185
RNA Metabolism	RNA processing and modification	Ribosome_biogenesis_archaeal	rRNA biogenesis protein Nop5/Nop56	0	1	1	0	0	0	443	704	755	705	2	515
Protein Metabolism	Protein biosynthesis	Ribosome_LSU_eukaryotic_and_archaeal	LSU ribosomal protein L12a (P1/P2)	3	1	3	0	0	0	443	501	520	419	5	500
Respiration	NULL	Methanogenesis_strays	Uncharacterized protein MJ0282	0	0	0	0	0	0	438	442	304	333	2	269
Protein Metabolism	Protein biosynthesis	Translation_initiation_factors_bacterial	Translation initiation factor SUI1-related protein	637	63	2	0	231	0	437	485	417	459	186	784
DNA Metabolism	DNA repair	DNA_Repair_Base_Excision	DNA-3-methyladenine glycosylase II (EC 3.2.2.21)	521	21	20	0	1	0	437	533	286	184	1111	895
Respiration	ATP synthases	V-Type_ATP_synthase	V-type ATP synthase subunit E (EC 3.6.3.14)	6	1	0	0	0	0	437	655	674	553	3	415
Miscellaneous	Plant-Prokaryote DOE project	COG0451	Ribulose-5-phosphate 4-epimerase and related epimerases and aldolases	19	115	1	4	2	12	436	672	538	1026	319	734
Clustering-based subsystems	TldD cluster	CBSS-354.1.peg.2917	FIG003879: Predicted amidohydrolase	5	9	4	202	1	0	436	565	379	565	190	408
Motility and Chemotaxis	Flagellar motility in Prokaryota	Flagellum	Flagellar hook-length control protein FliK	372	1324	54	11	1	1	435	478	363	811	500	999
Respiration	Electron accepting reactions	Anaerobic_respiratory_reductases	CoB--CoM heterodisulfide reductase subunit C (EC 1.8.98.1)	1	0	1	0	0	0	434	469	462	392	8	569
Carbohydrates	Central carbohydrate metabolism	Glycolysis_and_Gluconeogenesis	Fructose-1,6-bisphosphatase, type I (EC 3.1.3.11)	519	83	15	0	182	0	433	267	376	391	1992	904
Protein Metabolism	Protein biosynthesis	Ribosome_LSU_eukaryotic_and_archaeal	LSU ribosomal protein L5e (L18p)	0	0	1	0	0	0	433	590	409	526	5	463
RNA Metabolism	RNA processing and modification	tRNA_modification_Archaea	COG2117: Predicted ATPase of the PP-loop superfamily	2	1	0	0	0	0	432	680	529	562	2	438
Protein Metabolism	Protein biosynthesis	Ribosome_LSU_bacterial	LSU ribosomal protein L3p (L3e)	287	98	100	14	846	13	431	245	187	615	1348	1789
Carbohydrates	One-carbon Metabolism	Serine-glyoxylate_cycle	ethylmalonyl-CoA mutase	124	260	26	0	7	0	431	561	352	527	1974	2098
Fatty Acids, Lipids, and Isoprenoids	Isoprenoids	Archaeal_lipids	Mevalonate kinase (EC 2.7.1.36)	1	22	0	0	0	1	430	512	476	585	12	523
Nucleosides and Nucleotides	NULL	Ribonucleotide_reduction	Ribonucleotide reductase of class Ia (aerobic), alpha subunit (EC 1.17.4.1)	1271	26	165	40	47	3455	428	570	131	514	4327	1513
Cofactors, Vitamins, Prosthetic Groups, Pigments	Folate and pterines	Molybdenum_cofactor_biosynthesis	Molybdenum cofactor biosynthesis protein MoaE	666	400	183	0	0	0	425	491	374	398	776	385
Carbohydrates	Polysaccharides	Glycogen_metabolism	Glucose-1-phosphate adenylyltransferase (EC 2.7.7.27)	1338	2744	1601	1	0	0	424	156	664	421	2814	2010
Cofactors, Vitamins, Prosthetic Groups, Pigments	Tetrapyrroles	Coenzyme_B12_biosynthesis	Cobalamin synthase	838	1515	957	1	20	0	423	563	534	530	947	628
Carbohydrates	One-carbon Metabolism	One-carbon_metabolism_by_tetrahydropterines	Methenyltetrahydrofolate cyclohydrolase (EC 3.5.4.9)	97	663	14	13	11	0	423	217	159	364	632	1492
DNA Metabolism	DNA repair	DNA_repair,_bacterial	DNA polymerase IV (EC 2.7.7.7)	1306	50	189	34	33	1	422	307	537	372	760	1175
Respiration	NULL	Formate_hydrogenase	Formate hydrogenlyase subunit 4	485	900	1076	1	0	0	422	109	101	317	150	1707
Carbohydrates	Sugar alcohols	Inositol_catabolism	uncharacterized domain	1330	16	176	0	0	0	422	591	528	522	423	597
Amino Acids and Derivatives	Arginine; urea cycle, polyamines	Arginine_Biosynthesis_extended	Glutamate N-acetyltransferase (EC 2.3.1.35)	2	0	0	0	655	1677	421	576	629	738	162	1054
Respiration	Electron donating reactions	Coenzyme_F420_hydrogenase	Coenzyme F420 hydrogenase maturation protease (EC 3.4.24.-)	0	0	2	0	0	0	421	525	491	645	1	402
Respiration	ATP synthases	F0F1-type_ATP_synthase	ATP synthase A chain (EC 3.6.3.14)	32	67	4	0	4	274	419	362	145	616	1212	1757
Cofactors, Vitamins, Prosthetic Groups, Pigments	Folate and pterines	5-FCL-like_protein	Dihydrofolate reductase (EC 1.5.1.3)	439	187	147	0	116	0	418	168	165	274	686	936
Cofactors, Vitamins, Prosthetic Groups, Pigments	Riboflavin, FMN, FAD	Riboflavin,_FMN_and_FAD_metabolism	GTP cyclohydrolase II (EC 3.5.4.25)	484	238	2	16	9	2	418	283	306	285	1568	1880
Cofactors, Vitamins, Prosthetic Groups, Pigments	Folate and pterines	5-FCL-like_protein	Thiamin-phosphate synthase ThiN (EC 2.5.1.3)	0	0	2	0	0	0	418	577	533	666	0	442
Regulation and Cell signaling	NULL	cAMP_signaling_in_bacteria	cAMP-binding proteins - catabolite gene activator and regulatory subunit of cAMP-dependent protein kinases	13	2	2	166	4143	73	415	337	460	481	1736	1032
Protein Metabolism	Protein biosynthesis	Ribosome_SSU_bacterial	SSU ribosomal protein S19p (S15e)	107	0	30	10	313	7	415	208	186	409	508	1462
Cell Wall and Capsule	Capsular and extracellular polysacchrides	Capsular_heptose_biosynthesis	GDP-L-fucose synthetase (EC 1.1.1.271)	440	593	15	475	0	0	415	312	186	723	1324	1524
RNA Metabolism	Transcription	Transcription_factors_bacterial	Transcription elongation factor GreA	1615	413	47	205	0	131	415	723	289	351	1571	1718
Cell Wall and Capsule	Cell wall of Mycobacteria	mycolic_acid_synthesis	Malonyl CoA-acyl carrier protein transacylase (EC 2.3.1.39)	746	584	170	0	42	2	414	355	298	420	2593	1615
Amino Acids and Derivatives	Histidine Metabolism	Histidine_Biosynthesis	Histidinol-phosphate aminotransferase (EC 2.6.1.9)	1718	620	508	2	3136	0	413	558	376	649	1437	1099
Potassium metabolism	NULL	Potassium_homeostasis	Osmosensitive K+ channel histidine kinase KdpD (EC 2.7.3.-)	2710	2943	1347	8	608	35	413	584	347	490	1497	1800
Protein Metabolism	Protein biosynthesis	Ribosome_LSU_eukaryotic_and_archaeal	LSU ribosomal protein L1e (L4p)	0	0	4	0	0	0	412	652	496	634	12	455
Protein Metabolism	Protein biosynthesis	Ribosome_LSU_bacterial	LSU ribosomal protein L4p (L1e)	285	33	127	2	656	11	411	186	205	444	948	1472
Clustering-based subsystems	Molybdopterin oxidoreductase	CBSS-269799.3.peg.2220	Molybdopterin oxidoreductase (EC 1.2.7.-)	0	0	1	0	0	0	411	484	126	404	3340	809
Protein Metabolism	Protein biosynthesis	Translation_termination_factors_bacterial	Ribosome recycling factor	453	62	87	17	7	21	410	267	175	331	1210	1662
Protein Metabolism	Protein biosynthesis	Ribosome_LSU_eukaryotic_and_archaeal	LSU ribosomal protein L21e	1	0	1	0	0	0	410	519	493	459	3	352
Cofactors, Vitamins, Prosthetic Groups, Pigments	Folate and pterines	Methanopterin_biosynthesis2	delta 1-pyrroline-5-carboxylate synthetase	0	0	1	0	0	0	410	562	572	420	7	343
Cell Wall and Capsule	Gram-Negative cell wall components	LOS_core_oligosaccharide_biosynthesis	Beta-1,3-glucosyltransferase	0	0	2	0	522	0	405	479	460	476	237	804
Miscellaneous	Plant-Prokaryote DOE project	Experimental-Ubiquinone_BiosynthesisVDC	Ubiquinone biosynthesis monooxygenase UbiB	940	886	388	90	852	2	403	304	176	815	605	1063
Nucleosides and Nucleotides	Pyrimidines	De_Novo_Pyrimidine_Synthesis	Uracil phosphoribosyltransferase (EC 2.4.2.9)	424	4	324	0	759	538	403	432	439	394	1249	1147
Fatty Acids, Lipids, and Isoprenoids	Isoprenoids	Carotenoids	Phytoene dehydrogenase and related proteins	1	0	0	2	13	0	403	549	563	504	46	903
Cofactors, Vitamins, Prosthetic Groups, Pigments	NULL	Thiamin_biosynthesis	YjbQ (alternate ThiE)	0	0	0	0	0	0	403	483	554	440	6	319
Protein Metabolism	Protein biosynthesis	Ribosome_LSU_eukaryotic_and_archaeal	LSU ribosomal protein L12e (L11p)	0	1	2	95	0	0	402	595	571	493	7	450
Amino Acids and Derivatives	Branched-chain amino acids	Ketoisovalerate_oxidoreductase	Ketoisovalerate oxidoreductase subunit VorC (EC 1.2.7.7)	0	0	1	0	0	0	402	591	385	490	5	350
Cell Wall and Capsule	NULL	Murein_Hydrolases	Muramoyltetrapeptide carboxypeptidase (EC 3.4.17.13)	1379	123	222	5	3	0	401	193	220	237	295	695
Cell Wall and Capsule	Capsular and extracellular polysacchrides	Colanic_acid_biosynthesis	GDP-mannose 4,6-dehydratase (EC 4.2.1.47)	494	627	28	16	0	0	401	313	127	988	1112	958
Clustering-based subsystems	NULL	Cell_division-ribosomal_stress_proteins_cluster	Peptidyl-tRNA hydrolase, archaeal type (EC 3.1.1.29)	0	0	2	0	0	0	399	594	435	422	10	336
Protein Metabolism	Protein biosynthesis	Ribosome_SSU_eukaryotic_and_archaeal	SSU ribosomal protein S15e (S19p)	0	0	0	0	0	0	398	559	438	512	4	437
DNA Metabolism	DNA repair	DNA_repair,_bacterial	DNA repair protein RadC	877	43	790	0	50	0	397	184	244	449	737	2333
RNA Metabolism	Transcription	RNA_polymerase_archaeal	DNA-directed RNA polymerase subunit D (EC 2.7.7.6)	1	0	0	0	0	0	397	471	436	575	2	475
Amino Acids and Derivatives	Aromatic amino acids and derivatives	Chorismate:_Intermediate_for_synthesis_of_Tryptophan,_PAPA_antibiotics,_PABA,_3-hydroxyanthranilate_and_more.	Anthranilate synthase, amidotransferase component (EC 4.1.3.27)	1	2	0	3	5	0	394	646	451	478	446	659
Amino Acids and Derivatives	Histidine Metabolism	Histidine_Biosynthesis	Histidinol-phosphatase (EC 3.1.3.15)	1795	676	837	8	10	0	393	332	293	295	2248	705
Amino Acids and Derivatives	Lysine, threonine, methionine, and cysteine	Methionine_Biosynthesis	Cystathionine gamma-synthase (EC 2.5.1.48)	1026	65	623	609	9	0	392	1015	688	621	117	623
Cell Wall and Capsule	Gram-Negative cell wall components	LOS_core_oligosaccharide_biosynthesis	ADP-L-glycero-D-manno-heptose-6-epimerase (EC 5.1.3.20)	489	253	238	35	4	0	392	338	137	289	1434	731
Metabolism of Aromatic Compounds	Anaerobic degradation of aromatic compounds	Anaerobic_benzoate_metabolism	Glutaryl-CoA dehydrogenase (EC 1.3.99.7)	0	0	1	19	3	0	392	384	161	318	2067	1143
Cofactors, Vitamins, Prosthetic Groups, Pigments	Folate and pterines	Molybdenum_cofactor_biosynthesis	Molybdenum cofactor biosynthesis protein MoaC	532	264	93	0	0	2	392	141	92	182	1127	1191
Iron acquisition and metabolism	NULL	Iron_acquisition_in_Vibrio	Ferrous iron transport protein A	438	221	11	0	0	0	392	468	374	368	16	527
RNA Metabolism	RNA processing and modification	tRNA_modification_Archaea	DNA-binding protein MTH1615	1	2	2	0	0	0	392	673	486	524	0	400
Nucleosides and Nucleotides	Purines	Purine_conversions	Adenylate kinase (EC 2.7.4.3)	364	219	357	4	17	164	389	222	162	375	1250	1390
Protein Metabolism	Protein biosynthesis	Translation_initiation_factors_eukaryotic_and_archaeal	Eukaryotic translation initiation factor 2 beta subunit	2	0	2	0	0	0	388	587	485	530	9	397
RNA Metabolism	Transcription	Transcription_elongation_factors,_archaeal	NusA protein homolog, archaeal	3	1	0	0	0	0	387	381	367	405	3	353
Miscellaneous	Plant-Prokaryote DOE project	DOE_COG2016	Putative snRNP Sm-like protein	0	0	4	0	0	0	387	433	434	356	8	247
Protein Metabolism	Protein biosynthesis	Ribosome_LSU_bacterial	LSU ribosomal protein L19p	271	522	200	194	34	18	384	260	211	323	754	1559
Phosphorus Metabolism	NULL	Phosphate_metabolism	NAD(P) transhydrogenase subunit beta (EC 1.6.1.2)	2028	1468	1529	1	5	228	384	536	344	838	2763	1435
Fatty Acids, Lipids, and Isoprenoids	Fatty acids	Fatty_Acid_Biosynthesis_FASII	Biotin carboxylase of acetyl-CoA carboxylase (EC 6.3.4.14)	826	1744	526	440	2	0	384	437	423	565	2516	2305
Carbohydrates	NULL	Sugar_utilization_in_Thermotogales	Glycerol kinase (EC 2.7.1.30)	1134	327	622	0	203	28	383	283	204	272	2937	1180
Miscellaneous	Plant-Prokaryote DOE project	Biotin_biosynthesis_Experimental	8-amino-7-oxononanoate synthase (EC 2.3.1.47)	670	87	34	1	4	2283	383	442	380	309	1649	2303
Fatty Acids, Lipids, and Isoprenoids	Fatty acids	Fatty_Acid_Biosynthesis_FASII	Acetyl-coenzyme A carboxyl transferase beta chain (EC 6.4.1.2)	1032	489	444	0	2	9	383	550	200	474	1391	1140
Protein Metabolism	Protein biosynthesis	Ribosome_LSU_eukaryotic_and_archaeal	LSU ribosomal protein L10e (L16p)	2	1	0	0	0	0	383	626	443	548	9	376
Protein Metabolism	Protein biosynthesis	Ribosome_LSU_bacterial	LSU ribosomal protein L20p	210	40	73	28	0	984	382	378	196	523	1218	1324
Amino Acids and Derivatives	Branched-chain amino acids	Branched_chain_amino_acid_degradation_regulons	Electron transfer flavoprotein, alpha subunit	1566	230	1256	4	1081	2	381	455	317	405	2044	2260
Cofactors, Vitamins, Prosthetic Groups, Pigments	Coenzyme M	coenzyme_M_biosynthesis	2-phosphosulfolactate phosphatase (EC 3.1.3.71)	0	0	0	0	11	0	381	506	508	422	1	342
Membrane Transport	Protein secretion system, Type VII (Chaperone/Usher pathway, CU)	Colonization_factor_antigen_I_fimbriae	CFA/I fimbrial major subunit	248	250	187	0	0	0	380	0	1	1	0	0
Carbohydrates	Central carbohydrate metabolism	Methylglyoxal_Metabolism	Aldehyde dehydrogenase B (EC 1.2.1.22)	335	463	477	2	6	0	379	651	378	401	1810	1679
Cell Wall and Capsule	NULL	Peptidoglycan_Biosynthesis	Glutamate racemase (EC 5.1.1.3)	979	856	61	77	1	3212	379	220	206	335	1709	1877
Clustering-based subsystems	NULL	Bacterial_Cell_Division	Cell division protein FtsJ	1152	352	60	0	0	0	379	637	621	487	157	385
Miscellaneous	Plant-Prokaryote DOE project	At3g50560	Gamma-glutamyltranspeptidase (EC 2.3.2.2)	1012	2048	1074	2	1417	134	377	180	114	343	2326	783
Cofactors, Vitamins, Prosthetic Groups, Pigments	Coenzyme A	Coenzyme_A_Biosynthesis	3-methyl-2-oxobutanoate hydroxymethyltransferase (EC 2.1.2.11)	897	628	302	0	696	450	377	398	388	298	1447	1600
Miscellaneous	Plant-Prokaryote DOE project	Scaffold_proteins_for_[4Fe-4S]_cluster_assembly_(MRP_family)	HtrA protease/chaperone protein	4748	520	17	0	0	27	377	210	118	323	331	1674
Respiration	Reverse electron transport	Archaeal_membrane_bound_hydrogenases	Energy conserving hydrogenase Ehb transmembrane protein E	1	1	0	0	0	0	377	475	452	493	7	349
RNA Metabolism	RNA processing and modification	rRNA_modification_Archaea	COG2106 Methylase	1	0	3	0	0	0	377	574	395	640	2	426
Protein Metabolism	Protein biosynthesis	Translation_initiation_factors_eukaryotic_and_archaeal	Eukaryotic translation initiation factor 5A	0	0	0	0	0	0	377	559	434	489	2	365
Sulfur Metabolism	NULL	Sulfur_oxidation	Sulfite oxidase	1193	1722	658	2	27	0	376	425	477	495	260	414
RNA Metabolism	Transcription	RNA_polymerase_archaeal	DNA-directed RNA polymerase subunit F (EC 2.7.7.6)	0	0	2	0	0	0	374	410	494	436	4	347
Fatty Acids, Lipids, and Isoprenoids	Fatty acids	Fatty_Acid_Biosynthesis_FASII	Enoyl-[acyl-carrier-protein] reductase [FMN] (EC 1.3.1.9)	2	0	0	0	4	0	373	468	328	517	3457	1517
Carbohydrates	Organic acids	Propionate-CoA_to_Succinate_Module	Propionate--CoA ligase (EC 6.2.1.17)	1224	1323	11	0	1	0	373	581	462	778	339	878
Carbohydrates	Polysaccharides	Glycogen_metabolism	Glycogen synthase, ADP-glucose transglucosylase (EC 2.4.1.21)	744	2395	812	2	416	1	372	142	426	500	1664	1649
Clustering-based subsystems	NULL	CBSS-288681.3.peg.1039	Superfamily II DNA/RNA helicases, SNF2 family	3	0	4	175	53	0	372	400	575	463	982	3261
Phages, Prophages, Transposable elements, Plasmids	Transposable elements	CBSS-203122.12.peg.188	Segregation and condensation protein B	3	0	0	0	0	0	372	187	232	476	738	1049
Phages, Prophages, Transposable elements, Plasmids	Transposable elements	Conjugative_transposon,_Bacteroidales	Conjugative transposon protein TraJ	0	0	0	0	0	0	372	614	349	196	12	654
Clustering-based subsystems	Fatty acid metabolic cluster	COG1399	Phosphate:acyl-ACP acyltransferase PlsX	449	399	1	163	2	0	371	401	146	386	2572	1525
Miscellaneous	Plant-Prokaryote DOE project	COG1565	Queuosine biosynthesis QueD, PTPS-I	1327	323	508	0	0	1	371	547	543	636	302	606
RNA Metabolism	Transcription	Transcription_elongation_factors,_archaeal	NusA protein homolog 2, archaeal	1	0	1	0	0	0	370	592	536	509	1	357
Miscellaneous	Plant-Prokaryote DOE project	COG0523	LSU ribosomal protein L27p	673	172	14	4	1	0	369	329	306	707	906	1438
DNA Metabolism	CRISPs	CRISPRs	CRISPR-associated protein, TM1800 family	0	0	0	0	0	0	369	356	223	189	3	297
Protein Metabolism	Protein biosynthesis	Nucleolar_protein_complex	RNA helicase, putative	1	53	1	0	554	0	368	624	393	286	36	495
Phosphorus Metabolism	NULL	Alkylphosphonate_utilization	PhnB protein	88	155	159	0	3	1	368	304	191	330	132	590
Cofactors, Vitamins, Prosthetic Groups, Pigments	Tetrapyrroles	Heme_and_Siroheme_Biosynthesis	Precorrin-2 oxidase (EC 1.3.1.76)	613	160	239	0	0	0	368	602	669	418	1025	557
Carbohydrates	One-carbon Metabolism	Methanogenesis	N5-methyltetrahydromethanopterin:coenzyme M methyltransferase subunit B (EC 2.1.1.86)	1	0	2	0	0	0	368	461	330	386	0	272
Virulence, Disease and Defense	Resistance to antibiotics and toxic compounds	Cadmium_resistance	Cadmium efflux system accessory protein	0	1	0	0	2	0	367	460	356	475	3	423
Carbohydrates	Central carbohydrate metabolism	Pyruvate:ferredoxin_oxidoreductase	Pyruvate:ferredoxin oxidoreductase, porE subunit (EC 1.2.7.1)	1	0	3	0	0	0	367	755	593	579	3	364
DNA Metabolism	DNA replication	DNA-replication	DNA polymerase III beta subunit (EC 2.7.7.7)	598	336	116	49	74	40	366	341	471	549	1507	1753
Cofactors, Vitamins, Prosthetic Groups, Pigments	Pyridoxine	Pyridoxin_(Vitamin_B6)_Biosynthesis	4-hydroxythreonine-4-phosphate dehydrogenase (EC 1.1.1.262)	397	187	2	3	21	2	366	561	631	454	2165	1958
Clustering-based subsystems	NULL	Conserved_gene_cluster_associated_with_Met-tRNA_formyltransferase	Rossmann fold nucleotide-binding protein Smf possibly involved in DNA uptake	392	16	8	0	3	10	366	266	184	216	299	1592
Nucleosides and Nucleotides	Purines	De_Novo_Purine_Biosynthesis	Phosphoribosylformylglycinamidine synthase, PurS subunit (EC 6.3.5.3)	0	0	1	0	1	35	366	483	329	357	216	667
Clustering-based subsystems	NULL	CTP_synthase_(EC_6.3.4.2)_cluster	Inner membrane protein translocase component YidC, long form	1167	464	5	3	0	13	366	165	165	655	1267	1671
Respiration	Reverse electron transport	Mebrane_bound_hydrogenases	Energy conserving hydrogenase Ehb ferredoxin-containing protein L	2	0	3	0	0	0	366	808	412	554	4	361
Fatty Acids, Lipids, and Isoprenoids	Fatty acids	Fatty_Acid_Biosynthesis_FASII	(3R)-hydroxymyristoyl-[acyl carrier protein] dehydratase (EC 4.2.1.-)	197	106	294	158	484	0	365	406	362	293	2316	1557
Nucleosides and Nucleotides	Purines	De_Novo_Purine_Biosynthesis	IMP cyclohydrolase (EC 3.5.4.10)	562	1221	871	0	4	156	365	323	358	501	471	836
Respiration	Reverse electron transport	Mebrane_bound_hydrogenases	Energy conserving hydrogenase Ehb protein P	0	0	1	0	0	0	364	721	414	538	3	302
Clustering-based subsystems	NULL	CBSS-176299.4.peg.1996B	Uridylate kinase (EC 2.7.4.-)	401	26	99	6	22	21	363	280	379	418	1317	2081
Protein Metabolism	Protein biosynthesis	Ribosome_LSU_bacterial	LSU ribosomal protein L13p (L13Ae)	577	45	21	0	1	6	363	338	139	2554	695	1609
Protein Metabolism	Protein biosynthesis	Ribosome_LSU_eukaryotic_and_archaeal	LSU ribosomal protein L11e (L5p)	1	0	2	0	0	281	363	427	336	492	6	437
Protein Metabolism	Selenoproteins	Selenocysteine_metabolism	selenocysteine-containing	1598	40	64	0	10	0	362	353	236	250	28	1921
Nucleosides and Nucleotides	NULL	Adenosyl_nucleosidases	Purine nucleoside phosphorylase (EC 2.4.2.1)	259	155	33	0	0	0	362	734	379	188	2753	1544
RNA Metabolism	Transcription	RNA_polymerase_archaeal	DNA-directed RNA polymerase subunit E' (EC 2.7.7.6)	0	0	0	0	0	0	362	427	334	462	4	326
Protein Metabolism	Protein folding	Protein_chaperones	Chaperone protein HtpG	1270	431	533	0	4760	0	361	259	320	724	2502	2048
Protein Metabolism	Protein processing and modification	Ribosomal_protein_S12p_Asp_methylthiotransferase	Ribosomal protein S12p Asp88 (E. coli) methylthiotransferase	1036	557	3	0	351	0	361	232	749	600	2203	2425
Nitrogen Metabolism	NULL	Nitrosative_stress	Anaerobic nitric oxide reductase flavorubredoxin	44	1304	4	0	2	0	361	388	268	456	3	318
Miscellaneous	Plant-Prokaryote DOE project	At3g21300	RNA methyltransferase, TrmA family	0	2	9	0	1929	0	360	362	2666	226	1544	803
Clustering-based subsystems	Fatty acid metabolic cluster	COG1399	FIG004453: protein YceG like	813	382	45	31	0	181	360	188	181	373	215	1475
Amino Acids and Derivatives	Arginine; urea cycle, polyamines	Urea_decomposition	Urease alpha subunit (EC 3.5.1.5)	383	855	48	3	629	0	358	199	188	463	374	590
Potassium metabolism	NULL	Potassium_homeostasis	Potassium efflux system KefA	235	16	119	157	2	756	358	702	401	558	83	429
Sulfur Metabolism	NULL	Thioredoxin-disulfide_reductase	Alkyl hydroperoxide reductase subunit C-like protein	643	201	161	297	1177	1062	357	376	535	389	1380	1113
Carbohydrates	Central carbohydrate metabolism	Pentose_phosphate_pathway	Transketolase (EC 2.2.1.1)	894	586	278	1	27	2779	357	138	44	599	785	1376
Cell Wall and Capsule	Capsular and extracellular polysacchrides	dTDP-rhamnose_synthesis	Glucose-1-phosphate cytidylyltransferase (EC 2.7.7.33)	2	87	138	10	0	0	357	389	351	938	399	754
Amino Acids and Derivatives	Branched-chain amino acids	Ketoisovalerate_oxidoreductase	conserved protein associated with acetyl-CoA C-acyltransferase	3	1	1	0	0	0	357	510	445	432	9	330
Membrane Transport	ABC transporters	ABC_transporter_tungstate_(TC_3.A.1.6.2)	ABC-type tungstate transport system, ATP-binding protein	1	0	1	0	0	0	357	713	515	610	16	529
Cofactors, Vitamins, Prosthetic Groups, Pigments	Riboflavin, FMN, FAD	Riboflavin,_FMN_and_FAD_metabolism	FMN adenylyltransferase, type 3 archaeal (EC 2.7.7.2)	1	0	1	0	0	0	357	555	388	517	5	439
Iron acquisition and metabolism	NULL	Iron_acquisition_in_Vibrio	Ferrichrome-iron receptor	4601	850	977	3	9	1156	356	76	114	260	1729	524
Clustering-based subsystems	NULL	tRNA-methylthiotransferase_containing_cluster	Magnesium and cobalt efflux protein CorC	322	886	501	0	2	523	356	331	354	473	244	608
Clustering-based subsystems	Putative asociate of RNA polymerase sigma-54 factor rpoN	CBSS-316057.3.peg.1308	RNA polymerase sigma-54 factor RpoN	2362	1352	240	8	0	1	356	269	269	577	1581	2387
Protein Metabolism	Protein biosynthesis	Ribosome_LSU_eukaryotic_and_archaeal	LSU ribosomal protein L8e (L2p)	0	1	2	0	0	0	356	516	415	544	7	428
Virulence, Disease and Defense	Resistance to antibiotics and toxic compounds	BlaR1_Family_Regulatory_Sensor-transducer_Disambiguation	Peptidase M48, Ste24p precursor	1	0	0	0	174	0	355	255	457	303	113	969
Respiration	Electron donating reactions	Respiratory_Complex_I	NADH-quinone oxidoreductase chain F 2 (EC 1.6.99.5)	2	1	2	0	0	0	354	519	337	411	12	419
Carbohydrates	Di- and oligosaccharides	Trehalose_Uptake_and_Utilization	Trehalase (EC 3.2.1.28)	1786	138	663	0	0	0	353	386	308	195	1497	665
Cofactors, Vitamins, Prosthetic Groups, Pigments	Coenzyme B	Coenzyme_B_synthesis	Coenzyme B synthesis from 2-oxoglutarate: steps 4, 7, 8, 11, and 12 [small subunit]	1	0	1	0	0	0	351	518	348	377	4	279
Carbohydrates	Fermentation	Fermentations:_Mixed_acid	Phosphoenolpyruvate carboxylase (EC 4.1.1.31)	2077	2396	2686	0	1064	0	348	197	262	608	4231	802
DNA Metabolism	NULL	Restriction-Modification_System	Type III restriction-modification system methylation subunit (EC 2.1.1.72)	0	46	1	15	2	87	348	310	594	384	263	2317
Protein Metabolism	Protein biosynthesis	Ribosome_LSU_eukaryotic_and_archaeal	LSU ribosomal protein L19e	1	0	0	0	0	0	348	473	453	486	8	379
Carbohydrates	Central carbohydrate metabolism	TCA_Cycle	Dihydrolipoamide succinyltransferase component (E2) of 2-oxoglutarate dehydrogenase complex (EC 2.3.1.61)	7657	52	406	0	5	0	347	263	329	887	2427	941
Membrane Transport	Protein secretion system, Type VIII (Extracellular nucleation/precipitation pathway, ENP)	Fap_amyloid_fiber_secretion_system	Sigma-54 dependent transcriptional regulator	240	74	8	14	0	0	347	274	112	251	972	1606
Phages, Prophages, Transposable elements, Plasmids	Phages, Prophages	Phage_integration_and_excision	Site-specific tyrosine recombinase	2	0	2	0	0	33	347	460	508	417	29	536
Carbohydrates	Organic acids	Lactate_utilization	L-lactate permease	3120	2245	2404	184	4	0	346	491	358	536	170	689
Carbohydrates	Aminosugars	Chitin_and_N-acetylglucosamine_utilization	N-acetylglucosamine related transporter, NagX	0	1	1	0	0	8	346	175	252	199	822	832
Respiration	Reverse electron transport	Archaeal_membrane_bound_hydrogenases	Energy conserving hydrogenase Ehb protein A	1	0	1	0	0	0	345	462	412	435	2	299
Dormancy and Sporulation	NULL	Persister_Cells	Cell division inhibitor	1665	699	418	0	808	0	344	167	125	120	1501	845
Miscellaneous	Plant-Prokaryote DOE project	Competence_or_DNA_damage-inducible_protein_CinA_and_related_protein_families	Lipoate synthase	640	381	1294	88	11	68	344	490	150	450	1776	1710
Cell Division and Cell Cycle	NULL	Macromolecular_synthesis_operon	Transamidase GatB domain protein	0	0	0	1	0	0	343	130	72	339	443	676
Phages, Prophages, Transposable elements, Plasmids	Phages, Prophages	Phage_integration_and_excision	Site-specific recombinase	262	167	242	459	394	1	342	416	137	3317	4597	1476
Carbohydrates	Central carbohydrate metabolism	Pentose_phosphate_pathway	Transaldolase (EC 2.2.1.2)	2714	2405	1239	0	37	805	342	250	233	438	1324	1633
Miscellaneous	NULL	YbbK	Putative stomatin/prohibitin-family membrane protease subunit YbbK	453	4	5	0	23	0	342	438	612	361	1640	1161
Potassium metabolism	NULL	Potassium_homeostasis	Potassium channel protein	4	0	0	0	0	0	342	536	369	705	600	1323
Cofactors, Vitamins, Prosthetic Groups, Pigments	NULL	Thiamin_biosynthesis	Sulfur carrier protein adenylyltransferase ThiF	276	21	170	0	477	9	340	256	185	522	1612	617
Regulation and Cell signaling	NULL	Cell_envelope-associated_LytR-CpsA-Psr_transcriptional_attenuators	Cell envelope-associated transcriptional attenuator LytR-CpsA-Psr, subfamily M (as in PMID19099556)	0	0	0	0	354	0	340	354	236	343	3	237
Iron acquisition and metabolism	Siderophores	Siderophore_assembly_kit	TonB-dependent siderophore receptor	34	79	39	1	0	0	340	193	471	229	37	752
Protein Metabolism	Protein biosynthesis	Ribosome_LSU_eukaryotic_and_archaeal	LSU ribosomal protein L9e (L6p)	2	0	1	0	0	0	340	395	336	482	8	355
Respiration	Electron accepting reactions	Anaerobic_respiratory_reductases	CoB--CoM-reducing hydrogenase (Cys) delta subunit	0	4	1	0	0	0	339	562	491	700	5	415
Respiration	Electron donating reactions	Respiratory_Complex_I	NADH-ubiquinone oxidoreductase chain G (EC 1.6.5.3)	153	15	337	174	0	1028	337	295	278	833	2309	1970
Stress Response	Heat shock	Heat_shock_dnaK_gene_cluster_extended	MiaB family protein, possibly involved in tRNA or rRNA modification	0	1	0	10	0	46	337	696	687	328	2289	1278
Nitrogen Metabolism	NULL	Nitrosative_stress	Ferredoxin 3 fused to uncharacterized domain	2	0	1	0	0	0	337	564	456	491	2	714
Amino Acids and Derivatives	Lysine, threonine, methionine, and cysteine	Cysteine_Biosynthesis	Sulfate permease	913	134	476	0	44	0	336	365	200	594	2759	5369
Clustering-based subsystems	NULL	Cell_division-ribosomal_stress_proteins_cluster	Peptidyl-tRNA hydrolase (EC 3.1.1.29)	492	89	0	0	1	2	336	200	163	318	1017	1324
Nucleosides and Nucleotides	Purines	Purine_Utilization	Xanthine and CO dehydrogenases maturation factor, XdhC/CoxF family	0	0	0	0	0	0	336	166	75	119	1043	408
Cofactors, Vitamins, Prosthetic Groups, Pigments	Folate and pterines	Folate_Biosynthesis	GTP cyclohydrolase I (EC 3.5.4.16) type 1	664	1441	76	0	30	2	335	249	195	228	1283	1083
Carbohydrates	Monosaccharides	Mannose_Metabolism	Mannose-1-phosphate guanylyltransferase (GDP) (EC 2.7.7.22)	583	530	311	8	2	0	335	395	329	679	1349	2559
Protein Metabolism	Protein biosynthesis	Ribosome_SSU_eukaryotic_and_archaeal	SSU ribosomal protein S15Ae (S8p)	0	0	1	0	0	0	335	367	341	410	6	361
Amino Acids and Derivatives	Branched-chain amino acids	Branched_chain_amino_acid_degradation_regulons	Dihydrolipoamide acyltransferase component of branched-chain alpha-keto acid dehydrogenase complex (EC 2.3.1.168)	0	0	0	19	0	0	334	263	137	294	1349	958
Sulfur Metabolism	Inorganic sulfur assimilation	Inorganic_Sulfur_Assimilation	Sulfate and thiosulfate import ATP-binding protein CysA (EC 3.6.3.25)	315	391	163	0	315	24	333	514	309	668	596	528
Cofactors, Vitamins, Prosthetic Groups, Pigments	Folate and pterines	Molybdenum_cofactor_biosynthesis	Molybdopterin-guanine dinucleotide biosynthesis protein MobB	1073	251	7	0	6	0	333	332	523	406	76	440
Protein Metabolism	Protein biosynthesis	Translation_initiation_factors_eukaryotic_and_archaeal	Translation initiation factor 1A	0	1	3	0	0	0	333	390	277	326	4	244
Virulence, Disease and Defense	Resistance to antibiotics and toxic compounds	Copper_homeostasis	Cytochrome c heme lyase subunit CcmF	3974	2632	2121	128	174	0	332	187	167	771	1507	672
Carbohydrates	One-carbon Metabolism	Methanogenesis	Formylmethanofuran dehydrogenase (tungsten) operon gene H	0	0	0	0	0	0	332	412	424	353	3	269
Cell Wall and Capsule	Capsular and extracellular polysacchrides	Exopolysaccharide_Biosynthesis	Undecaprenyl-phosphate galactosephosphotransferase (EC 2.7.8.6)	1	0	2	8	662	0	330	334	115	382	307	1171
Membrane Transport	ABC transporters	ABC_transporter_branched-chain_amino_acid_(TC_3.A.1.4.1)	Branched-chain amino acid transport ATP-binding protein LivG (TC 3.A.1.4.1)	758	60	365	712	338	48	330	270	212	467	1269	1828
Fatty Acids, Lipids, and Isoprenoids	Phospholipids	Glycerolipid_and_Glycerophospholipid_Metabolism_in_Bacteria	Phosphatidylserine decarboxylase (EC 4.1.1.65)	422	1	0	0	8	0	330	363	288	277	637	631
Phosphorus Metabolism	NULL	Phosphate_metabolism	Probable low-affinity inorganic phosphate transporter	1	4	2	5	871	563	329	475	366	685	1669	1939
Fatty Acids, Lipids, and Isoprenoids	Isoprenoids	Isoprenoid_Biosynthesis	1-deoxy-D-xylulose 5-phosphate reductoisomerase (EC 1.1.1.267)	896	151	286	19	18	0	329	252	672	497	2298	2411
Protein Metabolism	Protein biosynthesis	Ribosome_LSU_eukaryotic_and_archaeal	LSU ribosomal protein L7Ae	2	0	0	0	0	0	329	479	313	379	11	318
Carbohydrates	One-carbon Metabolism	Methanogenesis	N5-methyltetrahydromethanopterin:coenzyme M methyltransferase subunit X	0	0	0	0	0	0	329	377	254	352	6	296
Amino Acids and Derivatives	Lysine, threonine, methionine, and cysteine	Lysine_Biosynthesis_DAP_Pathway	N-acetyl-L,L-diaminopimelate deacetylase (EC 3.5.1.47)	1	0	16	1	1633	12	328	320	315	165	1566	755
Fatty Acids, Lipids, and Isoprenoids	Phospholipids	Glycerolipid_and_Glycerophospholipid_Metabolism_in_Bacteria	CDP-diacylglycerol--serine O-phosphatidyltransferase (EC 2.7.8.8)	1928	1363	1720	0	0	0	327	394	412	675	371	788
Cofactors, Vitamins, Prosthetic Groups, Pigments	Tetrapyrroles	Heme_biosynthesis_orphans	Radical SAM domain heme biosynthesis protein	1	0	0	0	0	0	327	600	20	100	23	934
Respiration	Electron donating reactions	Respiratory_Complex_I	NADH-ubiquinone oxidoreductase chain E (EC 1.6.5.3)	49	15	38	289	0	785	326	471	359	517	1224	891
Amino Acids and Derivatives	Branched-chain amino acids	HMG_CoA_Synthesis	Methylglutaconyl-CoA hydratase (EC 4.2.1.18)	0	0	0	24	0	0	326	273	211	334	1257	585
Amino Acids and Derivatives	Histidine Metabolism	Histidine_Degradation	Urocanate hydratase (EC 4.2.1.49)	840	102	604	2	0	0	325	365	865	276	1690	1650
Carbohydrates	One-carbon Metabolism	One-carbon_metabolism_by_tetrahydropterines	Methylenetetrahydrofolate dehydrogenase (NADP+) (EC 1.5.1.5)	120	647	319	1	0	0	324	147	137	311	569	1145
Cell Wall and Capsule	Gram-Negative cell wall components	KDO2-Lipid_A_biosynthesis	3-deoxy-manno-octulosonate cytidylyltransferase (EC 2.7.7.38)	522	33	107	168	0	0	324	168	155	348	1139	1310
Cell Division and Cell Cycle	NULL	Bacterial_Cytoskeleton	MreB-like protein (Mbl protein)	0	1	0	0	0	0	324	131	120	110	7	724
Stress Response	Oxidative stress	Oxidative_stress	Superoxide dismutase [Mn] (EC 1.15.1.1)	1	0	1	0	17	183	323	151	159	170	193	874
Miscellaneous	Plant-Prokaryote DOE project	At5g63420	Ribosomal-protein-S18p-alanine acetyltransferase (EC 2.3.1.-)	429	263	17	0	5	0	323	428	399	445	71	353
Amino Acids and Derivatives	Glutamine, glutamate, aspartate, asparagine; ammonia assimilation	Glutamine_synthetases	Glutamine synthetase type III, GlnN (EC 6.3.1.2)	0	0	3	0	0	0	322	379	197	269	2916	2515
Membrane Transport	ABC transporters	ABC_transporter_branched-chain_amino_acid_(TC_3.A.1.4.1)	Branched-chain amino acid transport ATP-binding protein LivF (TC 3.A.1.4.1)	475	93	293	2	402	38	321	273	301	415	1433	2054
Protein Metabolism	Protein degradation	Metallocarboxypeptidases_(EC_3.4.17.-)	D-alanyl-D-alanine carboxypeptidase (EC 3.4.16.4)	6007	3085	2256	282	218	2389	321	421	768	958	1343	867
Carbohydrates	NULL	Sugar_utilization_in_Thermotogales	Alpha-L-fucosidase (EC 3.2.1.51)	0	0	0	166	1168	216	320	180	146	353	803	1505
Carbohydrates	Central carbohydrate metabolism	Dehydrogenase_complexes	Cytosol aminopeptidase PepA (EC 3.4.11.1)	410	163	4	419	215	285	320	176	108	407	416	1484
Amino Acids and Derivatives	Glutamine, glutamate, aspartate, asparagine; ammonia assimilation	Glutamine,_Glutamate,_Aspartate_and_Asparagine_Biosynthesis	L-asparaginase (EC 3.5.1.1)	1434	582	931	2	214	1	320	223	479	224	1713	976
Protein Metabolism	Protein biosynthesis	Ribosome_LSU_bacterial	LSU ribosomal protein L31p	369	288	71	0	6	387	320	350	200	224	775	1069
Respiration	Electron accepting reactions	Terminal_cytochrome_C_oxidases	Cytochrome c oxidase subunit CcoN (EC 1.9.3.1)	2	0	0	7	1	0	320	248	214	485	4249	728
DNA Metabolism	CRISPs	CRISPRs	CRISPR-associated RecB family exonuclease Cas4b	0	0	3	0	2	0	319	470	449	668	17	108
Miscellaneous	NULL	ZZ_gjo_need_homes	AMP/CMP kinase AK6	2	2	0	0	0	0	319	636	390	359	3	271
Respiration	NULL	Methanogenesis_strays	Uncharacterized protein MJ0452	0	0	0	0	0	0	319	486	336	429	4	280
Stress Response	Acid stress	Acid_resistance_mechanisms	Biosynthetic arginine decarboxylase (EC 4.1.1.19)	387	67	12	1064	5	0	318	101	602	104	470	1264
Nucleosides and Nucleotides	Detoxification	Nucleoside_triphosphate_pyrophosphohydrolase_MazG	Nucleoside triphosphate pyrophosphohydrolase MazG	527	1036	801	1	20	29	317	348	98	218	1624	1015
Clustering-based subsystems	Hypothetical Related to Dihydroorate Dehydrogenase	Hypothetical_Related_to_Dihydroorotate_dehydrogenase	Dihydroorotate dehydrogenase (EC 1.3.3.1)	1159	170	499	0	19	1329	317	246	264	300	1469	1013
Carbohydrates	NULL	Sugar_utilization_in_Thermotogales	Glucose-6-phosphate 1-dehydrogenase (EC 1.1.1.49)	264	673	705	55	1	0	317	370	109	279	2182	1567
Cell Wall and Capsule	Gram-Negative cell wall components	KDO2-Lipid_A_biosynthesis	2-Keto-3-deoxy-D-manno-octulosonate-8-phosphate synthase (EC 2.5.1.55)	263	51	1	125	236	0	316	235	151	368	1169	1738
Cofactors, Vitamins, Prosthetic Groups, Pigments	Tetrapyrroles	Coenzyme_B12_biosynthesis	ChlD component of cobalt chelatase involved in B12 biosynthesis	1	0	0	0	0	0	316	394	421	470	15	294
RNA Metabolism	NULL	Group_II_intron-associated_genes	Retron-type reverse transcriptase	1	1	21	0	696	480	314	211	142	764	671	1280
Protein Metabolism	Protein biosynthesis	Translation_termination_factors_bacterial	Peptide chain release factor 3	930	312	73	9	415	115	313	353	329	639	2588	2197
Cell Wall and Capsule	Gram-Negative cell wall components	Lipopolysaccharide_assembly	Outer membrane protein assembly factor YaeT precursor	1308	683	729	894	11	0	313	390	176	540	2635	1840
Stress Response	Acid stress	Acid_resistance_mechanisms	Glutamate decarboxylase (EC 4.1.1.15)	0	2	1	0	0	0	312	702	374	410	9	540
Carbohydrates	Polysaccharides	Cellulosome	SusC, outer membrane protein involved in starch binding	0	0	0	499	0	0	312	219	146	223	3518	856
Clustering-based subsystems	NULL	CBSS-138119.3.peg.2719	tRNA pseudouridine synthase B (EC 4.2.1.70)	97	6	105	2453	113	507	311	217	162	402	1048	1268
Protein Metabolism	Protein biosynthesis	Translation_elongation_factors_bacterial	Translation elongation factor P	1909	271	82	245	23	412	311	280	186	317	1100	1330
RNA Metabolism	RNA processing and modification	tRNA_modification_Archaea	TtuB	1	0	3	0	0	0	311	494	449	311	0	253
Respiration	Electron donating reactions	Respiratory_Complex_I	NADH-ubiquinone oxidoreductase chain B (EC 1.6.5.3)	322	59	135	17	0	457	310	264	398	730	2209	1836
Fatty Acids, Lipids, and Isoprenoids	Isoprenoids	Carotenoids	Phytoene synthase (EC 2.5.1.32)	0	0	1	2	0	11	310	401	246	619	1363	611
Amino Acids and Derivatives	Lysine, threonine, methionine, and cysteine	Methionine_Biosynthesis	5,10-methylenetetrahydrofolate reductase (EC 1.5.1.20)	1233	993	1051	0	10	0	308	284	205	630	2253	2337
Membrane Transport	NULL	Ton_and_Tol_transport_systems	Biopolymer transport protein ExbD/TolR	523	724	0	4	0	0	308	260	120	388	1400	895
RNA Metabolism	RNA processing and modification	tRNA_modification_Archaea	Uncharacterized protein MJ0319	1	0	0	0	0	0	308	427	443	387	1	314
Respiration	Electron donating reactions	NiFe_hydrogenase_maturation	[NiFe] hydrogenase nickel incorporation protein HypA	164	305	379	0	485	0	307	406	339	459	244	370
Carbohydrates	One-carbon Metabolism	Methanogenesis	Formylmethanofuran dehydrogenase (tungsten) operon gene G	1	0	1	0	0	0	307	380	361	367	0	219
RNA Metabolism	RNA processing and modification	RNA_methylation	LSU m5C1962 methyltransferase RlmI	1591	346	291	1	8	2	306	189	472	360	1487	971
Clustering-based subsystems	Recombination related cluster	CBSS-198094.1.peg.4426	Recombination inhibitory protein MutS2	0	0	3	0	365	0	305	254	302	216	1315	1094
Carbohydrates	Monosaccharides	Mannose_Metabolism	Alpha-1,2-mannosidase	0	0	1	0	90	0	305	145	249	216	30	994
Protein Metabolism	Protein biosynthesis	Ribosome_SSU_eukaryotic_and_archaeal	SSU ribosomal protein S8e	2	0	2	0	1	0	305	425	366	351	2	315
Respiration	Reverse electron transport	Archaeal_membrane_bound_hydrogenases	Energy conserving hydrogenase Ehb protein B	0	0	0	0	0	0	305	351	399	431	2	325
Carbohydrates	Monosaccharides	L-rhamnose_utilization	Predicted lactaldehyde dehydrogenase (EC 1.2.1.22)	0	0	2	1	0	0	304	173	223	71	2410	488
Miscellaneous	NULL	ZZ_gjo_need_homes	Lipid A export ATP-binding/permease protein MsbA	106	5	54	167	697	0	303	325	215	368	394	1144
Miscellaneous	Plant-Prokaryote DOE project	Experimental-Ubiquinone_BiosynthesisVDC	Ubiquinone/menaquinone biosynthesis methyltransferase UbiE (EC 2.1.1.-)	563	684	253	43	2	44	303	352	346	409	870	832
Membrane Transport	Uni- Sym- and Antiporters	Proton-dependent_Peptide_Transporters	Di-/tripeptide transporter	2945	965	637	0	0	700	303	425	438	486	591	1015
Amino Acids and Derivatives	Lysine, threonine, methionine, and cysteine	Lysine_biosynthesis_AAA_pathway_2	Homocitrate synthase (EC 2.3.3.14)	0	0	2	0	0	0	303	318	51	235	96	516
Carbohydrates	Di- and oligosaccharides	Trehalose_Biosynthesis	Alpha,alpha-trehalose-phosphate synthase [UDP-forming] (EC 2.4.1.15)	787	436	24	8	613	1173	302	628	786	634	2300	819
Carbohydrates	Sugar alcohols	Inositol_catabolism	Myo-inositol 2-dehydrogenase (EC 1.1.1.18)	0	24	0	1	574	0	302	424	348	446	659	1476
Nucleosides and Nucleotides	Pyrimidines	Novel_non-oxidative_pathway_of_Uracil_catabolism	Dihydropyrimidinase (EC 3.5.2.2)	0	0	0	0	0	0	302	68	151	126	143	610
Clustering-based subsystems	NULL	Cluster_containing_CofD-like_protein_and_co-occuring_with_DNA_repair	FIG002813: LPPG:FO 2-phospho-L-lactate transferase like, CofD-like	866	419	116	0	21	0	301	147	213	208	16	837
Protein Metabolism	Selenoproteins	Selenocysteine_metabolism	Selenide,water dikinase (EC 2.7.9.3)	265	1377	1738	0	1	0	301	215	223	249	1761	1160
Carbohydrates	Central carbohydrate metabolism	Pyruvate_metabolism_I:_anaplerotic_reactions,_PEP	Phosphoenolpyruvate carboxykinase [ATP] (EC 4.1.1.49)	1803	31	42	0	18	0	300	301	357	204	2356	1278
Carbohydrates	Fermentation	Fermentations:_Mixed_acid	D-lactate dehydrogenase (EC 1.1.1.28)	517	14	18	2	3	0	298	234	228	311	1577	939
Respiration	NULL	Biogenesis_of_c-type_cytochromes	Cytochrome c-type biogenesis protein DsbD, protein-disulfide reductase (EC 1.8.1.8)	1776	1	176	6	1894	1	296	531	229	380	1613	4445
Fatty Acids, Lipids, and Isoprenoids	Isoprenoids	polyprenyl_synthesis	4-hydroxy-3-methylbut-2-enyl diphosphate reductase (EC 1.17.1.2)	389	871	26	2	2	168	296	296	224	525	2496	1864
Membrane Transport	NULL	ECF_class_transporters	Additional substrate-specific component CbiN of cobalt ECF transporter	468	445	199	0	0	0	296	327	332	348	1	288
Nucleosides and Nucleotides	Purines	De_Novo_Purine_Biosynthesis	Phosphoribosylaminoimidazole carboxylase ATPase subunit (EC 4.1.1.21)	329	1392	459	33	6	28	295	103	82	194	964	355
RNA Metabolism	RNA processing and modification	tRNAmodification_position_34	tRNA(Ile)-lysidine synthetase	472	355	2133	0	2	1620	295	249	156	317	636	857
Clustering-based subsystems	NULL	CBSS-350688.3.peg.1509	FIG007959: peptidase, M16 family	0	0	0	4	0	0	295	165	78	161	11	906
Cofactors, Vitamins, Prosthetic Groups, Pigments	Tetrapyrroles	Coenzyme_B12_biosynthesis	Sirohydrochlorin cobaltochelatase CbiK (EC 4.99.1.3)	1722	1142	917	0	1	0	294	0	8	10	0	199
Carbohydrates	Central carbohydrate metabolism	Pyruvate_Alanine_Serine_Interconversions	Alanine dehydrogenase (EC 1.4.1.1)	0	0	0	0	1	597	294	288	315	311	1298	1103
Cofactors, Vitamins, Prosthetic Groups, Pigments	Tetrapyrroles	Cobalamin_synthesis	Cobalamin biosynthesis protein CbiG	1233	902	513	0	0	0	294	527	368	471	18	363
Clustering-based subsystems	NULL	LSU_ribosomal_proteins_cluster	LSU ribosomal protein L10p (P0)	199	18	16	0	8	193	292	127	84	283	1360	1047
Phosphorus Metabolism	NULL	High_affinity_phosphate_transporter_and_control_of_PHO_regulon	Polyphosphate kinase (EC 2.7.4.1)	2317	38	193	0	1	0	292	343	415	576	2374	2234
Protein Metabolism	Protein biosynthesis	Ribosome_SSU_bacterial	SSU ribosomal protein S8p (S15Ae)	345	13	97	26	0	51	292	434	155	610	1434	1838
Nucleosides and Nucleotides	Purines	Purine_Utilization	Xanthine dehydrogenase, molybdenum binding subunit (EC 1.17.1.4)	0	0	0	0	0	0	291	243	87	293	274	1378
Miscellaneous	Plant-Prokaryote DOE project	COG2363	ThiJ/PfpI family protein	695	190	630	22	2933	9	287	291	148	334	328	668
Respiration	Electron donating reactions	Hydrogenases	Uptake hydrogenase large subunit (EC 1.12.99.6)	1056	3947	140	0	107	0	287	211	241	226	2439	1078
Respiration	ATP synthases	F0F1-type_ATP_synthase	ATP synthase C chain (EC 3.6.3.14)	9	17	0	1	1	496	286	237	89	253	730	1119
Carbohydrates	Di- and oligosaccharides	Maltose_and_Maltodextrin_Utilization	Neopullulanase (EC 3.2.1.135)	2	0	1	0	0	0	286	147	297	137	1820	906
Cell Wall and Capsule	Gram-Negative cell wall components	KDO2-Lipid_A_biosynthesis	Acyl-[acyl-carrier-protein]--UDP-N-acetylglucosamine O-acyltransferase (EC 2.3.1.129)	557	308	552	438	384	1	285	300	245	349	1466	1444
Cofactors, Vitamins, Prosthetic Groups, Pigments	Pyridoxine	Pyridoxin_(Vitamin_B6)_Biosynthesis	Phosphoserine aminotransferase (EC 2.6.1.52)	1194	153	157	1	9	73	285	201	146	332	984	1089
Protein Metabolism	Protein biosynthesis	Universal_GTPases	Ribosome small subunit-stimulated GTPase EngC	650	11	2	0	1168	181	284	302	168	348	1618	660
Clustering-based subsystems	Biosynthesis of galactoglycans and related lipopolysacharides	CBSS-376686.6.peg.291	Glycosyltransferase (EC 2.4.1.-)	32	21	0	4	259	47	284	203	184	305	475	1033
Iron acquisition and metabolism	NULL	Hemin_transport_system	Ferric siderophore transport system, periplasmic binding protein TonB	1954	2426	1068	4	29	0	284	71	28	135	581	300
Protein Metabolism	Protein biosynthesis	Ribosome_LSU_bacterial	LSU ribosomal protein L17p	329	58	67	0	7	106	283	238	126	900	822	1608
Cofactors, Vitamins, Prosthetic Groups, Pigments	Folate and pterines	Folate_Biosynthesis	Folylpolyglutamate synthase (EC 6.3.2.17)	252	26	45	0	1	0	283	91	83	148	942	558
Clustering-based subsystems	NULL	Bacterial_Cell_Division	GTP-binding protein Era	259	137	48	0	0	629	282	284	242	382	1143	1311
Respiration	Electron donating reactions	Formate_dehydrogenase	Formate dehydrogenase alpha subunit (EC 1.2.1.2)	1	0	1	0	0	0	282	267	303	295	11	499
Carbohydrates	Monosaccharides	L-rhamnose_utilization	Predicted L-rhamnose isomerase RhaI (EC 5.3.1.14)	0	2	0	4	0	0	281	266	187	70	2380	601
Protein Metabolism	Protein biosynthesis	Ribosome_LSU_eukaryotic_and_archaeal	LSU ribosomal protein L7e (L30p)	1	0	0	0	0	0	281	377	328	393	1	283
Protein Metabolism	Protein biosynthesis	Ribosome_SSU_bacterial	SSU ribosomal protein S20p	230	241	82	0	23	0	279	69	27	139	663	797
Clustering-based subsystems	Proteasome related clusters	Proteasome_subunit_alpha_archaeal_cluster	LSU ribosomal protein L37Ae	0	1	0	0	0	0	279	302	327	246	2	216
Cell Wall and Capsule	Capsular and extracellular polysacchrides	Polysaccharide_deacetylases	Polysaccharide deacetylase	606	800	143	0	1378	4	278	224	201	283	745	1020
Respiration	NULL	Methanogenesis_strays	Uncharacterized protein MJ0405	2	0	3	0	0	0	278	490	399	424	1	278
Membrane Transport	NULL	ECF_class_transporters	ATPase component NikO of energizing module of nickel ECF transporter	0	1	0	0	775	0	277	235	161	506	31	798
Sulfur Metabolism	Organic sulfur assimilation	Alkanesulfonate_assimilation	ABC-type nitrate/sulfonate/bicarbonate transport systems, periplasmic components	1	0	1	2	63	0	277	310	223	375	462	256
Carbohydrates	NULL	Unknown_carbohydrate_utilization_(_cluster_Yeg_)	Fructose-bisphosphate aldolase class I (EC 4.1.2.13)	1092	8	7	0	0	6	277	158	153	244	119	611
Protein Metabolism	Protein biosynthesis	Ribosome_SSU_eukaryotic_and_archaeal	SSU ribosomal protein S9e (S4p)	0	0	1	0	0	0	277	328	342	382	9	373
Cofactors, Vitamins, Prosthetic Groups, Pigments	Folate and pterines	Methanopterin_biosynthesis2	Phosphoribosylformimino-5-aminoimidazole carboxamide ribotide isomerase related protein	0	0	1	0	0	0	277	337	256	294	0	199
Nucleosides and Nucleotides	Purines	Purine_conversions	2',3'-cyclic-nucleotide 2'-phosphodiesterase (EC 3.1.4.16)	1629	1043	282	0	192	361	276	481	182	261	2076	998
Respiration	Electron donating reactions	Respiratory_Complex_I	NADH-ubiquinone oxidoreductase chain J (EC 1.6.5.3)	106	3	15	71	1	58	275	264	148	375	1498	1333
RNA Metabolism	Transcription	RNA_polymerase_archaeal	DNA-directed RNA polymerase subunit K (EC 2.7.7.6)	0	0	0	0	0	0	275	315	273	306	0	310
Clustering-based subsystems	NULL	Bacterial_RNA-metabolizing_Zn-dependent_hydrolases	Zn-dependent hydrolase, RNA-metabolising, CPSF 100 kDa analog	0	0	0	5	179	0	274	116	83	161	18	1308
Miscellaneous	Plant-Prokaryote DOE project	Scaffold_proteins_for_[4Fe-4S]_cluster_assembly_(MRP_family)	PaaD-like protein (DUF59) involved in Fe-S cluster assembly	0	0	2	0	155	777	274	302	436	292	1903	620
Nitrogen Metabolism	NULL	Nitrate_and_nitrite_ammonification	Nitrite reductase [NAD(P)H] large subunit (EC 1.7.1.4)	2597	240	718	0	4	0	274	1296	179	911	5090	544
Protein Metabolism	Protein biosynthesis	Ribosome_SSU_eukaryotic_and_archaeal	SSU ribosomal protein S28e	0	0	0	0	0	0	274	410	202	249	0	252
Virulence, Disease and Defense	NULL	C_jejuni_colonization_of_chick_caeca	Chemotaxis regulator - transmits chemoreceptor signals to flagelllar motor components CheY	379	16	27	2	13	0	271	281	285	858	579	1280
Cofactors, Vitamins, Prosthetic Groups, Pigments	Biotin	Biotin_biosynthesis	Adenosylmethionine-8-amino-7-oxononanoate aminotransferase (EC 2.6.1.62)	782	150	35	3	1	1113	271	1393	424	388	1687	1715
Respiration	NULL	Formate_hydrogenase	Formate hydrogenlyase subunit 7	467	644	770	0	0	0	271	98	74	202	36	936
Carbohydrates	One-carbon Metabolism	Serine-glyoxylate_cycle	Formate--tetrahydrofolate ligase (EC 6.3.4.3)	422	15	1	0	6	1	270	106	92	127	73	1273
RNA Metabolism	Transcription	RNA_polymerase_archaeal	DNA-directed RNA polymerase subunit L (EC 2.7.7.6)	0	0	1	0	0	0	269	572	352	340	3	246
Virulence, Disease and Defense	Resistance to antibiotics and toxic compounds	Beta-lactamase	Beta-lactamase (EC 3.5.2.6)	91	2	13	0	316	41	268	207	250	215	159	696
Stress Response	Oxidative stress	Oxidative_stress	transcriptional regulator, Crp/Fnr family	1	0	7	1	35	28	268	250	153	499	2439	1434
Protein Metabolism	Protein biosynthesis	Ribosome_SSU_eukaryotic_and_archaeal	SSU ribosomal protein S18e (S13p)	2	0	0	0	0	0	268	298	346	348	5	275
Miscellaneous	Plant-Prokaryote DOE project	At1g69340_At2g40600	NAD-dependent protein deacetylase of SIR2 family	592	403	781	516	49	603	267	146	179	192	1188	903
DNA Metabolism	DNA repair	DNA_Repair_Base_Excision	Formamidopyrimidine-DNA glycosylase (EC 3.2.2.23)	1127	63	144	0	0	59	267	333	269	352	204	583
Amino Acids and Derivatives	Aromatic amino acids and derivatives	Tryptophan_catabolism	Kynureninase (EC 3.7.1.3)	0	0	0	0	1	0	266	97	211	135	1750	629
Phosphorus Metabolism	NULL	Phosphate_metabolism	NAD(P) transhydrogenase alpha subunit (EC 1.6.1.2)	1737	1050	1094	0	0	297	266	246	179	571	2039	838
Carbohydrates	Monosaccharides	D-Galacturonate_and_D-Glucuronate_Utilization	Altronate hydrolase (EC 4.2.1.7)	946	398	625	1	0	0	266	367	191	268	1673	1002
Amino Acids and Derivatives	Branched-chain amino acids	Branched-Chain_Amino_Acid_Biosynthesis	Threonine dehydratase biosynthetic (EC 4.3.1.19)	157	200	124	0	0	948	266	185	218	289	2062	1096
Cofactors, Vitamins, Prosthetic Groups, Pigments	Quinone cofactors	Menaquinone_Biosynthesis_via_Futalosine_--_gjo	Menaquinone via futalosine step 3	0	0	0	0	0	0	266	217	184	164	1142	1431
Cofactors, Vitamins, Prosthetic Groups, Pigments	Folate and pterines	YgfZ	Formate dehydrogenase-O, major subunit (EC 1.2.1.2)	0	0	2	1	0	0	266	301	285	445	122	985
Amino Acids and Derivatives	Glutamine, glutamate, aspartate, asparagine; ammonia assimilation	Glutamine,_Glutamate,_Aspartate_and_Asparagine_Biosynthesis	Glutamine synthetase type II, eukaryotic (EC 6.3.1.2)	0	0	0	0	0	0	266	19	162	86	38	157
Regulation and Cell signaling	NULL	Zinc_regulated_enzymes	N-acetylmuramoyl-L-alanine amidase (EC 3.5.1.28)	3216	1327	955	1	1270	110	265	212	168	374	1632	1220
Cell Wall and Capsule	Gram-Positive cell wall components	Teichoic_and_lipoteichoic_acids_biosynthesis	2-C-methyl-D-erythritol 4-phosphate cytidylyltransferase (EC 2.7.7.60)	301	267	657	0	465	138	265	251	192	333	759	691
Clustering-based subsystems	NULL	Possible_Ammonia_conversion_cluster	Para-aminobenzoate synthase, aminase component (EC 2.6.1.85)	943	838	8	1	1	1697	265	231	213	283	711	1080
Protein Metabolism	Protein biosynthesis	Ribosome_LSU_eukaryotic_and_archaeal	LSU ribosomal protein L31e	1	0	1	549	0	0	265	419	355	330	3	276
Nucleosides and Nucleotides	Purines	Purine_conversions	AMP nucleosidase (EC 3.2.2.4)	1063	145	258	0	3	15239	264	352	280	200	1796	951
Carbohydrates	Central carbohydrate metabolism	Pyruvate_metabolism_I:_anaplerotic_reactions,_PEP	Aerobic C4-dicarboxylate transporter for fumarate, L-malate, D-malate, succunate, aspartate	2473	3860	23	2	1	0	263	195	183	336	1164	338
Nucleosides and Nucleotides	Purines	De_Novo_Purine_Biosynthesis	IMP cyclohydrolase (EC 3.5.4.10) [alternate form]	1	0	3	0	0	0	263	390	481	361	1	320
RNA Metabolism	RNA processing and modification	rRNA_modification_Archaea	Predicted RNA methylase COG2263	0	0	0	0	0	0	263	399	322	405	0	296
Stress Response	Heat shock	Heat_shock_dnaK_gene_cluster_extended	tmRNA-binding protein SmpB	342	573	52	0	6	156	262	229	137	270	933	1243
RNA Metabolism	RNA processing and modification	Queuosine-Archaeosine_Biosynthesis	Putative preQ0 transporter	527	658	148	0	0	27	262	246	160	252	30	544
Carbohydrates	Central carbohydrate metabolism	Dehydrogenase_complexes	Pyruvate dehydrogenase E1 component alpha subunit (EC 1.2.4.1)	0	0	0	1	24	1	261	150	183	163	1572	858
Potassium metabolism	NULL	Potassium_homeostasis	Voltage-gated potassium channel	8	0	0	208	0	0	261	260	131	119	1268	527
Amino Acids and Derivatives	Histidine Metabolism	Histidine_Degradation	Imidazolonepropionase (EC 3.5.2.7)	881	150	1006	3	0	227	260	304	196	149	1848	629
Protein Metabolism	Protein biosynthesis	Ribosome_LSU_eukaryotic_and_archaeal	LSU ribosomal protein L26e (L24p)	1	1	2	0	1	0	259	357	323	411	8	282
Respiration	Electron accepting reactions	Terminal_cytochrome_C_oxidases	Cytochrome c oxidase polypeptide I (EC 1.9.3.1)	1	255	0	65	1042	30	258	737	115	494	1538	1502
Clustering-based subsystems	NULL	LMPTP_YwlE_cluster	COG0009 YrdC subfamily, required for N6-threonylcarbamoyl adenosine t(6)A37 modification in tRNA	192	25	5	0	14	0	258	264	239	60	429	484
Carbohydrates	Fermentation	Acetone_Butanol_Ethanol_Synthesis	3-hydroxybutyryl-CoA dehydrogenase (EC 1.1.1.157)	0	0	5	0	0	0	258	301	536	240	1636	1402
Cell Division and Cell Cycle	NULL	Two_cell_division_clusters_relating_to_chromosome_partitioning	Ribosomal large subunit pseudouridine synthase B (EC 4.2.1.70)	779	1062	975	0	0	2	257	186	183	441	629	943
Protein Metabolism	Protein biosynthesis	Ribosome_LSU_eukaryotic_and_archaeal	LSU ribosomal protein L27Ae (L15p)	1	0	0	0	0	0	257	287	259	358	3	202
Protein Metabolism	Protein biosynthesis	Ribosome_SSU_eukaryotic_and_archaeal	SSU ribosomal protein S6e	0	0	111	0	0	0	257	385	215	403	6	200
Carbohydrates	Di- and oligosaccharides	Lactose_and_Galactose_Uptake_and_Utilization	Galactokinase (EC 2.7.1.6)	864	391	1015	321	606	51	256	194	112	169	539	693
DNA Metabolism	DNA repair	DNA_repair,_bacterial	Exodeoxyribonuclease VII large subunit (EC 3.1.11.6)	1537	576	637	0	54	51	256	65	73	314	269	804
Clustering-based subsystems	NULL	Butyrate_metabolism_cluster	Enoyl-CoA hydratase (EC 4.2.1.17)	3241	1185	4	13	34	14	256	321	255	959	4011	1194
Miscellaneous	Plant-Prokaryote DOE project	COG2078	COG1355, Predicted dioxygenase	0	1	1	0	0	0	256	122	87	251	45	611
Protein Metabolism	Protein biosynthesis	Ribosome_LSU_eukaryotic_and_archaeal	LSU ribosomal protein L23e (L14p)	1	1	0	0	0	0	255	389	296	449	8	355
Carbohydrates	Di- and oligosaccharides	Trehalose_Biosynthesis	Alpha-amylase (EC 3.2.1.1)	0	0	0	4	0	49	255	216	89	140	280	902
Respiration	Electron accepting reactions	Terminal_cytochrome_C_oxidases	Alternative cytochrome c oxidase polypeptide CoxP (EC 1.9.3.1)	0	0	0	0	0	0	255	225	107	123	969	372
Clustering-based subsystems	NULL	EC699-706	Deoxyribodipyrimidine photolyase (EC 4.1.99.3)	1463	2132	68	1	3560	0	254	239	285	285	1154	797
Cofactors, Vitamins, Prosthetic Groups, Pigments	Riboflavin, FMN, FAD	Flavodoxin	Flavodoxin 2	431	148	21	0	219	0	254	546	440	498	17	328
Sulfur Metabolism	Organic sulfur assimilation	Alkanesulfonate_assimilation	Arylsulfatase (EC 3.1.6.1)	5254	3229	164	4	71	0	254	302	255	365	317	582
Respiration	NULL	Methanogenesis_strays	Uncharacterized protein MJ0119	0	0	2	0	0	0	254	446	399	559	7	324
DNA Metabolism	DNA recombination	RuvABC_plus_a_hypothetical	Holliday junction DNA helicase RuvA	677	704	292	0	8	16	253	203	138	285	737	752
RNA Metabolism	RNA processing and modification	RNA_processing_orphans	2'-5' RNA ligase	692	178	94	0	25	0	252	338	303	331	100	262
Protein Metabolism	Protein biosynthesis	Ribosome_LSU_bacterial	LSU ribosomal protein L18p (L5e)	339	30	79	17	3	47	252	285	179	480	856	1558
Respiration	NULL	Formate_hydrogenase	Hydrogenase-4 component F (EC 1.-.-.-)	36	1	0	0	0	0	252	83	37	89	76	925
Virulence, Disease and Defense	Invasion and intracellular resistance	Listeria_surface_proteins:_Internalin-like_proteins	Internalin-like protein (LPXTG motif) Lmo1290 homolog	0	0	0	0	0	0	251	174	226	207	0	152
Cell Wall and Capsule	Gram-Negative cell wall components	KDO2-Lipid_A_biosynthesis	Lipid-A-disaccharide synthase (EC 2.4.1.182)	539	281	750	398	1171	0	250	91	100	253	831	889
Amino Acids and Derivatives	Branched-chain amino acids	Branched_chain_amino_acid_degradation_regulons	Electron transfer flavoprotein, beta subunit	1032	322	1049	7	1053	6	250	265	327	345	1832	1608
Phosphorus Metabolism	NULL	Phosphate_metabolism	Phosphate transport regulator (distant homolog of PhoU)	0	1	0	4	12	770	250	184	191	510	424	587
Carbohydrates	One-carbon Metabolism	Methanogenesis	Methyl coenzyme M reductase gamma subunit (EC 2.8.4.1)	0	0	2	0	0	0	248	303	172	261	2	185
Clustering-based subsystems	NULL	CBSS-224911.1.peg.435	Carboxyl-terminal protease (EC 3.4.21.102)	0	0	0	0	357	14	247	274	97	391	267	1772
Carbohydrates	One-carbon Metabolism	Methanogenesis	N5-methyltetrahydromethanopterin:coenzyme M methyltransferase subunit G (EC 2.1.1.86)	1	0	0	0	0	0	247	333	258	318	2	222
Miscellaneous	Plant-Prokaryote DOE project	At3g21300	Glutamyl-tRNA(Gln) amidotransferase subunit C (EC 6.3.5.7)	0	0	0	0	15	9	245	414	291	297	77	289
Amino Acids and Derivatives	Lysine, threonine, methionine, and cysteine	Methionine_Degradation	Cystathionine beta-synthase (EC 4.2.1.22)	7	0	0	0	0	10	245	364	278	278	1557	710
Nucleosides and Nucleotides	Pyrimidines	Novel_non-oxidative_pathway_of_Uracil_catabolism	Dihydropyrimidine dehydrogenase [NADP+] (EC 1.3.1.2)	0	49	3	0	0	0	244	65	155	209	64	595
DNA Metabolism	DNA repair	DNA_repair,_UvrABC_system	Excinuclease ABC subunit A paralog in greater Bacteroides group	0	1	0	0	0	0	244	140	143	110	301	424
Carbohydrates	Monosaccharides	Xylose_utilization	Beta-xylosidase (EC 3.2.1.37)	0	52	3	3	22	0	243	181	101	166	1732	714
Cofactors, Vitamins, Prosthetic Groups, Pigments	Folate and pterines	YgfZ	Biotin synthase (EC 2.8.1.6)	648	85	36	2	4	1979	243	681	356	286	1630	1287
Carbohydrates	Central carbohydrate metabolism	Pyruvate_Alanine_Serine_Interconversions	L-serine dehydratase (EC 4.3.1.17)	2385	4287	859	0	324	20	242	156	103	330	1524	673
Membrane Transport	ABC transporters	ABC_transporter_dipeptide_(TC_3.A.1.5.2)	Dipeptide-binding ABC transporter, periplasmic substrate-binding component (TC 3.A.1.5.2)	2265	1061	425	12	21	26	242	429	208	677	1246	965
Protein Metabolism	Protein biosynthesis	Ribosome_LSU_bacterial	LSU ribosomal protein L15p (L27Ae)	389	39	102	45	6	151	242	375	135	556	1040	1560
Cell Wall and Capsule	Capsular and extracellular polysacchrides	Legionaminic_Acid_Biosynthesis	Legionaminic acid synthase (EC 2.5.1.56)	0	1	0	1	0	0	242	66	183	38	11	434
Carbohydrates	Central carbohydrate metabolism	Pyruvate:ferredoxin_oxidoreductase	Pyruvate:ferredoxin oxidoreductase, porF subunit (EC 1.2.7.1)	1	0	2	0	0	0	242	462	357	279	2	204
Carbohydrates	Monosaccharides	L-rhamnose_utilization	L-rhamnose-proton symporter	656	809	2	0	4	0	241	173	278	66	2131	536
Clustering-based subsystems	NULL	CBSS-176299.4.peg.1996A	Glycerophosphoryl diester phosphodiesterase (EC 3.1.4.46)	602	648	425	0	102	404	240	185	327	308	866	584
DNA Metabolism	DNA repair	DNA_repair,_bacterial_UmuCD_system	Error-prone, lesion bypass DNA polymerase V (UmuC)	1379	910	172	13	9	1	240	67	179	409	658	634
Cell Wall and Capsule	NULL	Peptidoglycan_Biosynthesis	Rare lipoprotein A precursor	604	609	1046	0	2	0	240	83	72	87	129	460
Amino Acids and Derivatives	Aromatic amino acids and derivatives	Chorismate_Synthesis	2-keto-3-deoxy-D-arabino-heptulosonate-7-phosphate synthase I beta (EC 2.5.1.54)	0	106	0	95	142	0	239	260	302	302	328	1344
Carbohydrates	CO2 fixation	Calvin-Benson_cycle	Ribulose-phosphate 3-epimerase (EC 5.1.3.1)	954	263	10	0	139	0	239	440	103	392	1196	1257
RNA Metabolism	RNA processing and modification	RNA_processing_and_degradation,_bacterial	Ribonuclease E inhibitor RraA	240	17	167	0	2	0	239	317	307	375	57	260
Cell Wall and Capsule	Gram-Negative cell wall components	Perosamine_Synthesis_Vibrio	O-antigen export system, permease protein	0	0	0	0	1	0	238	270	260	241	22	1219
Miscellaneous	Plant-Prokaryote DOE project	COG1836	Isopentenyl phosphate kinase	1	0	0	0	0	0	238	266	236	344	3	261
Protein Metabolism	Protein biosynthesis	Ribosome_SSU_eukaryotic_and_archaeal	SSU ribosomal protein S11e (S17p)	0	0	0	0	0	0	238	296	263	327	4	226
Miscellaneous	Plant-Prokaryote DOE project	COG3533	Endo-1,4-beta-xylanase A precursor (EC 3.2.1.8)	12	0	0	0	56	0	237	144	97	185	1187	373
Clustering-based subsystems	NULL	Aerotolerance_operon_in_Bacteroides_and_potentially_orthologous_operons_in_other_organisms	MoxR-like ATPase in aerotolerance operon	0	0	1	0	4	0	237	173	120	124	815	1176
Nitrogen Metabolism	NULL	Nitrate_and_nitrite_ammonification	Nitrate ABC transporter, ATP-binding protein	1	0	0	24	681	0	236	362	339	406	123	130
Phosphorus Metabolism	NULL	Phosphate_metabolism	Phosphate starvation-inducible protein PhoH, predicted ATPase	535	940	350	0	40	129	236	172	417	172	1544	1273
Carbohydrates	NULL	Sugar_utilization_in_Thermotogales	Xylose isomerase (EC 5.3.1.5)	477	988	18	0	3	0	235	143	94	215	1702	662
Respiration	Electron donating reactions	Respiratory_Complex_I	NADH-ubiquinone oxidoreductase chain K (EC 1.6.5.3)	70	80	0	60	0	353	235	190	95	201	1229	1021
Cofactors, Vitamins, Prosthetic Groups, Pigments	Quinone cofactors	Menaquinone_Biosynthesis_via_Futalosine_--_gjo	Menaquinone via futalosine step 4	0	0	0	0	0	0	235	222	145	193	1191	823
Cell Wall and Capsule	Capsular and extracellular polysacchrides	Pseudaminic_Acid_Biosynthesis	UDP-GlcNAc-specific C4,6 dehydratase/C5 epimerase (PseB, first step of pseudaminic acid biosynthesis)	0	0	0	0	0	0	235	318	208	163	28	218
Protein Metabolism	Protein biosynthesis	Ribosome_SSU_eukaryotic_and_archaeal	SSU ribosomal protein S24e	0	0	0	0	0	0	235	277	213	287	6	180
Carbohydrates	Central carbohydrate metabolism	Methylglyoxal_Metabolism	Hydroxyacylglutathione hydrolase (EC 3.1.2.6)	1224	512	694	1	112	0	234	284	276	486	330	490
Amino Acids and Derivatives	Arginine; urea cycle, polyamines	Polyamine_Metabolism	Putrescine transport ATP-binding protein PotA (TC 3.A.1.11.1)	2341	774	714	7	4	0	234	364	189	344	158	1248
Protein Metabolism	Protein degradation	Omega_peptidases_(EC_3.4.19.-)	Isoaspartyl aminopeptidase (EC 3.4.19.5)	0	2	1	0	0	0	234	108	147	86	897	343
Protein Metabolism	Protein biosynthesis	Ribosome_LSU_eukaryotic_and_archaeal	LSU ribosomal protein L17e (L22p)	0	0	0	0	0	0	234	337	274	366	7	258
Virulence, Disease and Defense	Detection	MLST	Guanylate kinase (EC 2.7.4.8)	810	104	1163	3	3	49	232	242	118	274	1343	766
Respiration	Electron donating reactions	Respiratory_dehydrogenases_1	Glucose dehydrogenase, PQQ-dependent (EC 1.1.5.2)	89	0	0	2	180	0	231	434	123	189	1594	524
Carbohydrates	Monosaccharides	D-Galacturonate_and_D-Glucuronate_Utilization	Mannonate dehydratase (EC 4.2.1.8)	1618	502	633	0	0	0	231	661	135	199	1475	667
Stress Response	Oxidative stress	Oxidative_stress	Manganese superoxide dismutase (EC 1.15.1.1)	501	384	7	2	372	1	230	258	208	253	751	1015
Motility and Chemotaxis	Flagellar motility in Prokaryota	Flagellar_motility	Signal transduction histidine kinase CheA (EC 2.7.3.-)	2883	1006	1	22	81	2	230	443	55	1518	1518	3639
Cell Wall and Capsule	Gram-Negative cell wall components	LOS_core_oligosaccharide_biosynthesis	D-glycero-beta-D-manno-heptose 7-phosphate kinase	29	48	43	12	2	0	230	135	195	302	1098	1052
Carbohydrates	Monosaccharides	Xylose_utilization	Xylulose kinase (EC 2.7.1.17)	535	1166	20	0	0	1	230	130	126	81	1600	568
Carbohydrates	Monosaccharides	L-rhamnose_utilization	Predicted rhamnulose-1-phosphate aldolase (EC 4.1.2.19)	0	0	2	1	0	0	230	125	215	63	1489	496
Protein Metabolism	Protein biosynthesis	Ribosome_SSU_eukaryotic_and_archaeal	SSU ribosomal protein S16e (S9p)	2	0	43	0	0	0	230	236	219	283	2	253
Iron acquisition and metabolism	NULL	Campylobacter_Iron_Metabolism	Magnesium and cobalt transport protein CorA	570	51	514	0	593	15	229	218	63	480	376	784
Cofactors, Vitamins, Prosthetic Groups, Pigments	Tetrapyrroles	Coenzyme_B12_biosynthesis	CobN component of cobalt chelatase involved in B12 biosynthesis	1	0	0	0	125	0	229	446	253	136	105	484
Cofactors, Vitamins, Prosthetic Groups, Pigments	Quinone cofactors	Menaquinone_Biosynthesis_via_Futalosine_--_gjo	Gene SCO4494, often clustered with other genes in menaquinone via futalosine pathway	0	0	0	0	12	0	229	202	165	255	1894	1512
Clustering-based subsystems	Clustering-based subsystems	CBSS-262719.3.peg.410	Replicative DNA helicase (EC 3.6.1.-) [SA14-24]	0	0	0	1	0	0	229	116	94	98	110	599
Fatty Acids, Lipids, and Isoprenoids	Phospholipids	Glycerolipid_and_Glycerophospholipid_Metabolism_in_Bacteria	Acyl carrier protein	1201	513	95	1	1227	68	228	235	176	332	749	860
Secondary Metabolism	Plant Hormones	Auxin_biosynthesis	Phosphoribosylanthranilate isomerase (EC 5.3.1.24)	102	107	30	0	17	0	227	205	134	435	447	697
Cell Wall and Capsule	Capsular and extracellular polysacchrides	Sialic_Acid_Metabolism	Glucosamine-1-phosphate N-acetyltransferase (EC 2.3.1.157)	111	4	0	0	15	3	227	138	116	209	380	828
Carbohydrates	Central carbohydrate metabolism	Pyruvate_metabolism_II:_acetyl-CoA,_acetogenesis_from_pyruvate	Acetyl-CoA synthetase (ADP-forming) alpha and beta chains, putative	0	1	0	0	1	0	227	105	113	440	317	2480
Cell Wall and Capsule	Gram-Negative cell wall components	KDO2-Lipid_A_biosynthesis	UDP-2,3-diacylglucosamine hydrolase (EC 3.6.1.-)	295	1537	582	7	0	0	227	209	252	976	1889	685
Cell Wall and Capsule	Capsular and extracellular polysacchrides	CMP-N-acetylneuraminate_Biosynthesis	N-Acetylneuraminate cytidylyltransferase (EC 2.7.7.43)	0	0	0	1	0	0	227	238	173	190	417	600
Respiration	Electron accepting reactions	Terminal_cytochrome_C_oxidases	Alternative cytochrome c oxidase polypeptide CoxN (EC 1.9.3.1)	0	0	1	0	0	0	227	116	69	110	793	299
Respiration	NULL	Methanogenesis_strays	Uncharacterized protein MJ0453	0	0	0	0	0	0	227	402	244	316	2	214
Virulence, Disease and Defense	Resistance to antibiotics and toxic compounds	The_mdtABCD_multidrug_resistance_cluster	Probable RND efflux membrane fusion protein	492	47	17	23	1049	7	226	461	249	331	412	1141
Carbohydrates	Di- and oligosaccharides	Lactose_utilization	Galactoside O-acetyltransferase (EC 2.3.1.18)	1	0	122	2	10	0	226	282	300	291	37	333
Phosphorus Metabolism	NULL	P_uptake_(cyanobacteria)	Alkaline phosphatase (EC 3.1.3.1)	122	962	28	0	0	0	226	393	254	408	1791	931
Protein Metabolism	Protein biosynthesis	Ribosome_LSU_eukaryotic_and_archaeal	LSU ribosomal protein L18Ae	1	0	1	0	0	0	226	318	240	290	2	237
DNA Metabolism	DNA repair	DNA_Repair_Base_Excision	Uracil-DNA glycosylase, family 1	477	794	529	43	107	1238	225	164	122	196	760	905
Protein Metabolism	Protein processing and modification	Signal_peptidase	Lipoprotein signal peptidase (EC 3.4.23.36)	278	646	116	11	17	5	225	205	105	239	959	1017
Miscellaneous	Plant-Prokaryote DOE project	COG1836	4-hydroxybenzoate polyprenyltransferase (EC 2.5.1.-)	1016	777	21	0	0	0	225	241	219	354	1624	846
Miscellaneous	Plant-Prokaryote DOE project	At5g37530	Iron-sulfur cluster regulator IscR	55	249	486	0	0	0	225	216	105	282	83	497
Virulence, Disease and Defense	NULL	Streptococcus_agalactiae_virulome	Hyaluronate lyase	0	0	0	0	0	0	225	68	77	131	0	742
Miscellaneous	Plant-Prokaryote DOE project	Experimental_-_Histidine_Degradation	Histidine ammonia-lyase (EC 4.3.1.3)	975	179	526	0	0	0	224	277	315	263	1090	923
Amino Acids and Derivatives	Arginine; urea cycle, polyamines	Polyamine_Metabolism	Probable two-component sensor, near polyamine transporter	0	0	1	0	0	0	224	294	215	317	60	297
Miscellaneous	Plant-Prokaryote DOE project	At1g33290_At1g73170_At3g10420	Hypothetical protein, contains AAA+ NTPase domain and putative R3H ssDNA-binding domain	0	0	0	2	576	0	223	138	14	9	7	238
Carbohydrates	Central carbohydrate metabolism	Entner-Doudoroff_Pathway	Glucokinase (EC 2.7.1.2)	396	213	300	0	6	53	223	95	296	215	908	750
Respiration	Reverse electron transport	Energy_conserving_hydrogenase,_Methanococcales-Methanobacteriales-Methanopyrales	Energy conserving hydrogenase Eha transmembrane protein D	1	0	0	0	0	0	223	319	215	261	0	210
Stress Response	Heat shock	Heat_shock_dnaK_gene_cluster_extended	Heat-inducible transcription repressor HrcA	526	0	0	0	610	64	222	172	59	196	191	664
Nucleosides and Nucleotides	Purines	Purine_Utilization	Cytosine/purine/uracil/thiamine/allantoin permease family protein	13	1	1	28	0	6	222	67	120	90	340	214
Clustering-based subsystems	Two related proteases	CBSS-257314.1.peg.676	Competence/damage-inducible protein CinA	1152	482	337	0	0	0	221	254	123	212	1335	1105
Clustering-based subsystems	Clustering-based subsystems	CBSS-262719.3.peg.410	LSU ribosomal protein L9p	333	139	3	0	1	4	220	180	123	308	1311	1195
Carbohydrates	Central carbohydrate metabolism	TCA_Cycle	Isocitrate dehydrogenase [NAD] (EC 1.1.1.41)	0	0	0	0	0	0	220	195	340	223	301	594
Cofactors, Vitamins, Prosthetic Groups, Pigments	Pyridoxine	Pyridoxin_(Vitamin_B6)_Biosynthesis	Pyridoxamine 5'-phosphate oxidase (EC 1.4.3.5)	495	493	159	2	20	633	219	137	125	339	846	615
Protein Metabolism	Protein biosynthesis	Ribosome_LSU_eukaryotic_and_archaeal	LSU ribosomal protein L44e	0	0	0	0	0	0	219	251	352	384	2	232
Cell Wall and Capsule	Capsular and extracellular polysacchrides	Colanic_acid_biosynthesis	GDP-mannose mannosyl hydrolase (EC 3.6.1.-)	156	228	4	0	1	0	218	345	352	359	33	152
Respiration	Electron accepting reactions	Terminal_cytochrome_C_oxidases	Cytochrome c oxidase subunit CcoO (EC 1.9.3.1)	0	0	0	2	1	1	218	283	136	295	3653	754
Cell Wall and Capsule	NULL	Recycling_of_Peptidoglycan_Amino_Sugars	Beta N-acetyl-glucosaminidase (EC 3.2.1.52)	1336	848	692	2	0	0	218	70	42	225	96	324
Carbohydrates	Central carbohydrate metabolism	Entner-Doudoroff_Pathway	Gluconolactonase (EC 3.1.1.17)	0	0	0	0	1118	0	217	138	54	132	394	264
Respiration	Reverse electron transport	Mebrane_bound_hydrogenases	Energy conserving hydrogenase Eha transmembrane protein E	0	0	0	0	0	0	217	371	230	243	0	191
Protein Metabolism	Protein biosynthesis	Ribosome_LSU_eukaryotic_and_archaeal	LSU ribosomal protein L39e	0	0	0	0	0	0	217	250	187	239	0	174
Cofactors, Vitamins, Prosthetic Groups, Pigments	Folate and pterines	5-FCL-like_protein	Dihydrolipoamide acetyltransferase component of pyruvate dehydrogenase complex (EC 2.3.1.12)	797	518	170	4	77	2	216	236	216	750	1830	1039
Stress Response	Heat shock	Heat_shock_dnaK_gene_cluster_extended	Nucleoside 5-triphosphatase RdgB (dHAPTP, dITP, XTP-specific) (EC 3.6.1.15)	774	215	129	0	3	2391	216	167	102	259	546	1360
DNA Metabolism	CRISPs	CRISPRs	CRISPR-associated protein, TM1802 family	0	0	0	0	0	0	216	223	202	86	3	147
Cell Wall and Capsule	Gram-Positive cell wall components	Teichoic_and_lipoteichoic_acids_biosynthesis	CDP-glycerol:poly(glycerophosphate) glycerophosphotransferase (EC 2.7.8.12)	0	0	0	0	0	0	216	213	165	139	0	127
Membrane Transport	ABC transporters	ABC_transporter_branched-chain_amino_acid_(TC_3.A.1.4.1)	Branched-chain amino acid transport system permease protein LivM (TC 3.A.1.4.1)	1245	66	433	241	337	42	215	146	63	444	1699	2127
Amino Acids and Derivatives	Arginine; urea cycle, polyamines	Arginine_Biosynthesis_extended	Acetylornithine deacetylase (EC 3.5.1.16)	3098	1884	1244	2	0	0	215	186	187	371	1310	795
Clustering-based subsystems	NULL	Aerotolerance_operon_in_Bacteroides_and_potentially_orthologous_operons_in_other_organisms	BatA (Bacteroides aerotolerance operon)	0	0	0	0	0	0	214	130	82	136	484	981
Carbohydrates	Monosaccharides	D-Galacturonate_and_D-Glucuronate_Utilization	Uronate isomerase (EC 5.3.1.12)	1031	404	705	329	9	0	213	448	161	287	1726	655
Carbohydrates	Di- and oligosaccharides	Maltose_and_Maltodextrin_Utilization	Oligo-1,6-glucosidase (EC 3.2.1.10)	0	0	0	0	4	0	212	386	91	94	2169	216
Amino Acids and Derivatives	Branched-chain amino acids	Valine_degradation	Dihydrolipoamide dehydrogenase of branched-chain alpha-keto acid dehydrogenase (EC 1.8.1.4)	0	0	0	35	0	2	212	158	141	149	1110	478
Miscellaneous	NULL	Muconate_lactonizing_enzyme_family	Muconate cycloisomerase (EC 5.5.1.1)	1	0	0	0	0	2	212	122	116	186	1470	469
RNA Metabolism	RNA processing and modification	rRNA_modification_Archaea	gar1 - like small nucleolar rnp	1	0	2	0	0	0	211	244	269	244	0	211
Miscellaneous	NULL	DedA_family_of_inner_membrane_proteins	DedA protein	613	428	109	237	21	44	210	139	134	157	461	755
Miscellaneous	Plant-Prokaryote DOE project	COG1565	6-pyruvoyl tetrahydrobiopterin synthase (EC 4.2.3.12)	0	31	1	5	0	0	210	214	173	120	1528	426
Stress Response	Oxidative stress	Oxidative_stress	Superoxide dismutase [Mn/Fe] (EC 1.15.1.1)	3	0	0	0	0	0	210	501	800	594	6	207
Carbohydrates	Monosaccharides	D-gluconate_and_ketogluconates_metabolism	6-phosphogluconate dehydrogenase, decarboxylating (EC 1.1.1.44)	4280	61	1528	0	145	0	209	283	126	316	1741	1414
Amino Acids and Derivatives	Aromatic amino acids and derivatives	Chorismate_Synthesis	Chorismate mutase I (EC 5.4.99.5)	331	288	437	21	12	4	209	207	659	312	1485	876
Respiration	Electron donating reactions	Respiratory_Complex_I	NADH-ubiquinone oxidoreductase chain I (EC 1.6.5.3)	159	4	13	42	0	537	209	208	221	408	1981	1316
Respiration	Electron donating reactions	Respiratory_dehydrogenases_1	L-lactate dehydrogenase (FMN-dependent) and related alpha-hydroxy acid dehydrogenase	1	0	0	0	0	0	209	162	183	303	0	198
DNA Metabolism	DNA repair	DNA_repair,_bacterial	DNA recombination protein RmuC	937	939	484	7	0	199	207	132	131	255	1559	1431
Membrane Transport	NULL	Ton_and_Tol_transport_systems	tolB protein precursor, periplasmic protein involved in the tonb-independent uptake of group A colicins	836	573	1749	110	1	2	206	146	234	551	1160	1080
Amino Acids and Derivatives	Arginine; urea cycle, polyamines	Arginine_and_Ornithine_Degradation	N-carbamoylputrescine amidase (3.5.1.53)	0	0	0	796	0	0	206	123	110	151	1370	695
Fatty Acids, Lipids, and Isoprenoids	Isoprenoids	Dolichol_metabolism	Dolichol-phosphate mannosyltransferase (EC 2.4.1.83)	0	0	0	0	0	0	206	71	26	51	262	176
Regulation and Cell signaling	Programmed Cell Death and Toxin-antitoxin Systems	Toxin-antitoxin_replicon_stabilization_systems	RelE/StbE replicon stabilization toxin	1651	1397	1	0	199	0	205	208	172	975	104	497
Amino Acids and Derivatives	Branched-chain amino acids	Branched_chain_amino_acid_degradation_regulons	Hydroxymethylglutaryl-CoA lyase (EC 4.1.3.4)	0	0	0	10	145	10	205	188	274	200	1839	629
Cell Wall and Capsule	NULL	Recycling_of_Peptidoglycan_Amino_Sugars	Anhydro-N-acetylmuramic acid kinase (EC 2.7.1.-)	1789	981	339	4	125	0	205	185	284	359	1777	467
Amino Acids and Derivatives	Alanine, serine, and glycine	Glycine_and_Serine_Utilization	Glycine cleavage system H protein	220	103	30	24	13	0	205	276	234	268	771	703
Cofactors, Vitamins, Prosthetic Groups, Pigments	Folate and pterines	Folate_Biosynthesis	Dihydropteroate synthase (EC 2.5.1.15)	1249	255	112	0	7	0	205	233	120	285	827	982
Cofactors, Vitamins, Prosthetic Groups, Pigments	Tetrapyrroles	Heme_and_Siroheme_Biosynthesis	Coproporphyrinogen III oxidase, aerobic (EC 1.3.3.3)	285	749	64	958	0	83	204	247	1107	312	1761	599
Amino Acids and Derivatives	Lysine, threonine, methionine, and cysteine	Methionine_Degradation	Methionine gamma-lyase (EC 4.4.1.11)	2180	699	40	0	0	3	204	229	238	243	695	590
Carbohydrates	One-carbon Metabolism	Methanogenesis	N5-methyltetrahydromethanopterin:coenzyme M methyltransferase subunit F (EC 2.1.1.86)	0	0	0	0	0	0	204	209	139	190	0	159
Carbohydrates	Di- and oligosaccharides	Maltose_and_Maltodextrin_Utilization	4-alpha-glucanotransferase (amylomaltase) (EC 2.4.1.25)	993	1271	163	0	184	0	203	142	111	188	1391	1329
Clustering-based subsystems	NULL	Lipopolysaccharide_assembly_cluster	Arabinose 5-phosphate isomerase (EC 5.3.1.13)	1987	1017	172	0	0	1	203	179	130	208	1475	1441
Carbohydrates	Fermentation	Acetone_Butanol_Ethanol_Synthesis	Acetoacetate decarboxylase (EC 4.1.1.4)	0	0	1	0	0	0	203	327	166	402	38	154
Amino Acids and Derivatives	Aromatic amino acids and derivatives	Chorismate_Synthesis	3-dehydroquinate synthase (EC 4.2.3.4)	1136	674	3	7	14	440	200	215	363	392	1065	1429
Phosphorus Metabolism	NULL	Phosphate_metabolism	Phosphate regulon transcriptional regulatory protein PhoB (SphR)	431	132	4	0	7	1660	200	125	49	227	245	1130
Cofactors, Vitamins, Prosthetic Groups, Pigments	Tetrapyrroles	Coenzyme_B12_biosynthesis	Transmembrane component CbiQ of energizing module of cobalt ECF transporter	1164	826	410	0	1	0	200	312	338	339	0	250
Respiration	Reverse electron transport	Mebrane_bound_hydrogenases	Energy conserving hydrogenase Eha transmembrane protein I	0	0	0	0	0	0	200	315	289	230	0	178
Protein Metabolism	Protein biosynthesis	Ribosome_LSU_eukaryotic_and_archaeal	LSU ribosomal protein L30e	0	0	0	0	0	0	200	219	167	223	6	141
Miscellaneous	Plant-Prokaryote DOE project	At1g26220_At1g32070	Tyrosine recombinase XerC	824	36	331	1	5	12	199	113	117	187	153	426
Miscellaneous	Plant-Prokaryote DOE project	At4g10620_At3g57180_At3g47450	DNA polymerase III delta subunit (EC 2.7.7.7)	579	344	54	0	0	0	199	133	145	204	1005	531
Clustering-based subsystems	NULL	Glutaredoxin_3_containing_cluster	Glycerol-3-phosphate dehydrogenase [NAD(P)+] (EC 1.1.1.94)	586	588	385	0	205	0	198	297	162	438	1411	2677
Cell Wall and Capsule	NULL	Murein_Hydrolases	Membrane-bound lytic murein transglycosylase D precursor (EC 3.2.1.-)	2368	1128	1509	131	0	1	198	95	85	201	369	1020
Carbohydrates	Organic acids	Lactate_utilization	Predicted L-lactate dehydrogenase, Fe-S oxidoreductase subunit YkgE	238	24	2	2	0	0	198	110	120	171	725	854
Protein Metabolism	Protein biosynthesis	Ribosome_SSU_eukaryotic_and_archaeal	SSU ribosomal protein S14e (S11p)	0	0	1	0	0	0	198	214	234	283	5	283
Respiration	NULL	Methanogenesis_strays	Uncharacterized protein MJ0548	1	0	0	0	0	0	198	300	199	272	4	139
Fatty Acids, Lipids, and Isoprenoids	Isoprenoids	Isoprenoid_Biosynthesis	4-diphosphocytidyl-2-C-methyl-D-erythritol kinase (EC 2.7.1.148)	277	160	13	0	104	1018	197	413	156	258	613	632
Stress Response	NULL	Universal_stress_protein_family	Universal stress protein family	1	0	1	0	8	237	197	203	132	342	406	371
Amino Acids and Derivatives	Alanine, serine, and glycine	Glycine_cleavage_system	Glycine dehydrogenase [decarboxylating] (glycine cleavage system P2 protein) (EC 1.4.4.2)	0	0	0	0	0	0	196	57	47	131	62	733
Protein Metabolism	Protein biosynthesis	Ribosome_LSU_eukaryotic_and_archaeal	LSU ribosomal protein L18e	0	0	1	118	0	0	196	206	205	299	7	256
Amino Acids and Derivatives	Lysine, threonine, methionine, and cysteine	Lysine_Biosynthesis_DAP_Pathway	2,3,4,5-tetrahydropyridine-2,6-dicarboxylate N-succinyltransferase (EC 2.3.1.117)	668	199	53	0	88	264	195	167	317	359	1358	898
Carbohydrates	Di- and oligosaccharides	Lactose_and_Galactose_Uptake_and_Utilization	Alpha-galactosidase (EC 3.2.1.22)	1256	234	789	1	2	774	194	32	53	133	35	523
Amino Acids and Derivatives	Aromatic amino acids and derivatives	Aromatic_amino_acid_degradation	Tryptophanase (EC 4.1.99.1)	2925	251	13	0	0	0	194	52	194	294	58	1783
Amino Acids and Derivatives	Arginine; urea cycle, polyamines	Arginine_Biosynthesis_extended	Acetylornithine aminotransferase, mitochondrial precursor (EC 2.6.1.11) (ACOAT)	0	1	0	0	0	0	194	243	236	102	7	184
Clustering-based subsystems	Molybdopterin oxidoreductase	CBSS-269799.3.peg.2220	Molybdopterin oxidoreductase, iron-sulfur binding subunit (EC 1.2.7.-)	0	0	2	0	0	0	194	339	70	264	1417	419
Clustering-based subsystems	NULL	CBSS-316057.3.peg.563	Heme O synthase, protoheme IX farnesyltransferase (EC 2.5.1.-) COX10-CtaB	839	152	1	105	1	55	193	95	58	170	534	495
Metabolism of Aromatic Compounds	NULL	Phenylacetyl-CoA_catabolic_pathway_(core)	Phenylacetic acid degradation protein PaaD, thioesterase	1	143	0	0	0	0	193	106	131	246	217	187
Fatty Acids, Lipids, and Isoprenoids	Isoprenoids	polyprenyl_synthesis	Isopentenyl-diphosphate delta-isomerase (EC 5.3.3.2)	823	15	8	0	0	0	193	346	174	130	703	727
Virulence, Disease and Defense	Resistance to antibiotics and toxic compounds	Cobalt-zinc-cadmium_resistance	Heavy metal RND efflux outer membrane protein, CzcC family	3	0	1	0	0	0	193	111	132	641	803	774
Phages, Prophages, Transposable elements, Plasmids	Phages, Prophages	Phage_integration_and_excision	Phage integrase	1439	519	176	10	1891	5	192	194	111	1306	1121	1069
Respiration	Electron accepting reactions	Terminal_cytochrome_oxidases	Cytochrome d ubiquinol oxidase subunit I (EC 1.10.3.-)	1646	962	1410	1	0	389	192	112	100	162	2187	1423
Protein Metabolism	Protein biosynthesis	Ribosome_LSU_eukaryotic_and_archaeal	LSU ribosomal protein L23Ae (L23p)	0	0	0	0	0	0	192	258	223	238	1	212
Protein Metabolism	Protein biosynthesis	Ribosome_LSU_bacterial	LSU ribosomal protein L24p (L26e)	259	7	65	31	315	44	191	165	87	579	574	1079
Cell Wall and Capsule	Gram-Negative cell wall components	Vibrio_Core_Oligosaccharide_Biosynthesis	ADP-heptose--lipooligosaccharide heptosyltransferase II (EC 2.4.1.-)	554	286	305	219	1	0	191	145	189	258	1605	804
Miscellaneous	Plant-Prokaryote DOE project	COG0398	Possible sterol desaturase	0	0	1	0	0	0	191	95	74	83	921	361
Cofactors, Vitamins, Prosthetic Groups, Pigments	Coenzyme A	Coenzyme_A_Biosynthesis	Pantoate--beta-alanine ligase (EC 6.3.2.1)	866	769	158	0	3	2	190	158	241	211	757	1114
Protein Metabolism	Protein biosynthesis	Ribosome_LSU_eukaryotic_and_archaeal	LSU ribosomal protein L14e	0	1	1	0	0	0	190	235	244	278	5	239
Respiration	Reverse electron transport	Archaeal_membrane_bound_hydrogenases	Energy conserving hydrogenase Eha protein M	0	0	0	0	0	0	190	377	333	364	0	231
RNA Metabolism	RNA processing and modification	tRNA_modification_yeast_cytoplasmic	COG0009 Sua5 subfamily, required for N6-threonylcarbamoyl adenosine t(6)A37 modification in tRNA	0	0	0	0	0	3	189	169	94	157	1445	709
Nucleosides and Nucleotides	NULL	Ribonucleotide_reduction	Ribonucleotide reductase transcriptional regulator NrdR	322	245	1	0	16	0	188	140	69	236	174	1161
Clustering-based subsystems	Biosynthesis of galactoglycans and related lipopolysacharides	CBSS-376686.6.peg.291	Bacterial sugar transferase	1	0	0	0	0	0	188	69	40	164	142	457
Motility and Chemotaxis	NULL	Bacterial_Chemotaxis	Chemotaxis response regulator protein-glutamate methylesterase CheB (EC 3.1.1.61)	626	74	68	2	124	1	187	455	103	744	443	3091
Clustering-based subsystems	NULL	CBSS-269801.1.peg.1715	Phosphopantetheine adenylyltransferase (EC 2.7.7.3)	708	48	78	6	38	18	187	1187	110	227	729	1004
Clustering-based subsystems	NULL	CBSS-350688.3.peg.1509	SSU ribosomal protein S15p (S13e)	29	6	27	0	0	152	187	137	77	489	654	807
Cell Wall and Capsule	Gram-Positive cell wall components	Teichuronic_acid_biosynthesis	Putative N-acetylgalactosaminyl-diphosphoundecaprenol glucuronosyltransferase	2	0	0	1	0	0	187	250	125	563	26	284
Stress Response	Oxidative stress	Rubrerythrin	Probable peroxiredoxin (EC 1.11.1.15)	0	0	4	0	0	0	187	369	536	1028	7	187
Membrane Transport	ABC transporters	ABC_transporter_dipeptide_(TC_3.A.1.5.2)	Dipeptide transport system permease protein DppC (TC 3.A.1.5.2)	2539	908	370	0	52	0	186	276	129	194	968	856
Phosphorus Metabolism	NULL	Phosphate_metabolism	Exopolyphosphatase (EC 3.6.1.11)	1477	59	578	2	7	113	186	154	308	354	1814	812
Clustering-based subsystems	Sulfatases and sulfatase modifying factor 1 (and a hypothetical)	Sulfatases_and_sulfatase_modifying_factor_1	Sulfatase	0	0	1	0	1	0	186	158	330	214	1259	1064
Respiration	Electron donating reactions	Na(+)-translocating_NADH-quinone_oxidoreductase_and_rnf-like_group_of_electron_transport_complexes	Electron transport complex protein RnfD	879	282	30	0	0	0	186	24	24	180	65	790
Carbohydrates	Monosaccharides	L-fucose_utilization	L-fuculose phosphate aldolase (EC 4.1.2.17)	120	200	444	0	0	0	186	194	168	213	6	155
Clustering-based subsystems	NULL	LMPTP_YwlE_cluster	Ribose 5-phosphate isomerase B (EC 5.3.1.6)	0	0	0	0	0	815	186	216	133	122	26	898
Respiration	NULL	Formate_hydrogenase	hydrogenase, group 4, HycE subunit, putative	0	0	0	0	0	0	186	78	47	50	4	525
Fatty Acids, Lipids, and Isoprenoids	Isoprenoids	Polyprenyl_Diphosphate_Biosynthesis	Geranylgeranyl reductase (EC 1.3.1.83)	0	0	0	0	63	81	185	198	133	265	12	173
Cell Wall and Capsule	Gram-Negative cell wall components	LOS_core_oligosaccharide_biosynthesis	ADP-heptose synthase (EC 2.7.-.-)	830	262	171	23	4	0	185	49	97	164	355	697
Amino Acids and Derivatives	Arginine; urea cycle, polyamines	Arginine_and_Ornithine_Degradation	Ornithine aminotransferase (EC 2.6.1.13)	1	0	3	0	1108	1	184	307	162	161	708	536
Clustering-based subsystems	NULL	Conserved_gene_cluster_associated_with_Met-tRNA_formyltransferase	Zn-dependent hydrolase, RNA-metabolising	13	0	0	0	127	0	184	76	39	83	14	699
Amino Acids and Derivatives	Aromatic amino acids and derivatives	Tryptophan_synthesis	Indole-3-glycerol phosphate synthase (EC 4.1.1.48)	727	1812	942	0	3	72	184	514	188	524	898	792
Fatty Acids, Lipids, and Isoprenoids	Isoprenoids	Carotenoids	Geranyltranstransferase (farnesyldiphosphate synthase) (EC 2.5.1.10)	685	117	1	0	2	16	184	175	179	369	846	581
Respiration	Electron accepting reactions	Terminal_cytochrome_d_ubiquinol_oxidases	Transport ATP-binding protein CydC	493	329	90	177	1	268	184	52	37	38	231	264
Carbohydrates	Di- and oligosaccharides	Maltose_and_Maltodextrin_Utilization	Putative sucrose phosphorylase (EC 2.4.1.7)	893	1838	1232	0	0	0	184	4	5	11	2	26
Cofactors, Vitamins, Prosthetic Groups, Pigments	Folate and pterines	5-FCL-like_protein	Phosphoribosylglycinamide formyltransferase (EC 2.1.2.2)	606	7	36	0	0	243	184	309	26	181	694	632
Potassium metabolism	NULL	Potassium_homeostasis	Potassium uptake protein, integral membrane component, KtrB	0	0	0	348	0	0	184	33	27	9	0	142
Stress Response	NULL	Hfl_operon	GTP-binding protein HflX	750	252	393	2	11	0	183	103	256	192	267	881
Carbohydrates	One-carbon Metabolism	Serine-glyoxylate_cycle	Succinyl-CoA:3-ketoacid-coenzyme A transferase subunit A (EC 2.8.3.5)	376	5	87	6	0	0	183	146	136	160	1276	407
RNA Metabolism	RNA processing and modification	Ribonuclease_P_archaeal_and_eukaryal	Ribonuclease P protein component 3 (EC 3.1.26.5)	0	0	0	0	0	0	183	188	184	227	0	121
RNA Metabolism	Transcription	Transcription_factors_bacterial	Transcription termination protein NusB	167	273	0	2	587	402	182	87	152	163	590	771
Clustering-based subsystems	Nucleotidyl-phosphate metabolic cluster	CBSS-222523.1.peg.1311	GTP pyrophosphokinase (EC 2.7.6.5)	629	12	599	0	4	69	182	116	80	204	61	779
Amino Acids and Derivatives	Lysine, threonine, methionine, and cysteine	Cysteine_Biosynthesis	Sulfate adenylyltransferase subunit 1 (EC 2.7.7.4)	889	691	1679	0	0	0	182	155	175	322	1107	522
DNA Metabolism	DNA repair	DNA_repair,_bacterial	DNA repair protein RecN	990	1599	193	13	486	0	181	360	330	412	1998	1310
Carbohydrates	Polysaccharides	Cellulosome	1,4-alpha-glucan branching enzyme (EC 2.4.1.18)	0	0	0	0	18	0	181	114	156	138	824	487
Miscellaneous	NULL	ZZ_gjo_need_homes	Proposed peptidoglycan lipid II flippase MurJ	1255	1206	41	0	5	18	181	149	70	327	339	1175
Cofactors, Vitamins, Prosthetic Groups, Pigments	Folate and pterines	Folate_Biosynthesis	Dihydrofolate synthase (EC 6.3.2.12)	1047	205	137	3	0	1	181	73	34	147	183	452
Cofactors, Vitamins, Prosthetic Groups, Pigments	Pyridoxine	Pyridoxin_(Vitamin_B6)_Biosynthesis	Pyridoxine 5'-phosphate synthase (EC 2.6.99.2)	241	137	95	0	0	164	181	228	139	289	1115	1108
Amino Acids and Derivatives	Arginine; urea cycle, polyamines	Cyanophycin_Metabolism	Cyanophycin synthase (EC 6.3.2.29)(EC 6.3.2.30)	1	0	1	0	79	0	180	243	159	338	449	320
Metabolism of Aromatic Compounds	Metabolism of central aromatic intermediates	Homogentisate_pathway_of_aromatic_compound_degradation	Homogentisate 1,2-dioxygenase (EC 1.13.11.5)	0	0	2	0	4	5	180	381	179	280	1680	512
Virulence, Disease and Defense	Resistance to antibiotics and toxic compounds	Multidrug_Resistance_Efflux_Pumps	RND efflux system, outer membrane lipoprotein, NodT family	1688	93	304	2	3	0	180	146	186	238	242	497
Amino Acids and Derivatives	Branched-chain amino acids	Branched_chain_amino_acid_degradation_regulons	Succinyl-CoA:3-ketoacid-coenzyme A transferase subunit B (EC 2.8.3.5)	368	16	106	6	0	0	180	382	192	307	1328	639
Protein Metabolism	Protein biosynthesis	Ribosome_LSU_eukaryotic_and_archaeal	LSU ribosomal protein L32e	0	0	0	0	0	0	180	336	250	338	2	230
Miscellaneous	Plant-Prokaryote DOE project	At4g10620_At3g57180_At3g47450	FIG004454: RNA binding protein	1234	292	62	0	7	0	179	284	204	271	53	244
Amino Acids and Derivatives	Lysine, threonine, methionine, and cysteine	Cysteine_Biosynthesis	Sulfate adenylyltransferase subunit 2 (EC 2.7.7.4)	435	262	935	0	2	0	179	171	109	293	1461	569
Respiration	Electron donating reactions	Respiratory_Complex_I	NADH ubiquinone oxidoreductase chain A (EC 1.6.5.3)	174	37	96	68	0	229	179	197	120	710	749	846
Cell Wall and Capsule	Capsular and extracellular polysacchrides	Capsular_heptose_biosynthesis	D-glycero-D-manno-heptose 1-phosphate guanosyltransferase	0	0	0	1	0	767	179	52	133	83	189	350
RNA Metabolism	RNA processing and modification	tRNA_modification_Bacteria	NADPH-dependent 7-cyano-7-deazaguanine reductase (EC 1.7.1.-)	452	366	52	0	58	0	178	35	52	90	136	312
Respiration	NULL	Methanogenesis_strays	Uncharacterized ferredoxin MJ0099	2	0	2	0	0	0	178	263	205	303	1	187
Carbohydrates	Monosaccharides	D-Galacturonate_and_D-Glucuronate_Utilization	Hexuronate transporter	1644	524	841	5	8	0	177	268	96	243	862	609
Protein Metabolism	Protein folding	Peptidyl-prolyl_cis-trans_isomerase	FKBP-type peptidyl-prolyl cis-trans isomerase fklB (EC 5.2.1.8)	261	256	4	0	1	0	177	135	262	135	913	746
Miscellaneous	Plant-Prokaryote DOE project	Iron-sulfur_cluster_assembly	Thiamin biosynthesis lipoprotein ApbE	1331	201	645	0	0	6	177	168	190	427	112	462
Cell Division and Cell Cycle	NULL	Two_cell_division_clusters_relating_to_chromosome_partitioning	Segregation and condensation protein A	0	0	1	3	0	0	177	206	153	197	1511	687
Metabolism of Aromatic Compounds	Peripheral pathways for catabolism of aromatic compounds	Biphenyl_Degradation	2-hydroxy-6-oxo-6-phenylhexa-2,4-dienoate hydrolase (EC 3.7.1.-)	1	0	0	577	749	12	176	128	400	166	1466	502
Carbohydrates	Di- and oligosaccharides	Lactose_and_Galactose_Uptake_and_Utilization	Galactose-1-phosphate uridylyltransferase (EC 2.7.7.10)	1116	430	1004	0	715	0	176	77	39	167	29	1625
Amino Acids and Derivatives	Alanine, serine, and glycine	Alanine_biosynthesis	Cysteine desulfurase (EC 2.8.1.7), IscS subfamily	99	98	219	0	54	0	176	189	154	257	1034	503
Clustering-based subsystems	Clustering-based subsystems	CBSS-280355.3.peg.2835	Methylglyoxal synthase (EC 4.2.3.3)	604	212	162	2	21	0	176	87	118	57	830	508
Regulation and Cell signaling	NULL	Cell_envelope-associated_LytR-CpsA-Psr_transcriptional_attenuators	Cell envelope-associated transcriptional attenuator LytR-CpsA-Psr, subfamily F2 (as in PMID19099556)	0	1	0	0	1398	0	175	177	184	171	0	498
Clustering-based subsystems	NULL	Bacterial_Cell_Division	Cell division trigger factor (EC 5.2.1.8)	347	15	2	0	464	1360	175	235	103	321	749	855
Respiration	NULL	Formate_hydrogenase	Putative formate dehydrogenase oxidoreductase protein	1268	8	54	10	118	1	175	235	164	249	400	463
Miscellaneous	Plant-Prokaryote DOE project	COG0398	Mercuric ion reductase (EC 1.16.1.1)	1489	474	533	1	47	0	175	212	39	74	2092	688
Carbohydrates	Monosaccharides	Mannose_Metabolism	Mannose-6-phosphate isomerase (EC 5.3.1.8)	865	318	812	12	4	1491	175	191	194	295	1608	898
Cofactors, Vitamins, Prosthetic Groups, Pigments	NULL	Thiamin_biosynthesis	Thiamin-regulated outer membrane receptor Omr1	1	0	1	6	0	0	175	146	205	106	1071	509
Carbohydrates	Fermentation	Butanol_Biosynthesis	Pyruvate formate-lyase (EC 2.3.1.54)	11643	3651	2237	0	59	0	174	173	173	178	13	1092
Clustering-based subsystems	NULL	CBSS-393124.3.peg.2657	ADA regulatory protein	565	0	4	0	23	2	174	103	85	67	337	462
Virulence, Disease and Defense	Resistance to antibiotics and toxic compounds	Arsenic_resistance	Arsenical resistance operon repressor	1363	437	285	0	0	9	174	380	310	288	388	317
Membrane Transport	NULL	Tricarboxylate_transport_system	Tricarboxylate transport membrane protein TctA	986	345	60	0	0	323	174	152	68	244	366	525
Cofactors, Vitamins, Prosthetic Groups, Pigments	Coenzyme A	Coenzyme_A_Biosynthesis	Phosphopantothenoylcysteine synthetase (EC 6.3.2.5)	980	14	196	4	70	2	173	203	279	232	1153	924
Respiration	ATP synthases	F0F1-type_ATP_synthase	ATP synthase epsilon chain (EC 3.6.3.14)	31	5	2	0	0	0	173	105	67	244	650	917
RNA Metabolism	RNA processing and modification	RNA_methylation	tRNA (Guanosine18-2'-O-) -methyltransferase (EC 2.1.1.34)	474	32	484	0	83	0	172	94	95	86	1347	444
Clustering-based subsystems	D-tyrosyl-tRNA(Tyr) deacylase (EC 3.1.-.-) cluster	CBSS-342610.3.peg.283	D-tyrosyl-tRNA(Tyr) deacylase	472	3	224	1	0	0	172	85	221	122	1012	758
Cofactors, Vitamins, Prosthetic Groups, Pigments	Folate and pterines	Molybdenum_cofactor_biosynthesis	Molybdate-binding domain of ModE	335	110	298	0	14	0	170	266	216	264	41	234
Iron acquisition and metabolism	NULL	Heme,_hemin_uptake_and_utilization_systems_in_GramPositives	Heme efflux system ATPase HrtA	0	0	2	0	0	136	170	192	246	253	0	184
Stress Response	NULL	Carbon_Starvation	Carbon starvation protein A	2553	1318	818	0	41	2	169	90	34	214	91	848
Respiration	NULL	Carbon_monoxide_dehydrogenase_maturation_factors	Carbon monoxide dehydrogenase F protein	0	0	0	0	1	3	169	207	200	162	82	139
Potassium metabolism	NULL	Potassium_homeostasis	Potassium-transporting ATPase C chain (EC 3.6.3.12) (TC 3.A.3.7.1)	286	735	5	1	0	0	169	191	86	126	492	428
Amino Acids and Derivatives	Aromatic amino acids and derivatives	Phenylalanine_and_Tyrosine_Branches_from_Chorismate	Biosynthetic Aromatic amino acid aminotransferase alpha (EC 2.6.1.57)	746	161	258	0	0	0	169	142	511	196	1048	910
Cofactors, Vitamins, Prosthetic Groups, Pigments	NULL	Thiamin_biosynthesis	Thiazole biosynthesis protein ThiH	591	37	263	0	0	0	169	122	34	40	1503	698
Miscellaneous	Plant-Prokaryote DOE project	At1g14345	Inner membrane protein translocase component YidC, short form OxaI-like	1	0	0	0	0	0	169	77	56	118	3	402
Respiration	NULL	Methanogenesis_strays	Uncharacterized protein MJ0488	0	0	1	0	0	0	169	275	150	259	1	157
Cell Wall and Capsule	Gram-Positive cell wall components	Teichoic_and_lipoteichoic_acids_biosynthesis	Poly(glycerol-phosphate) alpha-glucosyltransferase (EC 2.4.1.52)	2	1	1	0	6	2	168	151	144	166	4	267
Respiration	NULL	Biogenesis_of_cbb3-type_cytochrome_c_oxidases	Type cbb3 cytochrome oxidase biogenesis protein CcoG, involved in Cu oxidation	0	0	0	5	0	0	168	258	93	579	2035	760
Respiration	NULL	Soluble_cytochromes_and_functionally_related_electron_carriers	Cytochrome c551/c552	4	0	0	0	0	168	168	115	56	162	532	458
DNA Metabolism	CRISPs	CRISPRs	CRISPR-associated RecB family exonuclease Cas4a	0	0	0	2	0	0	168	172	366	345	47	141
Respiration	Electron donating reactions	Hydrogenases	Uptake hydrogenase small subunit precursor (EC 1.12.99.6)	494	611	46	0	137	0	167	104	89	132	1435	428
Clustering-based subsystems	NULL	Ribonucleotide_reductase_cluster	Ribonucleotide reductase of class Ia (aerobic), beta subunit (EC 1.17.4.1)	621	38	75	16	15	1147	167	224	45	299	2130	681
Clustering-based subsystems	NULL	CBSS-176299.4.peg.1996A	Endoribonuclease L-PSP	607	108	72	5	8	0	167	227	182	217	1168	728
Cofactors, Vitamins, Prosthetic Groups, Pigments	Tetrapyrroles	Chlorophyll_Biosynthesis	Protoporphyrin IX Mg-chelatase subunit I (EC 6.6.1.1)	0	0	1	0	6	1	167	261	131	149	25	122
Stress Response	NULL	Hfl_operon	HflC protein	1433	486	278	0	1	1	167	60	11	246	199	402
Fatty Acids, Lipids, and Isoprenoids	Isoprenoids	Isoprenoid_Biosynthesis	Dimethylallyltransferase (EC 2.5.1.1)	221	67	19	3	0	3	167	278	147	308	57	526
Clustering-based subsystems	DNA polymerase III epsilon cluster	CBSS-342610.3.peg.1536	Ribonuclease HI (EC 3.1.26.4)	956	647	129	1	191	397	166	125	123	262	881	882
Respiration	Electron accepting reactions	Anaerobic_respiratory_reductases	Anaerobic dimethyl sulfoxide reductase chain A (EC 1.8.99.-)	7677	2297	6826	0	70	0	166	166	143	249	204	246
Respiration	Electron donating reactions	Na(+)-translocating_NADH-quinone_oxidoreductase_and_rnf-like_group_of_electron_transport_complexes	Electron transport complex protein RnfC	2501	526	70	0	0	0	166	36	45	206	98	1035
Protein Metabolism	Protein processing and modification	G3E_family_of_P-loop_GTPases_(metallocenter_biosynthesis)	putative periplasmic protein kinase ArgK and related GTPases of G3E family	274	442	21	3	0	7	166	194	246	128	681	576
Miscellaneous	Plant-Prokaryote DOE project	Experimental_-_Histidine_Degradation	Formiminoglutamase (EC 3.5.3.8)	382	60	322	4	0	14	166	168	81	46	607	186
Carbohydrates	Monosaccharides	L-rhamnose_utilization	Rhamnulokinase RhaK in alpha-proteobacteria (EC 2.7.1.5)	0	0	0	0	0	0	166	112	87	50	1910	266
Respiration	Reverse electron transport	Archaeal_membrane_bound_hydrogenases	Energy conserving hydrogenase Eha transmembrane protein C	1	0	1	0	0	0	166	186	195	143	1	134
Miscellaneous	Plant-Prokaryote DOE project	At4g38090	Ferrochelatase, protoheme ferro-lyase (EC 4.99.1.1)	757	328	222	0	1294	39	165	304	552	293	1880	946
Miscellaneous	Plant-Prokaryote DOE project	Iojap	Gamma-glutamyl phosphate reductase (EC 1.2.1.41)	994	570	654	0	241	2	165	173	81	244	280	1423
Protein Metabolism	Protein degradation	Proteasome_bacterial	ATP-dependent hsl protease ATP-binding subunit HslU	444	19	238	1	5	43	165	70	530	160	249	1201
Nitrogen Metabolism	NULL	Denitrification	Nitrous-oxide reductase (EC 1.7.99.6)	1	0	0	0	1	0	165	154	269	121	626	326
Carbohydrates	Central carbohydrate metabolism	Pyruvate_metabolism_II:_acetyl-CoA,_acetogenesis_from_pyruvate	Acetyl-CoA synthetase (ADP-forming) alpha chain (EC 6.2.1.13)	0	0	0	0	0	0	165	108	115	21	11	667
Membrane Transport	ABC transporters	ABC_transporter_dipeptide_(TC_3.A.1.5.2)	Dipeptide transport ATP-binding protein DppD (TC 3.A.1.5.2)	1395	599	82	0	15	9	164	300	67	166	1112	687
Cell Wall and Capsule	Gram-Negative cell wall components	Lipopolysaccharide-related_cluster_in_Alphaproteobacteria	Tetraacyldisaccharide 4'-kinase (EC 2.7.1.130)	749	72	224	515	5	0	164	82	67	163	656	696
DNA Metabolism	DNA repair	DNA_repair,_bacterial_RecFOR_pathway	ATP-dependent DNA helicase, RecQ family	0	0	0	0	5	0	164	126	232	112	712	672
Protein Metabolism	Protein degradation	Protein_degradation	Leucyl/phenylalanyl-tRNA--protein transferase (EC 2.3.2.6)	211	87	42	2	1	1	164	233	109	242	1093	962
Carbohydrates	One-carbon Metabolism	Serine-glyoxylate_cycle	Propionyl-CoA carboxylase carboxyl transferase subunit (EC 6.4.1.3)	0	0	30	0	0	0	164	97	91	146	152	552
Phages, Prophages, Transposable elements, Plasmids	Transposable elements	Conjugative_transposon,_Bacteroidales	Conjugative transposon protein TraI	0	0	0	0	0	0	164	192	97	78	11	307
Protein Metabolism	Protein processing and modification	N-linked_Glycosylation_in_Bacteria	4-keto-6-deoxy-N-Acetyl-D-hexosaminyl-(Lipid carrier) aminotransferase	91	0	5	1	77	0	163	306	102	225	199	951
Clustering-based subsystems	NULL	EC699-706	FIG042796: Hypothetical protein	884	780	93	0	1	353	163	175	97	150	800	707
Cofactors, Vitamins, Prosthetic Groups, Pigments	Folate and pterines	Folate_Biosynthesis	Para-aminobenzoate synthase, amidotransferase component (EC 2.6.1.85)	879	67	291	0	0	29	163	128	124	141	457	404
Nucleosides and Nucleotides	Purines	Purine_conversions	Nucleotide pyrophosphatase (EC 3.6.1.9)	1	0	0	1	0	0	163	156	177	159	270	258
RNA Metabolism	Transcription	RNA_polymerase_archaeal	DNA-directed RNA polymerase subunit E''	0	0	0	0	0	0	163	182	134	206	0	139
Clustering-based subsystems	NULL	CBSS-176280.1.peg.1561	Ribonuclease BN (EC 3.1.-.-)	676	11	331	12	985	0	162	155	768	242	351	736
Carbohydrates	Di- and oligosaccharides	Trehalose_Uptake_and_Utilization	Trehalose-6-phosphate hydrolase (EC 3.2.1.93)	846	190	24	3	0	1	161	323	122	78	1218	199
Cell Wall and Capsule	Capsular and extracellular polysacchrides	Capsular_heptose_biosynthesis	Phosphoheptose isomerase 1 (EC 5.3.1.-)	728	136	1	35	0	6111	161	58	152	106	521	550
Carbohydrates	Central carbohydrate metabolism	Pyruvate_metabolism_I:_anaplerotic_reactions,_PEP	Phosphoenolpyruvate carboxykinase [GTP] (EC 4.1.1.32)	0	0	1	419	0	2036	161	70	57	310	160	2473
Protein Metabolism	Protein biosynthesis	tRNA_aminoacylation,_Gly	Glycyl-tRNA synthetase alpha chain (EC 6.1.1.14)	295	452	24	0	34	0	160	58	11	255	255	1378
Carbohydrates	Central carbohydrate metabolism	Pyruvate_metabolism_I:_anaplerotic_reactions,_PEP	Pyruvate carboxyl transferase (EC 6.4.1.1)	198	1	1	0	0	1	160	177	80	170	145	962
Cofactors, Vitamins, Prosthetic Groups, Pigments	NAD and NADP	NAD_and_NADP_cofactor_biosynthesis_global	Kynurenine 3-monooxygenase (EC 1.14.13.9)	1	0	0	0	0	0	160	30	108	77	34	298
Miscellaneous	Plant-Prokaryote DOE project	DMT_transporter	Permease of the drug/metabolite transporter (DMT) superfamily	6019	3524	2340	574	377	1	159	152	283	1088	1764	2383
Clustering-based subsystems	Nucleotidyl-phosphate metabolic cluster	CBSS-222523.1.peg.1311	GTP pyrophosphokinase	6	0	2	0	3	123	159	174	47	285	161	948
RNA Metabolism	RNA processing and modification	RNA_methylation	tRNA (adenine37-N(6)-)-methyltransferase TrmN6	208	1069	0	2	0	0	159	93	69	65	342	192
Cofactors, Vitamins, Prosthetic Groups, Pigments	Folate and pterines	Pterin_metabolism_3	Acetoacetyl-CoA synthetase (EC 6.2.1.16)	0	0	0	0	0	0	159	34	13	193	232	336
Fatty Acids, Lipids, and Isoprenoids	Isoprenoids	polyprenyl_synthesis	2-C-methyl-D-erythritol 2,4-cyclodiphosphate synthase (EC 4.6.1.12)	248	271	584	1	9	226	158	170	271	234	856	714
Carbohydrates	Monosaccharides	D-Galacturonate_and_D-Glucuronate_Utilization	Altronate oxidoreductase (EC 1.1.1.58)	2843	968	1090	0	0	0	158	226	96	138	1101	284
Nucleosides and Nucleotides	Purines	Purine_conversions	Deoxyadenosine kinase (EC 2.7.1.76)	0	0	0	0	0	3	158	108	103	102	818	425
Carbohydrates	Central carbohydrate metabolism	Entner-Doudoroff_Pathway	Non-phosphorylating glyceraldehyde-3-phosphate dehydrogenase (NADP) (EC 1.2.1.9)	1	0	1	0	0	0	158	186	211	237	4	154
Respiration	Electron donating reactions	Succinate_dehydrogenase	fumarate reductase/succinate dehydrogenase flavoprotein, N-terminal:FAD dependent oxidoreductase	0	0	0	0	0	11	158	1	0	0	16	2
Carbohydrates	Sugar alcohols	Propanediol_utilization	Cob(I)alamin adenosyltransferase PduO (EC 2.5.1.17)	833	655	256	0	83	0	157	179	231	172	864	548
Fatty Acids, Lipids, and Isoprenoids	Fatty acids	Fatty_Acid_Biosynthesis_FASII	Biotin carboxyl carrier protein	324	692	173	312	2	171	157	178	125	185	1504	783
Cofactors, Vitamins, Prosthetic Groups, Pigments	Folate and pterines	methanopterin_biosynthesis	GTP cyclohydrolase III (methanopterin)	1	0	1	0	0	1	157	242	1100	235	11	1145
DNA Metabolism	CRISPs	CRISPRs	CRISPR-associated negative autoregulator	0	0	0	0	0	0	157	162	150	294	58	137
Carbohydrates	Aminosugars	Chitin_and_N-acetylglucosamine_utilization	N-acetylglucosamine-6-phosphate deacetylase (EC 3.5.1.25)	1191	53	5	0	13	0	156	95	69	124	743	460
Metabolism of Aromatic Compounds	Metabolism of central aromatic intermediates	N-heterocyclic_aromatic_compound_degradation	Isoquinoline 1-oxidoreductase alpha subunit (EC 1.3.99.16)	1	0	0	0	1	0	156	72	53	198	821	208
Protein Metabolism	Protein biosynthesis	Translation_elongation_factor_G_family	Translation elongation factor G-related protein	0	0	0	0	0	0	156	91	77	144	112	1561
Phages, Prophages, Transposable elements, Plasmids	Transposable elements	Conjugative_transposon,_Bacteroidales	Conjugative transposon protein TraK	0	0	0	0	0	0	156	163	81	95	7	205
DNA Metabolism	DNA repair	DNA_repair,_bacterial_UvrD_and_related_helicases	ATP-dependent DNA helicase pcrA (EC 3.6.1.-)	0	54	0	67	0	0	155	162	70	208	84	388
Protein Metabolism	Protein processing and modification	Protein_Acetylation_and_Deacetylation_in_Bacteria	Acetate permease ActP (cation/acetate symporter)	758	35	142	0	0	111	155	11	11	158	301	436
Amino Acids and Derivatives	Arginine; urea cycle, polyamines	Polyamine_Metabolism	S-adenosylmethionine decarboxylase proenzyme (EC 4.1.1.50), prokaryotic class 1B	0	0	1	20	0	0	155	64	34	159	8	401
Nitrogen Metabolism	NULL	Allantoin_Utilization	Allantoicase (EC 3.5.3.4)	0	0	0	0	0	0	155	80	39	79	64	175
Cell Wall and Capsule	Gram-Negative cell wall components	KDO2-Lipid_A_biosynthesis	UDP-3-O-[3-hydroxymyristoyl] N-acetylglucosamine deacetylase (EC 3.5.1.-)	1347	273	879	74	510	2	154	128	73	298	714	1128
Protein Metabolism	Protein biosynthesis	Ribosome_LSU_bacterial	LSU ribosomal protein L22p (L17e)	280	1	49	6	265	3	154	79	89	268	499	838
Nucleosides and Nucleotides	Purines	Purine_conversions	5'-nucleotidase (EC 3.1.3.5)	11721	7272	17073	2	76	0	154	195	705	879	469	490
Miscellaneous	Plant-Prokaryote DOE project	Iojap	Glutamate 5-kinase (EC 2.7.2.11)	1075	544	465	0	69	2	154	105	28	259	323	1194
Amino Acids and Derivatives	Proline and 4-hydroxyproline	Proline,_4-hydroxyproline_uptake_and_utilization	Proline iminopeptidase (EC 3.4.11.5)	965	87	785	0	21	3	154	136	88	112	997	337
RNA Metabolism	Transcription	Transcription_elongation_factors,_archaeal	Transcription factor S	1	332	0	0	0	0	154	257	229	187	0	156
Iron acquisition and metabolism	NULL	Heme,_hemin_uptake_and_utilization_systems_in_GramNegatives	Outer membrane receptor proteins, mostly Fe transport	15	0	2	2	0	0	154	124	136	717	330	338
Membrane Transport	NULL	Choline_Transport	Choline-binding lipoprotein	0	0	1	0	0	0	154	214	0	159	2	165
Carbohydrates	Polysaccharides	Glycogen_metabolism	Putative glycogen debranching enzyme, archaeal type, TIGR01561	0	0	0	0	4039	0	153	121	70	51	38	486
Amino Acids and Derivatives	Lysine, threonine, methionine, and cysteine	Threonine_degradation	L-threonine 3-dehydrogenase (EC 1.1.1.103)	646	347	380	0	530	0	153	103	56	77	442	613
Miscellaneous	Plant-Prokaryote DOE project	Scaffold_proteins_for_[4Fe-4S]_cluster_assembly_(MRP_family)	HflK protein	1095	345	258	1143	8	0	153	47	5	237	196	389
Clustering-based subsystems	Molybdopterin oxidoreductase	CBSS-269799.3.peg.2220	Putative uncharacterized protein TTHA1760	0	0	0	1	0	0	153	87	31	53	752	176
Miscellaneous	Plant-Prokaryote DOE project	Scaffold_proteins_for_[4Fe-4S]_cluster_assembly_(MRP_family)	Scaffold protein for [4Fe-4S] cluster assembly, MRP-like, similar to chloroplast-targeted plant protein HCF101	0	0	0	0	1990	0	152	106	139	121	737	385
Membrane Transport	NULL	Ton_and_Tol_transport_systems	TPR domain protein, putative component of TonB system	0	0	2	0	229	0	152	1488	1317	1195	250	345
Miscellaneous	Plant-Prokaryote DOE project	COG3380_COG2907	FIG143828: Hypothetical protein YbgA	105	43	6	0	0	0	152	247	204	166	11	458
Carbohydrates	Di- and oligosaccharides	Maltose_and_Maltodextrin_Utilization	Predicted maltose transporter MalT	1	0	1	0	0	0	152	72	365	208	1073	728
Clustering-based subsystems	NULL	CBSS-316273.3.peg.448	TldD family protein, Actinobacterial subgroup	0	0	0	0	0	0	152	92	14	83	10	231
Protein Metabolism	Protein folding	Protein_chaperones	DnaJ-class molecular chaperone CbpA	1903	469	1406	3	811	2	151	159	75	124	513	1122
Membrane Transport	Protein translocation across cytoplasmic membrane	HtrA_and_Sec_secretion	Preprotein translocase subunit SecE (TC 3.A.5.1.1)	206	32	82	0	10	0	151	205	163	215	362	286
Respiration	Electron donating reactions	Respiratory_Complex_I	NADH-ubiquinone oxidoreductase chain C (EC 1.6.5.3)	423	112	300	30	0	424	151	160	144	346	1015	892
Nitrogen Metabolism	NULL	Allantoin_Utilization	Allantoinase (EC 3.5.2.5)	2017	783	1122	0	0	0	150	123	65	91	21	402
Cell Wall and Capsule	NULL	tRNA-dependent_amino_acid_transfers	tRNA-dependent lipid II--amino acid ligase	0	0	0	0	0	0	150	150	61	74	3	373
Carbohydrates	Monosaccharides	Mannose_Metabolism	Predicted sodium-dependent mannose transporter	0	0	0	0	0	0	150	268	183	90	1568	354
Iron acquisition and metabolism	NULL	Iron_Scavenging_cluster_in_Thermus	Probable thiol oxidoreductase with 2 cytochrome c heme-binding sites	0	0	0	0	166	0	149	156	297	85	25	234
Respiration	Electron donating reactions	Na(+)-translocating_NADH-quinone_oxidoreductase_and_rnf-like_group_of_electron_transport_complexes	Electron transport complex protein RnfB	669	206	38	0	0	0	149	9	7	101	68	375
Cofactors, Vitamins, Prosthetic Groups, Pigments	Folate and pterines	Folate_Biosynthesis	Thymidylate synthase thyX (EC 2.1.1.-)	0	0	1	0	0	0	149	61	6	67	14	700
Cell Wall and Capsule	NULL	Murein_Hydrolases	Membrane-bound lytic murein transglycosylase B precursor (EC 3.2.1.-)	141	30	48	6	6	13	148	53	7	584	359	177
Protein Metabolism	Protein degradation	Protein_degradation	Deblocking aminopeptidase (EC 3.4.11.-)	0	0	1	0	2	0	148	48	90	37	6	100
Metabolism of Aromatic Compounds	NULL	Phenylacetyl-CoA_catabolic_pathway_(core)	Phenylacetate-CoA oxygenase, PaaG subunit	1	0	0	0	0	0	148	267	193	152	1121	466
RNA Metabolism	RNA processing and modification	tRNA_modification_Archaea	Ribosome biogenesis protein Nop10	1	0	1	0	0	0	148	181	203	200	0	123
Cofactors, Vitamins, Prosthetic Groups, Pigments	Riboflavin, FMN, FAD	Riboflavin,_FMN_and_FAD_metabolism	Riboflavin synthase alpha chain (EC 2.5.1.9)	962	75	229	0	293	3	147	95	56	236	839	933
RNA Metabolism	RNA processing and modification	RNA_methylation	rRNA small subunit 7-methylguanosine (m7G) methyltransferase GidB	35	87	2	11	11	5	147	272	117	201	827	661
Membrane Transport	NULL	Transport_of_Manganese	Mn-dependent transcriptional regulator MntR	996	47	346	0	5	0	146	129	261	118	26	234
Amino Acids and Derivatives	Arginine; urea cycle, polyamines	Arginine_and_Ornithine_Degradation	Agmatine deiminase (EC 3.5.3.12)	645	109	401	0	0	0	146	109	61	201	1451	567
Miscellaneous	Plant-Prokaryote DOE project	COG3146_experimental	Fumarylacetoacetase (EC 3.7.1.2)	914	37	103	0	12	8	145	127	162	229	1187	398
Metabolism of Aromatic Compounds	NULL	Phenylacetyl-CoA_catabolic_pathway_(core)	Phenylacetic acid degradation protein PaaY	0	0	0	0	0	0	145	118	452	76	923	389
Protein Metabolism	Protein biosynthesis	Ribosome_SSU_bacterial	SSU ribosomal protein S17p (S11e)	203	4	54	3	824	13	144	125	76	241	508	760
Stress Response	Cold shock	Cold_shock,_CspA_family_of_proteins	Cold shock protein CspA	126	33	30	188	42	3	144	128	89	289	414	535
Respiration	Electron donating reactions	Na(+)-translocating_NADH-quinone_oxidoreductase_and_rnf-like_group_of_electron_transport_complexes	Electron transport complex protein RnfE	487	305	16	0	4	0	144	8	21	182	72	535
Nucleosides and Nucleotides	Purines	Xanthosine_utilization_(xap_region)	Xanthosine permease	1089	1896	378	0	2	0	144	1497	122	45	1328	413
Fatty Acids, Lipids, and Isoprenoids	Phospholipids	Glycerolipid_and_Glycerophospholipid_Metabolism_in_Bacteria	Acyl-phosphate:glycerol-3-phosphate O-acyltransferase PlsY	294	468	8	0	2	0	144	152	126	270	777	764
Virulence, Disease and Defense	Toxins and superantigens	Streptolysin_S_Biosynthesis_and_Transport	Export ABC transporter ATP-binding protein	0	0	1	0	2	0	144	126	123	169	15	354
Amino Acids and Derivatives	Branched-chain amino acids	Branched_chain_amino_acid_degradation_regulons	Methylcrotonyl-CoA carboxylase biotin-containing subunit (EC 6.4.1.4)	0	0	0	2	2	1	144	98	75	248	572	311
Carbohydrates	Central carbohydrate metabolism	Entner-Doudoroff_Pathway	2-dehydro-3-deoxygluconate kinase (EC 2.7.1.45)	1777	592	0	2	0	0	144	104	65	210	728	369
Cofactors, Vitamins, Prosthetic Groups, Pigments	Tetrapyrroles	Heme_and_Siroheme_Biosynthesis	Coproporphyrinogen III oxidase, oxygen-independent (EC 1.3.99.22)	2102	231	123	1	0	0	144	275	442	339	1284	425
Cofactors, Vitamins, Prosthetic Groups, Pigments	Folate and pterines	YgfZ-Iron	TonB-dependent receptor; Outer membrane receptor for ferrienterochelin and colicins	0	0	0	1	0	0	144	97	127	100	47	362
Miscellaneous	NULL	ZZ_gjo_need_homes	Protein secretion chaperonin CsaA	0	0	0	0	0	0	144	70	50	57	15	298
RNA Metabolism	RNA processing and modification	rRNA_modification_Bacteria	23S rRNA (guanosine-2'-O-) -methyltransferase rlmB (EC 2.1.1.-)	1216	388	70	7	868	336	143	79	143	226	671	814
Clustering-based subsystems	Protein export?	CBSS-393121.3.peg.2760	Membrane proteins related to metalloendopeptidases	21	0	0	13	2	0	143	75	40	121	93	423
Cofactors, Vitamins, Prosthetic Groups, Pigments	NAD and NADP	NAD_and_NADP_cofactor_biosynthesis_global	Nicotinamidase/isochorismatase family protein	270	286	160	0	1	0	143	194	241	145	43	124
Protein Metabolism	Protein degradation	Proteolysis_in_bacteria,_ATP-dependent	Membrane-associated protein containing a homolog of PilT-like ATPase N-terminal domain, YACL B.subtilis ortholog	0	0	0	0	0	0	143	95	74	37	18	341
Membrane Transport	ABC transporters	ABC_transporter_oligopeptide_(TC_3.A.1.5.1)	Oligopeptide transport ATP-binding protein OppD (TC 3.A.1.5.1)	711	1380	1909	0	14	26	142	202	73	118	559	734
Clustering-based subsystems	NULL	KH_domain_RNA_binding_protein_YlqC	SSU ribosomal protein S16p	289	720	157	0	9	12	142	127	302	163	537	443
Carbohydrates	Central carbohydrate metabolism	TCA_Cycle	Dihydrolipoamide dehydrogenase of 2-oxoglutarate dehydrogenase (EC 1.8.1.4)	0	0	0	2	7	0	142	86	23	196	159	295
Cofactors, Vitamins, Prosthetic Groups, Pigments	Folate and pterines	5-FCL-like_protein	Methylenetetrahydrofolate dehydrogenase (NADP+) (EC 1.5.1.5) / Methenyltetrahydrofolate cyclohydrolase (EC 3.5.4.9)	51	303	136	2	0	0	142	70	21	131	223	409
Carbohydrates	CO2 fixation	CO2_uptake,_carboxysome	putative sodium-dependent bicarbonate transporter	0	0	0	0	2341	0	141	179	157	121	23	466
Carbohydrates	Monosaccharides	D-Galacturonate_and_D-Glucuronate_Utilization	Alpha-glucosidase (EC 3.2.1.20)	1081	21	0	0	87	37	141	142	84	137	260	487
Cell Wall and Capsule	Capsular and extracellular polysacchrides	Rhamnose_containing_glycans	Alpha-D-GlcNAc alpha-1,2-L-rhamnosyltransferase (EC 2.4.1.-)	4291	1701	1327	0	56	0	141	354	149	581	235	306
Carbohydrates	Fermentation	Acetoin,_butanediol_metabolism	Alpha-acetolactate decarboxylase (EC 4.1.1.5)	905	2	0	0	0	0	141	126	139	88	1	118
Metabolism of Aromatic Compounds	Metabolism of central aromatic intermediates	Central_meta-cleavage_pathway_of_aromatic_compound_degradation	5-carboxymethyl-2-hydroxymuconate semialdehyde dehydrogenase (EC 1.2.1.60)	157	35	53	0	11	0	140	28	88	115	213	247
Membrane Transport	ABC transporters	ABC_transporter_branched-chain_amino_acid_(TC_3.A.1.4.1)	High-affinity branched-chain amino acid transport system permease protein LivH (TC 3.A.1.4.1)	1463	93	429	162	153	50	139	159	480	1151	2106	2375
Potassium metabolism	NULL	Potassium_homeostasis	Glutathione-regulated potassium-efflux system protein KefC	1180	217	426	0	259	0	138	312	253	516	63	244
Miscellaneous	NULL	ZZ_gjo_need_homes	GTP-binding protein, gtp1/obg family	0	1	0	0	0	0	138	102	90	1	0	81
Cell Wall and Capsule	Gram-Negative cell wall components	Lipopolysaccharide_assembly	Lipoprotein releasing system transmembrane protein LolC	451	131	685	0	20	0	137	123	120	177	655	505
DNA Metabolism	NULL	YcfH	Putative deoxyribonuclease YjjV	498	38	6	0	0	0	137	42	32	104	51	272
Clustering-based subsystems	NULL	Conserved_gene_cluster_associated_with_Met-tRNA_formyltransferase	Ribosomal RNA large subunit methyltransferase N (EC 2.1.1.-)	672	35	15	0	0	10	137	83	136	160	697	621
Respiration	Reverse electron transport	Mebrane_bound_hydrogenases	Energy conserving hydrogenase Ehb protein J	0	0	1	0	0	0	137	228	182	233	0	162
Protein Metabolism	Selenoproteins	Selenocysteine_metabolism	Selenocysteine-specific translation elongation factor	222	882	410	0	37	0	136	29	13	72	102	756
Respiration	Electron accepting reactions	Anaerobic_respiratory_reductases	Flavodoxin reductases (ferredoxin-NADPH reductases) family 1	512	190	218	0	25	0	136	94	198	208	240	241
Nucleosides and Nucleotides	NULL	Pseudouridine_catabolism	Pseudouridine 5'-phosphate glycosidase	1865	2349	615	0	0	0	136	84	96	166	19	433
Respiration	NULL	Methanogenesis_strays	Ni2+-binding GTPase involved in regulation of expression and maturation of hydrogenase	0	2	4	0	0	0	136	390	333	473	5	257
RNA Metabolism	RNA processing and modification	tRNA_modification_Bacteria	RNA binding methyltransferase FtsJ like	0	0	0	58	0	0	136	101	27	131	56	726
Carbohydrates	Di- and oligosaccharides	Sucrose_utilization	Fructokinase (EC 2.7.1.4)	624	61	455	0	11	0	135	255	254	272	833	401
Miscellaneous	Plant-Prokaryote DOE project	PROSC	Hypothetical protein YggS, proline synthase co-transcribed bacterial homolog PROSC	784	249	99	0	1	1	135	163	110	214	866	902
Protein Metabolism	Protein biosynthesis	tRNA_aminoacylation,_Gly	Glycyl-tRNA synthetase beta chain (EC 6.1.1.14)	907	813	56	0	223	0	134	63	23	489	427	1816
Fatty Acids, Lipids, and Isoprenoids	Fatty acids	Fatty_Acid_Biosynthesis_FASII	Enoyl-[acyl-carrier-protein] reductase [NADH] (EC 1.3.1.9)	1305	597	39	21	30	0	134	268	397	467	1663	1224
Carbohydrates	Monosaccharides	D-Galacturonate_and_D-Glucuronate_Utilization	Rhamnogalacturonides degradation protein RhiN	656	98	144	0	4	0	134	111	141	186	168	339
Metabolism of Aromatic Compounds	NULL	Phenylacetyl-CoA_catabolic_pathway_(core)	Phenylacetate-CoA oxygenase, PaaI subunit	1	1	0	0	0	0	134	177	231	96	907	341
Respiration	ATP synthases	V-Type_ATP_synthase	V-type ATP synthase subunit F (EC 3.6.3.14)	1	0	0	0	0	0	134	239	256	262	1	138
Nucleosides and Nucleotides	Pyrimidines	Pyrimidine_utilization	Pyridine nucleotide-disulphide oxidoreductase associated with reductive pyrimidine catabolism	0	125	2	0	0	0	133	29	91	108	47	313
DNA Metabolism	DNA repair	DNA_repair,_bacterial_RecFOR_pathway	DNA recombination and repair protein RecF	549	382	125	29	18	6	132	140	62	124	636	442
Protein Metabolism	Protein degradation	Protein_degradation	Asp-X dipeptidase	407	373	355	0	0	0	132	73	110	98	734	237
Cell Wall and Capsule	NULL	UDP-N-acetylmuramate_from_Fructose-6-phosphate_Biosynthesis	N-acetylmuramic acid 6-phosphate etherase (EC 4.2.-.-)	583	559	211	123	0	268	131	93	423	112	986	620
Virulence, Disease and Defense	Resistance to antibiotics and toxic compounds	Beta-lactamase	Beta-lactamase class C and other penicillin binding proteins	141	0	0	0	0	27	131	55	29	533	295	376
Dormancy and Sporulation	NULL	Spore_Core_Dehydration	Fused spore maturation proteins A and B	1	0	0	0	0	0	131	97	102	117	1137	369
Protein Metabolism	Protein processing and modification	N-linked_Glycosylation_in_Bacteria	Phospholipid-lipopolysaccharide ABC transporter	0	0	1	0	673	2	130	164	145	140	90	415
Cell Wall and Capsule	NULL	YjeE	ATPase YjeE, predicted to have essential role in cell wall biosynthesis	383	24	151	0	651	0	130	154	55	83	439	544
Carbohydrates	Monosaccharides	L-rhamnose_utilization	Transcriptional regulator of rhamnose utilization, GntR family	0	1	0	2	0	0	130	76	175	34	975	307
Phosphorus Metabolism	NULL	Phosphate_metabolism	Predicted ATPase related to phosphate starvation-inducible protein PhoH	0	0	0	13	0	263	130	19	17	297	297	578
Respiration	Electron donating reactions	Hydrogenases	Quinone-reactive Ni/Fe-hydrogenase large chain (EC 1.12.5.1)	0	0	0	0	0	0	130	36	23	89	15	459
Clustering-based subsystems	Molybdopterin oxidoreductase	CBSS-269799.3.peg.2220	Molybdenum transport protein, putative	0	0	0	0	0	0	130	132	32	76	1054	175
Cofactors, Vitamins, Prosthetic Groups, Pigments	Tetrapyrroles	Heme_and_Siroheme_Biosynthesis	Uroporphyrinogen-III synthase (EC 4.2.1.75)	689	167	980	0	214	0	129	256	224	370	150	306
Cofactors, Vitamins, Prosthetic Groups, Pigments	Folate and pterines	5-FCL-like_protein	Pyruvate dehydrogenase E1 component (EC 1.2.4.1)	954	954	2038	0	1	4	129	143	67	689	937	556
Respiration	Electron donating reactions	Hydrogenases	Periplasmic [Fe] hydrogenase large subunit (EC 1.12.7.2)	0	0	2	0	0	0	129	72	651	45	27	695
Dormancy and Sporulation	NULL	Spore_Core_Dehydration	Penicillin-binding protein DacC	0	0	1	0	0	0	129	64	170	54	3	231
Protein Metabolism	Protein biosynthesis	Ribosome_LSU_eukaryotic_and_archaeal	LSU ribosomal protein L34e	0	0	0	0	0	0	129	133	162	138	0	104
Protein Metabolism	Protein biosynthesis	Ribosome_LSU_eukaryotic_and_archaeal	LSU ribosomal protein L24e	0	0	0	0	0	0	129	143	92	123	12	99
Miscellaneous	Plant-Prokaryote DOE project	Biotin_biosynthesis_Experimental	Dethiobiotin synthetase (EC 6.3.3.3)	1187	1209	1738	0	21	0	128	324	156	139	1669	746
Cofactors, Vitamins, Prosthetic Groups, Pigments	Lipoic acid	Lipoic_acid_metabolism	Octanoate-[acyl-carrier-protein]-protein-N-octanoyltransferase	370	274	881	0	4	0	128	132	234	218	1203	458
Clustering-based subsystems	NULL	Cell_division-ribosomal_stress_proteins_cluster	S1 RNA binding domain protein	0	0	0	97	3	0	128	69	44	99	537	352
Cofactors, Vitamins, Prosthetic Groups, Pigments	Tetrapyrroles	Heme_and_Siroheme_Biosynthesis	Uroporphyrinogen III decarboxylase (EC 4.1.1.37)	184	271	614	1	0	0	128	95	331	300	626	505
Potassium metabolism	NULL	Potassium_homeostasis	Large-conductance mechanosensitive channel	193	77	29	0	0	0	128	122	75	174	888	766
RNA Metabolism	RNA processing and modification	Ribonuclease_P_archaeal_and_eukaryal	Ribonuclease P protein component 2 (EC 3.1.26.5)	0	0	0	0	0	0	128	153	125	134	0	98
Carbohydrates	Sugar alcohols	Ethanolamine_utilization	Acetate kinase (EC 2.7.2.1)	2263	889	162	0	772	709	127	229	42	306	209	966
DNA Metabolism	NULL	DNA_structural_proteins,_bacterial	DNA-binding protein HU-alpha	122	132	285	0	531	0	127	74	42	67	15	339
Metabolism of Aromatic Compounds	Peripheral pathways for catabolism of aromatic compounds	Salicylate_ester_degradation	salicylate esterase	5	0	0	0	0	4	127	78	21	39	41	124
Virulence, Disease and Defense	Adhesion	Accessory_colonization_factor	Accessory colonization factor AcfD precursor	0	0	0	33	0	0	127	159	134	171	0	106
Clustering-based subsystems	NULL	CBSS-176279.3.peg.868	LSU ribosomal protein L21p	601	211	5	0	5	0	126	82	117	531	487	526
Clustering-based subsystems	NULL	Glutaredoxin_3_containing_cluster_2	Competence protein F homolog, phosphoribosyltransferase domain	489	338	36	4	2	0	126	42	27	72	553	388
Amino Acids and Derivatives	Lysine, threonine, methionine, and cysteine	Lysine_fermentation	Lysine 2,3-aminomutase (EC 5.4.3.2)	62	21	18	5	0	0	126	42	41	90	108	902
Motility and Chemotaxis	Flagellar motility in Prokaryota	Archaeal_Flagellum	Flagella-related protein FlaI	0	0	0	0	0	0	126	76	77	96	5	323
Clustering-based subsystems	NULL	LMPTP_YwlE_cluster	Hypothetical transmembrane protein ywlD	0	0	0	0	0	0	126	139	120	104	0	62
Amino Acids and Derivatives	Lysine, threonine, methionine, and cysteine	Methionine_Biosynthesis	Homoserine kinase (EC 2.7.1.39)	554	560	19	0	541	90	125	81	151	599	1135	494
Protein Metabolism	Protein degradation	Serine_endopeptidase_(EC_3.4.21.-)	Prolyl endopeptidase (EC 3.4.21.26)	35	27	3	0	522	0	125	79	31	173	91	310
Phosphorus Metabolism	NULL	High_affinity_phosphate_transporter_and_control_of_PHO_regulon	Phosphate regulon sensor protein PhoR (SphS) (EC 2.7.13.3)	684	205	0	0	394	1044	125	138	43	342	341	976
Amino Acids and Derivatives	Alanine, serine, and glycine	Alanine_biosynthesis	Alanine racemase (EC 5.1.1.1)	796	1463	92	0	138	50	125	84	139	86	128	775
Clustering-based subsystems	NULL	CBSS-316057.3.peg.3521	Thiol peroxidase, Bcp-type (EC 1.11.1.15)	105	51	41	0	95	2413	125	156	71	240	571	389
DNA Metabolism	DNA replication	DNA-replication	DNA polymerase III delta prime subunit (EC 2.7.7.7)	856	348	85	1	3	279	125	126	105	160	677	631
Iron acquisition and metabolism	NULL	Iron(III)_dicitrate_transport_system_Fec	Iron(III) dicitrate transport protein FecA	1826	78	2541	0	0	0	125	147	181	94	430	357
Cofactors, Vitamins, Prosthetic Groups, Pigments	NAD and NADP	NAD_and_NADP_cofactor_biosynthesis_global	3-hydroxyanthranilate 3,4-dioxygenase (EC 1.13.11.6)	0	0	0	0	0	0	125	80	133	48	20	163
Protein Metabolism	Protein biosynthesis	Programmed_frameshift	programmed frameshift-containing	596	7	6	0	141	1	124	30	30	58	98	428
Clustering-based subsystems	Translation	CBSS-326442.4.peg.1852	DNA-3-methyladenine glycosylase (EC 3.2.2.20)	499	387	79	0	0	0	124	82	54	167	605	700
Respiration	NULL	Methanogenesis_strays	Uncharacterized ABC transporter ATP-binding protein MJ0121	2	2	2	0	0	0	124	340	357	532	6	211
Metabolism of Aromatic Compounds	NULL	Phenylacetyl-CoA_catabolic_pathway_(core)	Phenylacetate-CoA oxygenase/reductase, PaaK subunit	3	0	0	0	0	0	123	153	193	169	509	326
DNA Metabolism	NULL	Restriction-Modification_System	Putative predicted metal-dependent hydrolase	1	0	0	0	0	0	123	276	90	206	11	314
Carbohydrates	Central carbohydrate metabolism	Pyruvate_metabolism_I:_anaplerotic_reactions,_PEP	NAD-dependent malic enzyme (EC 1.1.1.38)	2913	2205	2891	2	23	7	122	170	91	186	286	1147
RNA Metabolism	RNA processing and modification	RNA_pseudouridine_syntheses	Ribosomal large subunit pseudouridine synthase F (EC 4.2.1.70)	1016	87	397	0	0	49	122	64	94	110	8	492
Nucleosides and Nucleotides	Purines	Purine_Utilization	Xanthine dehydrogenase iron-sulfur subunit (EC 1.17.1.4)	0	0	1	0	0	1	122	89	25	70	129	461
Iron acquisition and metabolism	NULL	Heme,_hemin_uptake_and_utilization_systems_in_GramNegatives	ABC-type Fe3+-siderophore transport system permease component	0	0	0	0	0	0	122	183	121	129	31	77
Protein Metabolism	Protein biosynthesis	Universal_GTPases	GTP-binding protein EngB	223	16	5	0	186	0	121	101	43	269	579	396
Respiration	NULL	Biogenesis_of_c-type_cytochromes	Cytochrome c-type biogenesis protein CcmC, putative heme lyase for CcmE	1415	1231	879	1	2	0	121	64	29	381	867	288
Protein Metabolism	Protein degradation	Protein_degradation	Oligopeptidase A (EC 3.4.24.70)	718	675	1471	1	2	1	121	31	48	262	245	179
Amino Acids and Derivatives	Arginine; urea cycle, polyamines	Polyamine_Metabolism	Spermidine synthase (EC 2.5.1.16)	210	2	0	0	1	85	121	239	288	249	111	942
Carbohydrates	Monosaccharides	Xylose_utilization	D-xylose proton-symporter XylE	2937	40	483	102	0	0	121	72	84	144	547	209
Respiration	Electron accepting reactions	Terminal_cytochrome_C_oxidases	Cytochrome c oxidase subunit CcoP (EC 1.9.3.1)	0	0	0	0	0	0	121	102	49	167	1137	374
Nucleosides and Nucleotides	Pyrimidines	pyrimidine_conversions	Cytidine deaminase (EC 3.5.4.5)	1249	1136	182	52	28	0	120	68	24	56	563	269
Carbohydrates	Central carbohydrate metabolism	Entner-Doudoroff_Pathway	Gluconokinase (EC 2.7.1.12)	655	646	466	0	7	0	120	108	36	56	714	157
Nucleosides and Nucleotides	Pyrimidines	pyrimidine_conversions	Thymidine kinase (EC 2.7.1.21)	850	1103	884	0	0	148	120	131	1082	67	710	403
RNA Metabolism	RNA processing and modification	Polyadenylation_bacterial	Poly(A) polymerase (EC 2.7.7.19)	1823	1075	297	0	0	2	120	58	23	173	151	566
Clustering-based subsystems	Two related proteases	CBSS-257314.1.peg.676	FIG006542: Phosphoesterase	2	0	0	0	0	0	120	70	46	64	63	540
Respiration	Electron donating reactions	Hydrogenases	NADP-reducing hydrogenase, subunit C	0	0	0	0	0	0	120	154	46	93	9	450
Dormancy and Sporulation	NULL	Sporulation_gene_orphans	Stage V sporulation protein E	0	0	0	0	0	0	120	67	42	39	5	321
Protein Metabolism	Protein biosynthesis	Ribosome_SSU_eukaryotic_and_archaeal	SSU ribosomal protein S17e	0	0	0	0	0	0	120	257	172	234	2	158
Virulence, Disease and Defense	Resistance to antibiotics and toxic compounds	Cobalt-zinc-cadmium_resistance	Cobalt-zinc-cadmium resistance protein CzcD	1	0	14122	107	1453	916	119	122	288	443	1766	515
Cofactors, Vitamins, Prosthetic Groups, Pigments	NAD and NADP	NAD_and_NADP_cofactor_biosynthesis_global	Nicotinate-nucleotide adenylyltransferase (EC 2.7.7.18)	355	207	242	0	57	0	118	124	74	265	687	564
Clustering-based subsystems	NULL	Bacterial_Cell_Division	Chromosome partitioning protein ParA	8	0	0	1859	1	5	118	51	44	991	1439	522
Metabolism of Aromatic Compounds	NULL	Phenylacetyl-CoA_catabolic_pathway_(core)	Phenylacetate degradation enoyl-CoA hydratase PaaB (EC 4.2.1.17)	1	361	0	0	0	32	118	122	254	90	536	381
Respiration	NULL	Formate_hydrogenase	hydrogenase, group 4, HycG subunit, putative	0	0	0	0	0	0	118	31	36	51	0	483
Clustering-based subsystems	NULL	CBSS-296591.1.peg.2330	UDP-glucuronate 5'-epimerase (EC 5.1.3.12)	1	0	1	0	0	0	118	172	61	202	12	330
Protein Metabolism	Protein biosynthesis	Ribosome_LSU_eukaryotic_and_archaeal	LSU ribosomal protein L35e (L29p)	0	0	0	0	0	0	118	252	186	224	4	180
Carbohydrates	Sugar alcohols	Inositol_catabolism	5-keto-2-deoxygluconokinase (EC 2.7.1.92)	8	0	1	0	0	0	118	10	194	186	15	134
Cofactors, Vitamins, Prosthetic Groups, Pigments	Folate and pterines	Pterin_metabolism_3	Fumarylacetoacetate hydrolase family protein	6	0	2	1	16	3	117	120	93	184	947	402
Miscellaneous	Plant-Prokaryote DOE project	COG3380_COG2907	COG1683: Uncharacterized conserved protein	371	763	24	0	0	0	117	268	176	95	6	264
Miscellaneous	Plant-Prokaryote DOE project	At1g14345	RNA-binding protein Jag	0	0	0	0	0	4	117	59	53	59	2	461
RNA Metabolism	RNA processing and modification	tRNAmodification_position_34	tRNA-specific adenosine-34 deaminase (EC 3.5.4.-)	314	206	21	1	195	5	116	120	104	189	911	896
Clustering-based subsystems	NULL	CBSS-350688.3.peg.1509	FMN adenylyltransferase (EC 2.7.7.2)	350	529	107	0	27	176	116	162	89	80	891	592
DNA Metabolism	DNA replication	DNA_topoisomerases,_Type_I,_ATP-independent	DNA topoisomerase III (EC 5.99.1.2)	494	1925	2183	0	9	0	116	32	38	283	410	1085
Clustering-based subsystems	NULL	CBSS-296591.1.peg.2330	Nucleotide sugar epimerase	304	35	44	0	0	0	116	37	43	158	55	374
Protein Metabolism	Protein degradation	Putative_TldE-TldD_proteolytic_complex	TldE/PmbA family protein, Actinobacterial subgroup	0	0	0	0	0	0	116	94	7	53	7	115
Amino Acids and Derivatives	Branched-chain amino acids	Isoleucine_degradation	Enoyl-CoA hydratase [isoleucine degradation] (EC 4.2.1.17)	0	0	0	13	2	0	115	131	30	127	71	437
Protein Metabolism	Selenoproteins	Selenocysteine_metabolism	Selenophosphate-dependent tRNA 2-selenouridine synthase	929	291	745	0	39	0	114	145	132	116	853	380
Membrane Transport	ABC transporters	ABC_transporter_oligopeptide_(TC_3.A.1.5.1)	Oligopeptide transport ATP-binding protein OppF (TC 3.A.1.5.1)	801	1718	1904	1	30	44	114	210	93	219	579	733
Virulence, Disease and Defense	Invasion and intracellular resistance	Listeria_surface_proteins:_Internalin-like_proteins	internalin, putative	17	0	4	0	0	0	114	114	124	49	3	264
Cofactors, Vitamins, Prosthetic Groups, Pigments	Folate and pterines	Pterin_metabolism_3	Pterin-4-alpha-carbinolamine dehydratase (EC 4.2.1.96)	0	0	0	2	0	1	113	104	98	134	396	215
RNA Metabolism	RNA processing and modification	tRNA_modification_Bacteria	tRNA (guanine46-N7-)-methyltransferase (EC 2.1.1.33)	955	61	93	0	566	4687	112	173	45	211	707	410
Amino Acids and Derivatives	Lysine, threonine, methionine, and cysteine	Cysteine_Biosynthesis	Adenylylsulfate kinase (EC 2.7.1.25)	349	247	617	0	345	0	112	137	35	243	754	838
Miscellaneous	Plant-Prokaryote DOE project	COG4319	2-amino-4-hydroxy-6-hydroxymethyldihydropteridine pyrophosphokinase (EC 2.7.6.3)	828	504	151	0	129	3	112	143	106	125	398	380
Miscellaneous	Plant-Prokaryote DOE project	YggW	A/G-specific adenine glycosylase (EC 3.2.2.-)	1076	39	60	1	0	104	112	128	85	392	618	875
Carbohydrates	CO2 fixation	Calvin-Benson_cycle	Ribulose-1,5-bisphosphate carboxylase, Type III (EC 4.1.1.39)	0	0	0	0	0	0	112	18	28	18	5	275
Membrane Transport	Protein secretion system, Type III	Type_III_secretion_system_orphans	BarA sensory histidine kinase (= VarS = GacS)	5156	1816	930	1	77	0	110	80	44	165	120	498
Nucleosides and Nucleotides	Purines	Purine_conversions	Adenosine deaminase (EC 3.5.4.4)	1436	280	149	54	24	0	110	51	33	128	137	449
Clustering-based subsystems	Pyruvate kinase associated cluster	CBSS-288000.5.peg.1793	putative esterase	6	0	0	0	0	0	110	68	30	116	210	341
Protein Metabolism	Protein degradation	Metalloendopeptidases_(EC_3.4.24.-)	Microbial collagenase, secreted (EC 3.4.24.3)	2	0	1	0	0	0	110	156	169	8	1	213
Amino Acids and Derivatives	Aromatic amino acids and derivatives	Common_Pathway_For_Synthesis_of_Aromatic_Compounds_(DAHP_synthase_to_chorismate)	3-dehydroquinate dehydratase II (EC 4.2.1.10)	0	3	0	30	14	245	109	126	92	213	954	508
Stress Response	Oxidative stress	Oxidative_stress	Hydrogen peroxide-inducible genes activator	859	889	1157	4	1	2	109	116	92	199	969	320
Sulfur Metabolism	Inorganic sulfur assimilation	Inorganic_Sulfur_Assimilation	Sulfate adenylyltransferase, dissimilatory-type (EC 2.7.7.4)	0	0	0	0	1886	0	108	54	22	58	27	1971
Respiration	NULL	Formate_hydrogenase	Formate hydrogenlyase transcriptional activator	1278	2259	2627	0	0	0	108	126	72	220	75	928
Cell Division and Cell Cycle	NULL	Bacterial_Cytoskeleton	Septum formation protein Maf	412	1593	252	1	0	2	108	130	44	315	567	621
Cell Wall and Capsule	Gram-Positive cell wall components	Teichoic_and_lipoteichoic_acids_biosynthesis	CDP-glycerol: N-acetyl-beta-D-mannosaminyl-1,4-N-acetyl-D-glucosaminyldiphosphoundecaprenyl glycerophosphotransferase	0	0	0	0	0	0	108	104	91	124	0	136
Cofactors, Vitamins, Prosthetic Groups, Pigments	Folate and pterines	Molybdenum_cofactor_biosynthesis	Molybdopterin-guanine dinucleotide biosynthesis protein MobA	1515	411	15	1	2	0	107	133	217	145	47	119
Clustering-based subsystems	Cytochrome biogenesis	CBSS-196164.1.peg.1690	Iron-sulfur cluster assembly protein SufD	552	656	396	180	1	340	107	106	126	59	1049	237
Respiration	NULL	Soluble_cytochromes_and_functionally_related_electron_carriers	Putative diheme cytochrome c-553	391	370	261	1	0	0	107	276	66	209	1015	294
Respiration	Electron accepting reactions	Anaerobic_respiratory_reductases	CoB--CoM heterodisulfide reductase 2 iron-sulfur subunit D (EC 1.8.98.1)	1	1	0	0	0	0	107	396	29	113	3	130
Clustering-based subsystems	NULL	Conserved_gene_cluster_associated_with_Met-tRNA_formyltransferase	Cytochrome d ubiquinol oxidase subunit II (EC 1.10.3.-)	993	1725	852	1	1	600	106	97	111	125	1217	887
Stress Response	Cold shock	Cold_shock,_CspA_family_of_proteins	Cold shock protein CspG	379	246	619	0	0	1	106	57	108	63	336	706
Cell Wall and Capsule	Capsular and extracellular polysacchrides	Serotype_determining_Capsular_polysaccharide_biosynthesis_in_Staphylococcus	Capsular polysaccharide synthesis enzyme Cap8O	0	0	1	0	0	0	106	99	39	101	0	107
Miscellaneous	Plant-Prokaryote DOE project	YrdC-YciO-Sua5_protein_family	YciO family	469	298	139	3	6	0	105	100	124	165	653	573
DNA Metabolism	DNA repair	DNA_repair,_bacterial	SOS-response repressor and protease LexA (EC 3.4.21.88)	971	269	13	0	2	0	105	76	34	295	117	301
Carbohydrates	Di- and oligosaccharides	Fructooligosaccharides(FOS)_and_Raffinose_Utilization	Sucrose-6-phosphate hydrolase (EC 3.2.1.26)	995	41	824	0	0	0	105	35	38	79	266	313
Respiration	NULL	Biogenesis_of_c-type_cytochromes	ABC transporter involved in cytochrome c biogenesis, CcmB subunit	1208	837	778	0	0	0	104	118	111	464	863	195
Respiration	Electron accepting reactions	Anaerobic_respiratory_reductases	Heterodisulfide reductase, cytochrome reductase subunit	0	0	0	0	0	0	104	8	11	23	6	330
Clustering-based subsystems	NULL	CBSS-316057.3.peg.563	Cytochrome c oxidase polypeptide II (EC 1.9.3.1)	0	234	0	2	1041	2	103	240	77	212	870	408
RNA Metabolism	RNA processing and modification	RNA_methylation	Ribosomal RNA small subunit methyltransferase D (EC 2.1.1.-)	455	467	197	2	3	46	103	196	42	106	348	373
Miscellaneous	Plant-Prokaryote DOE project	Iron-sulfur_cluster_assembly	Sulfur acceptor protein SufE for iron-sulfur cluster assembly	422	310	268	0	0	0	103	90	53	36	892	174
Miscellaneous	Plant-Prokaryote DOE project	COG0451	Nucleoside-diphosphate-sugar epimerases	1797	720	912	4	1727	365	102	97	52	552	752	467
Amino Acids and Derivatives	Lysine, threonine, methionine, and cysteine	Cysteine_Biosynthesis	Sulfite reductase [NADPH] hemoprotein beta-component (EC 1.8.1.2)	773	229	1433	0	2	0	102	253	429	239	1602	311
Amino Acids and Derivatives	Arginine; urea cycle, polyamines	Arginine_and_Ornithine_Degradation	Arginase (EC 3.5.3.1)	0	439	0	1	0	0	102	26	234	69	118	429
Respiration	NULL	Biogenesis_of_cytochrome_c_oxidases	Heme A synthase, cytochrome oxidase biogenesis protein Cox15-CtaA	0	0	0	8	0	5	102	96	135	100	614	514
Protein Metabolism	Protein biosynthesis	Ribosome_SSU_eukaryotic_and_archaeal	SSU ribosomal protein S20e (S10p)	1	0	0	0	0	0	102	116	77	28	1	88
Carbohydrates	Central carbohydrate metabolism	Entner-Doudoroff_Pathway	Glucose 1-dehydrogenase (EC 1.1.1.47)	789	202	1	0	918	0	101	124	82	132	979	172
Carbohydrates	Monosaccharides	L-rhamnose_utilization	L-lactate dehydrogenase (EC 1.1.2.3)	905	864	1063	0	1	1	101	76	52	106	1510	267
Virulence, Disease and Defense	Resistance to antibiotics and toxic compounds	Resistance_to_Vancomycin	Vancomycin B-type resistance protein VanW	0	0	0	0	0	0	101	94	33	38	4	309
Miscellaneous	Plant-Prokaryote DOE project	Omega-amidase	Omega amidase (Nit2 homolog)	1618	1650	5	17	8	0	100	82	111	87	211	231
Fatty Acids, Lipids, and Isoprenoids	Isoprenoids	Polyprenyl_Diphosphate_Biosynthesis	Octaprenyl-diphosphate synthase (EC 2.5.1.-)	1980	721	45	159	4	6	100	166	102	199	658	787
Cell Wall and Capsule	Gram-Negative cell wall components	KDO2-Lipid_A_biosynthesis	3-deoxy-D-manno-octulosonic-acid transferase (EC 2.-.-.-)	1561	111	222	0	2	0	100	132	1160	233	882	893
Clustering-based subsystems	NULL	CBSS-56780.10.peg.1536	Metal-dependent hydrolase YbeY, involved in rRNA and/or ribosome maturation and assembly	114	295	114	0	0	183	100	60	60	192	381	363
Miscellaneous	Plant-Prokaryote DOE project	COG1836	Octaprenyl-diphosphate synthase (EC 2.5.1.-) / Dimethylallyltransferase (EC 2.5.1.1) / Geranyltranstransferase (EC 2.5.1.10) / Geranylgeranyl pyrophosphate synthetase (EC 2.5.1.29)	0	0	0	0	0	0	100	100	155	52	783	281
Carbohydrates	Polysaccharides	Cellulosome	SusD, outer membrane protein	0	0	0	10	0	0	100	41	33	54	1036	236
Carbohydrates	Polysaccharides	Glycogen_metabolism	Glycogen branching enzyme, GH-57-type, archaeal (EC 2.4.1.18)	0	0	1	1	49	0	99	32	25	32	33	719
Clustering-based subsystems	NULL	Allophanate_hydrolase_2_and_Biotin_carboxylase_cluster	Mn2+/Fe2+ transporter, NRAMP family	0	0	0	0	1	0	99	112	51	85	878	245
Respiration	NULL	Formate_hydrogenase	Formate hydrogenlyase subunit 5	674	1325	1534	0	0	0	99	47	21	54	39	476
Clustering-based subsystems	NULL	Aerotolerance_operon_in_Bacteroides_and_potentially_orthologous_operons_in_other_organisms	hypothetical protein PA3071	0	0	0	0	0	0	99	64	59	40	553	603
Carbohydrates	Fermentation	Acetoin,_butanediol_metabolism	Acetoin dehydrogenase E1 component beta-subunit (EC 1.2.4.-)	0	0	1	0	0	0	99	95	75	60	78	338
Respiration	Reverse electron transport	Archaeal_membrane_bound_hydrogenases	Energy conserving hydrogenase Eha transmembrane protein L	0	0	0	0	0	0	99	184	141	134	0	92
Protein Metabolism	Protein biosynthesis	Ribosome_LSU_bacterial	LSU ribosomal protein L23p (L23Ae)	142	19	43	1	327	8	98	46	30	218	546	625
Carbohydrates	Central carbohydrate metabolism	Entner-Doudoroff_Pathway	Phosphoglycerate mutase (EC 5.4.2.1)	1323	544	1026	0	297	1788	98	37	36	107	201	446
Cofactors, Vitamins, Prosthetic Groups, Pigments	NAD and NADP	NAD_and_NADP_cofactor_biosynthesis_global	Ribosylnicotinamide kinase (EC 2.7.1.22)	232	88	6	1	0	0	98	78	70	42	150	495
Nitrogen Metabolism	NULL	Nitrogen_fixation	Nitrogenase (molybdenum-iron)-specific transcriptional regulator NifA	1	15	0	25	0	0	98	59	57	141	99	1601
Cofactors, Vitamins, Prosthetic Groups, Pigments	Tetrapyrroles	Heme_and_Siroheme_Biosynthesis	Hypothetical radical SAM family enzyme, NOT coproporphyrinogen III oxidase, oxygen-independent	0	0	0	0	0	0	98	129	124	284	709	492
Miscellaneous	NULL	Broadly_distributed_proteins_not_in_subsystems	FIG001943: hypothetical protein YajQ	466	40	1	0	2	1	97	73	133	212	898	525
DNA Metabolism	NULL	DNA_structural_proteins,_bacterial	DNA-binding protein HBsu	0	0	0	0	2	0	97	140	25	156	28	424
Cell Wall and Capsule	Capsular and extracellular polysacchrides	Sialic_Acid_Metabolism	N-acylglucosamine 2-epimerase (EC 5.1.3.8)	1	0	0	37	0	0	97	68	93	58	297	81
Carbohydrates	Aminosugars	Chitin_and_N-acetylglucosamine_utilization	N-Acetyl-D-glucosamine ABC transport system, sugar-binding protein	379	106	683	0	326	0	96	37	46	70	70	249
Stress Response	Heat shock	Heat_shock_dnaK_gene_cluster_extended	Ribosomal RNA small subunit methyltransferase E (EC 2.1.1.-)	416	173	78	0	4	28	96	103	47	126	687	502
Carbohydrates	Monosaccharides	D-Galacturonate_and_D-Glucuronate_Utilization	2-dehydro-3-deoxyphosphogluconate aldolase (EC 4.1.2.14)	125	779	423	49	0	0	96	60	27	81	183	201
Carbohydrates	Aminosugars	Chitin_and_N-acetylglucosamine_utilization	N-acetyl glucosamine transporter, NagP	0	0	0	0	0	0	96	47	46	60	19	946
Carbohydrates	Central carbohydrate metabolism	Pyruvate_metabolism_II:_acetyl-CoA,_acetogenesis_from_pyruvate	Acetyl-CoA synthetase (ADP-forming) beta chain (EC 6.2.1.13)	0	0	0	0	0	0	96	53	74	84	17	482
Clustering-based subsystems	Molybdopterin oxidoreductase	CBSS-269799.3.peg.2220	Molybdopterin oxidoreductase subunit, predicted	0	0	0	0	0	0	96	183	23	54	825	190
Membrane Transport	ABC transporters	ABC_transporter_oligopeptide_(TC_3.A.1.5.1)	Oligopeptide ABC transporter, periplasmic oligopeptide-binding protein OppA (TC 3.A.1.5.1)	4718	5123	4015	0	334	865	95	112	61	169	241	949
Protein Metabolism	Protein degradation	Aminopeptidases_(EC_3.4.11.-)	Membrane alanine aminopeptidase N (EC 3.4.11.2)	2029	1165	522	4	55	1087	95	62	48	343	278	950
Carbohydrates	Organic acids	Lactate_utilization	Predicted L-lactate dehydrogenase, hypothetical protein subunit YkgG	341	27	2	1	0	0	95	90	188	87	532	288
Respiration	Electron donating reactions	Hydrogenases	Ni,Fe-hydrogenase III large subunit	0	0	0	0	0	0	95	88	41	89	547	395
Amino Acids and Derivatives	Lysine, threonine, methionine, and cysteine	Lysine_Biosynthesis_DAP_Pathway	LL-diaminopimelate aminotransferase, predicted alternative	0	0	0	0	0	0	95	64	9	27	22	360
Cofactors, Vitamins, Prosthetic Groups, Pigments	NULL	Molybdopterin_cytosine_dinucleotide	Periplasmic aromatic aldehyde oxidoreductase, molybdenum binding subunit YagR	2	0	1	40	3401	5	94	52	29	97	209	141
Virulence, Disease and Defense	Resistance to antibiotics and toxic compounds	Multidrug_efflux_pump_in_Campylobacter_jejuni_(CmeABC_operon)	RND efflux system, inner membrane transporter CmeB	12087	3577	453	30	135	0	94	416	75	474	763	970
Regulation and Cell signaling	NULL	Two-component_regulatory_systems_in_Campylobacter	Positive regulator of CheA protein activity (CheW)	1325	459	0	0	4	1	94	102	22	383	235	1381
Clustering-based subsystems	NULL	CBSS-316273.3.peg.2378	FIG045374: Type II restriction enzyme, methylase subunit YeeA	0	0	0	119	3	36	94	25	12	227	340	916
Respiration	Electron donating reactions	Na(+)-translocating_NADH-quinone_oxidoreductase_and_rnf-like_group_of_electron_transport_complexes	Electron transport complex protein RnfA	706	146	37	0	1	0	94	10	24	91	76	475
DNA Metabolism	DNA replication	DNA-replication	DNA polymerase III epsilon subunit (EC 2.7.7.7)	999	893	6	54	0	0	94	119	40	216	717	329
Carbohydrates	NULL	Sugar_utilization_in_Thermotogales	Glycerol-3-phosphate dehydrogenase (EC 1.1.5.3)	0	1	1	0	0	0	94	87	87	107	676	231
Amino Acids and Derivatives	Lysine, threonine, methionine, and cysteine	Threonine_degradation	Threonine dehydrogenase and related Zn-dependent dehydrogenases	0	256	2	7	4656	0	93	21	25	113	207	226
Carbohydrates	NULL	Sugar_utilization_in_Thermotogales	Glycerol uptake facilitator protein	780	158	368	0	6	0	93	83	101	83	748	234
Cell Wall and Capsule	Capsular and extracellular polysacchrides	Capsular_heptose_biosynthesis	Phosphoheptose isomerase (EC 5.3.1.-)	78	365	41	30	0	0	93	43	50	88	290	299
Carbohydrates	One-carbon Metabolism	Serine-glyoxylate_cycle	Propionyl-CoA carboxylase beta chain (EC 6.4.1.3)	1	0	0	0	0	86	93	58	40	113	111	355
Clustering-based subsystems	NULL	Aerotolerance_operon_in_Bacteroides_and_potentially_orthologous_operons_in_other_organisms	BatB	0	0	0	0	0	0	93	86	46	74	1	256
Phages, Prophages, Transposable elements, Plasmids	Transposable elements	Conjugative_transposon,_Bacteroidales	Conjugative transposon protein TraN	0	0	0	2	0	0	93	43	67	55	0	204
Amino Acids and Derivatives	Lysine, threonine, methionine, and cysteine	Lysine_degradation	Lysine ketoglutarate reductase (EC 1.5.1.8) (LOR) (LKR)	0	0	0	0	0	0	93	52	45	31	573	112
Miscellaneous	Plant-Prokaryote DOE project	Iojap	LSU m3Psi1915 methyltransferase RlmH	206	102	75	0	10	0	92	63	58	121	165	506
Motility and Chemotaxis	Flagellar motility in Prokaryota	Flagellum	Flagellar biosynthesis protein FlhA	2031	146	316	4	8	2	92	224	158	452	374	1488
Fatty Acids, Lipids, and Isoprenoids	Phospholipids	Glycerolipid_and_Glycerophospholipid_Metabolism_in_Bacteria	1-acyl-sn-glycerol-3-phosphate acyltransferase (EC 2.3.1.51)	714	371	18	0	5	0	92	71	47	214	445	627
Carbohydrates	Monosaccharides	L-fucose_utilization	Fucose permease	0	3	0	1	0	0	92	69	1126	68	2	232
Fatty Acids, Lipids, and Isoprenoids	Isoprenoids	Carotenoids	4,4'-diapolycopene oxidase	0	0	0	0	0	0	92	209	122	80	954	235
DNA Metabolism	NULL	Restriction-Modification_System	Type III restriction-modification system DNA endonuclease res (EC 3.1.21.5)	0	0	0	0	0	0	92	5	2	0	0	136
Amino Acids and Derivatives	Lysine, threonine, methionine, and cysteine	Lysine_Biosynthesis_DAP_Pathway	N-acetyl-L,L-diaminopimelate aminotransferase (EC 2.6.1.-)	0	0	13	0	0	0	92	125	70	126	1	98
Stress Response	Oxidative stress	Glutathione:_Biosynthesis_and_gamma-glutamyl_cycle	5-oxoprolinase (EC 3.5.2.9)	0	0	1	0	1924	0	91	22	7	122	98	555
Membrane Transport	NULL	Transport_of_Zinc	Putative metal chaperone, involved in Zn homeostasis, GTPase of COG0523 family	601	278	415	5	14	1	91	54	16	249	196	187
Motility and Chemotaxis	Flagellar motility in Prokaryota	Flagellar_motility	Flagellum-specific ATP synthase FliI	666	1701	1293	6	0	0	91	58	35	307	283	1348
Membrane Transport	ABC transporters	ATP-dependent_efflux_pump_transporter_Ybh	ABC transporter multidrug efflux pump, fused ATP-binding domains	1800	1299	384	0	0	0	91	83	129	97	56	836
Cofactors, Vitamins, Prosthetic Groups, Pigments	NULL	Thiamin_biosynthesis	Thiazole biosynthesis protein ThiG	268	26	158	2	0	1941	91	123	14	210	1705	693
Cofactors, Vitamins, Prosthetic Groups, Pigments	Coenzyme A	Coenzyme_A_Biosynthesis	Pantothenate kinase type III, CoaX-like (EC 2.7.1.33)	1	0	1	1	0	0	91	162	776	185	120	655
Protein Metabolism	Protein biosynthesis	Ribosome_SSU_eukaryotic_and_archaeal	SSU ribosomal protein S27e	0	0	0	0	0	0	91	165	197	134	5	104
Sulfur Metabolism	NULL	Thioredoxin-disulfide_reductase	Alkyl hydroperoxide reductase protein C (EC 1.6.4.-)	902	64	310	1	1	0	90	107	34	161	75	296
Amino Acids and Derivatives	Alanine, serine, and glycine	Glycine_and_Serine_Utilization	Glycine dehydrogenase [decarboxylating] (glycine cleavage system P1 protein) (EC 1.4.4.2)	0	0	0	0	0	0	90	82	28	57	68	443
Cell Wall and Capsule	Capsular and extracellular polysacchrides	Capsular_Polysaccharides_Biosynthesis_and_Assembly	Tyrosine-protein kinase Wzc (EC 2.7.10.2)	2454	1476	1900	0	136	0	89	61	124	1035	890	525
Membrane Transport	Protein translocation across cytoplasmic membrane	Twin-arginine_translocation_system	Twin-arginine translocation protein TatC	864	660	2	100	96	0	89	123	51	283	353	1185
Clustering-based subsystems	NULL	CBSS-323097.3.peg.2594	Protein YicC	1475	32	1490	0	13	1	89	61	44	133	666	397
Cofactors, Vitamins, Prosthetic Groups, Pigments	NAD and NADP	NAD_regulation	Hypothetical Nudix-like regulator	0	1	9	0	5	0	89	47	33	186	14	334
DNA Metabolism	DNA repair	DNA_repair,_bacterial_UvrD_and_related_helicases	ATP-dependent DNA helicase Rep	934	1775	415	215	0	0	89	57	31	408	233	506
Clustering-based subsystems	Ribosomal Protein L28P relates to a set of uncharacterized proteins	A_Gram-positive_cluster_that_relates_ribosomal_protein_L28P_to_a_set_of_uncharacterized_proteins	LSU ribosomal protein L28p	486	28	160	0	0	176	89	119	73	304	697	382
Membrane Transport	Protein secretion system, Type II	Predicted_secretion_system_X	Predicted secretion system X protein GspE-like	1	0	0	0	0	0	89	27	45	125	22	306
Miscellaneous	Plant-Prokaryote DOE project	Experimental-Ubiquinone_BiosynthesisVDC	3-demethylubiquinone-9 3-methyltransferase (EC 2.1.1.64)	609	26	70	0	42	0	88	135	92	203	420	342
Cofactors, Vitamins, Prosthetic Groups, Pigments	Folate and pterines	Molybdenum_cofactor_biosynthesis	Molybdenum transport ATP-binding protein ModC (TC 3.A.1.8.1)	1601	529	1025	13	3	11	88	76	8	226	294	374
Amino Acids and Derivatives	Arginine; urea cycle, polyamines	Urease_subunits	Urease accessory protein UreG	130	305	18	0	2	0	88	84	103	183	96	230
Clustering-based subsystems	Flagella protein?	CBSS-323098.3.peg.2823	Flagellar motor rotation protein MotB	2915	716	259	21	1	1	88	41	34	677	436	957
Potassium metabolism	NULL	Potassium_homeostasis	KdpE	345	890	153	0	0	2	88	122	24	120	158	479
Carbohydrates	CO2 fixation	CO2_uptake,_carboxysome	Carboxysome protein CcmM	1	0	0	0	5242	0	87	100	82	55	0	57
Amino Acids and Derivatives	Arginine; urea cycle, polyamines	Arginine_and_Ornithine_Degradation	Carbamate kinase (EC 2.7.2.2)	2843	1935	1238	0	14	4	87	62	9	27	20	327
Respiration	Electron accepting reactions	Anaerobic_respiratory_reductases	Anaerobic dehydrogenases, typically selenocysteine-containing	43	5149	1	2	0	0	87	230	67	344	278	1377
Stress Response	Periplasmic Stress	Periplasmic_Stress_Response	Outer membrane protein H precursor	230	134	186	0	0	0	87	42	50	111	385	201
RNA Metabolism	Transcription	Rrf2_family_transcriptional_regulators	Predicted transcriptional regulator of sulfate transport, Rrf2 family	0	0	0	0	0	0	87	28	96	25	260	105
Carbohydrates	Monosaccharides	Deoxyribose_and_Deoxynucleoside_Catabolism	Thymidine phosphorylase (EC 2.4.2.4)	378	285	39	0	171	0	86	47	48	168	173	567
RNA Metabolism	RNA processing and modification	RNA_pseudouridine_syntheses	Ribosomal large subunit pseudouridine synthase E (EC 4.2.1.70)	386	410	408	0	5	0	86	48	45	111	414	106
Virulence, Disease and Defense	Resistance to antibiotics and toxic compounds	Copper_homeostasis:_copper_tolerance	Cytoplasmic copper homeostasis protein cutC	528	21	82	0	1	0	86	43	94	47	160	244
Miscellaneous	NULL	Broadly_distributed_proteins_not_in_subsystems	YbbL ABC transporter ATP-binding protein	417	2	1	0	0	0	86	0	152	193	4	166
Clustering-based subsystems	NULL	CBSS-56780.10.peg.1536	Membrane protein containing HD superfamily hydrolase domain, YQFF ortholog	0	0	0	0	0	0	86	36	51	70	30	650
Phages, Prophages, Transposable elements, Plasmids	Transposable elements	Conjugative_transposon,_Bacteroidales	Conjugative transposon protein TraM	0	0	0	0	0	0	86	122	71	50	3	214
Respiration	NULL	Carbon_monoxide_induced_hydrogenase	CO dehydrogenase/acetyl-CoA synthase subunit gamma, corrinoid iron-sulfur subcomplex large subunit	2	0	1	0	0	0	86	250	188	181	1	172
Clustering-based subsystems	NULL	Conserved_gene_cluster_associated_with_Met-tRNA_formyltransferase	Serine/threonine protein kinase PrkC, regulator of stationary phase	0	8	1	0	706	41	85	39	18	49	43	308
Membrane Transport	ABC transporters	ABC_transporter_oligopeptide_(TC_3.A.1.5.1)	Oligopeptide transport system permease protein OppC (TC 3.A.1.5.1)	1318	1635	2111	8	8	84	85	80	95	76	372	594
Sulfur Metabolism	Inorganic sulfur assimilation	Inorganic_Sulfur_Assimilation	Phosphoadenylyl-sulfate reductase [thioredoxin] (EC 1.8.4.8)	456	150	866	0	0	0	85	68	58	174	525	232
Carbohydrates	Di- and oligosaccharides	Beta-Glucoside_Metabolism	Beta-glucanase precursor (EC 3.2.1.73)	0	0	0	2	0	0	85	144	93	100	815	354
Clustering-based subsystems	Clustering-based subsystems	CBSS-292415.3.peg.2341	Major facilitator superfamily (MFS) transporter	0	0	1	0	0	0	85	35	158	112	67	203
Respiration	Electron donating reactions	Respiratory_Complex_I	NADH dehydrogenase subunit 2	0	0	0	90	0	0	85	138	30	30	33	164
Fatty Acids, Lipids, and Isoprenoids	Isoprenoids	Carotenoids	Lycopene elongase (EC 2.5.1.-)	1	0	0	0	0	0	85	174	76	255	0	112
Fatty Acids, Lipids, and Isoprenoids	Isoprenoids	Isoprenoid_Biosynthesis	Candidate gene for the hypothesized phosphomevalonate decarboxylase	0	0	0	0	0	0	85	114	83	64	0	65
Clustering-based subsystems	NULL	Cell_division-ribosomal_stress_proteins_cluster	Hypoxanthine-guanine phosphoribosyltransferase (EC 2.4.2.8)	327	190	122	32	62	1928	84	97	123	161	429	751
Clustering-based subsystems	NULL	CBSS-316273.3.peg.227	Penicillin-insensitive transglycosylase (EC 2.4.2.-) & transpeptidase PBP-1C	1547	17648	52	43	2	1	84	52	171	50	52	237
Phosphorus Metabolism	NULL	Alkylphosphonate_utilization	Alkylphosphonate utilization operon protein PhnA	68	199	102	0	1	23	84	97	122	180	78	338
Carbohydrates	Central carbohydrate metabolism	Entner-Doudoroff_Pathway	Phosphogluconate dehydratase (EC 4.2.1.12)	77	1497	1029	1	0	0	84	2	3	60	87	19
Carbohydrates	Aminosugars	Chitin_and_N-acetylglucosamine_utilization	Alpha-N-acetylglucosaminidase (EC 3.2.1.50)	0	0	0	0	0	0	84	62	41	27	356	202
Carbohydrates	Sugar alcohols	Inositol_catabolism	Inosose isomerase (EC 5.3.99.-)	2	0	0	0	0	0	84	119	44	64	164	193
Cofactors, Vitamins, Prosthetic Groups, Pigments	Folate and pterines	5-FCL-like_protein	Glutamate formiminotransferase (EC 2.1.2.5)	0	0	0	0	0	0	84	143	22	43	4	160
Clustering-based subsystems	NULL	CBSS-316273.3.peg.227	Alpha-2-macroglobulin	3764	39	530	0	2607	0	83	60	38	64	359	334
Virulence, Disease and Defense	Resistance to antibiotics and toxic compounds	Resistance_to_chromium_compounds	Chromate transport protein ChrA	0	0	0	0	45	4	83	27	31	255	1377	604
Miscellaneous	Plant-Prokaryote DOE project	At4g10620_At3g57180_At3g47450	Iojap protein	234	177	203	0	25	0	83	98	107	189	382	387
Stress Response	Oxidative stress	Oxidative_stress	Iron-binding ferritin-like antioxidant protein	496	1	113	27	24	75	83	96	10	32	446	120
Miscellaneous	Plant-Prokaryote DOE project	Iojap	N-acetylglucosamine-1-phosphate uridyltransferase (EC 2.7.7.23)	124	2	3	0	16	1	83	80	123	233	497	540
Cofactors, Vitamins, Prosthetic Groups, Pigments	Tetrapyrroles	Cobalamin_synthesis	Cob(I)alamin adenosyltransferase (EC 2.5.1.17)	1348	1292	977	0	11	0	83	66	59	184	104	483
Respiration	Electron accepting reactions	Terminal_cytochrome_d_ubiquinol_oxidases	putative Cytochrome bd2, subunit I	1178	1053	594	86	4	17	83	23	9	89	228	229
Stress Response	Acid stress	Acid_resistance_mechanisms	Arginine decarboxylase (EC 4.1.1.19)	0	0	0	0	2	0	83	39	33	239	556	314
Carbohydrates	NULL	Unknown_carbohydrate_utilization_(_cluster_Yeg_)	Putative nucleoside transporter YegT	1331	21	52	0	1	0	83	203	168	86	4	248
Nitrogen Metabolism	NULL	Denitrification	Nitrous oxide reductase maturation protein NosD	1	0	1	0	0	0	83	108	166	99	518	180
Cofactors, Vitamins, Prosthetic Groups, Pigments	NULL	Thiamin_biosynthesis	Hydroxymethylpyrimidine ABC transporter, ATPase component	0	0	0	0	1	0	82	131	69	142	90	132
Carbohydrates	Monosaccharides	D-gluconate_and_ketogluconates_metabolism	Gluconate permease, Bsu4004 homolog	0	0	0	0	1	0	82	87	133	63	122	128
Clustering-based subsystems	NULL	Glycogen_metabolism_cluster	Glycogen debranching enzyme (EC 3.2.1.-)	719	2877	1438	11	0	59	82	61	46	105	287	792
Cell Wall and Capsule	Gram-Negative cell wall components	KDO2-Lipid_A_biosynthesis	3-deoxy-D-manno-octulosonate 8-phosphate phosphatase (EC 3.1.3.45)	1335	914	172	0	0	0	82	30	34	118	59	621
Membrane Transport	Sugar Phosphotransferase Systems, PTS	Galactose-inducible_PTS	Tagatose-1,6-bisphosphate aldolase AgaY (EC 4.1.2.-)	448	588	370	0	0	0	82	23	18	55	1	191
Cell Wall and Capsule	Capsular and extracellular polysacchrides	Capsular_Polysaccharides_Biosynthesis_and_Assembly	Capsular polysaccharide biosynthesis protein CapD	1	2	0	1	0	0	82	56	40	388	1041	887
Respiration	Electron donating reactions	Hydrogenases	NAD-reducing hydrogenase subunit HoxH (EC 1.12.1.2)	0	0	0	0	0	0	82	142	123	340	99	1142
Amino Acids and Derivatives	Lysine, threonine, methionine, and cysteine	Lysine_Biosynthesis_DAP_Pathway	2,3,4,5-tetrahydropyridine-2,6-dicarboxylate N-acetyltransferase (EC 2.3.1.89)	0	0	0	0	453	42	81	60	35	101	242	550
Membrane Transport	Protein secretion system, Type II	Widespread_colonization_island	Type II/IV secretion system ATP hydrolase TadA/VirB11/CpaF, TadA subfamily	12	0	1	56	0	0	81	29	19	204	144	441
Respiration	Reverse electron transport	Energy_conserving_hydrogenase,_Methanococcales-Methanobacteriales-Methanopyrales	Energy conserving hydrogenase Eha transmembrane protein K	0	0	0	0	0	0	81	92	112	0	0	73
Regulation and Cell signaling	Programmed Cell Death and Toxin-antitoxin Systems	Phd-Doc,_YdcE-YdcD_toxin-antitoxin_(programmed_cell_death)_systems	Death on curing protein, Doc toxin	13	0	0	0	22	0	80	38	16	334	533	273
Clustering-based subsystems	NULL	Cluster_co-expressed_with_butyrate_metabolism_cluster	FIG000605: protein co-occurring with transport systems (COG1739)	562	48	9	0	14	0	80	130	60	60	613	224
Carbohydrates	One-carbon Metabolism	One-carbon_metabolism_by_tetrahydropterines	Formyltetrahydrofolate deformylase (EC 3.5.1.10)	1359	708	260	0	4	74	80	85	73	303	406	264
Membrane Transport	ABC transporters	ABC_transporter_dipeptide_(TC_3.A.1.5.2)	Dipeptide transport system permease protein DppB (TC 3.A.1.5.2)	1545	532	268	0	0	8	80	251	76	164	864	520
Nitrogen Metabolism	NULL	Nitrate_and_nitrite_ammonification	Nitrate/nitrite transporter	2724	16	1052	1	402	0	79	750	65	1588	2394	416
Cofactors, Vitamins, Prosthetic Groups, Pigments	NAD and NADP	NAD_and_NADP_cofactor_biosynthesis_global	Nicotinate phosphoribosyltransferase (EC 2.4.2.11)	817	475	163	4	2	2443	79	77	33	106	178	734
Motility and Chemotaxis	NULL	Bacterial_Chemotaxis	Methyl-accepting chemotaxis protein I (serine chemoreceptor protein)	3815	1751	1611	3	1	209	79	29	20	833	828	226
Cell Wall and Capsule	Gram-Negative cell wall components	Lipopolysaccharide_assembly	Lipopolysaccharide ABC transporter, ATP-binding protein LptB	806	550	107	1	0	0	79	35	24	77	103	285
Respiration	Electron donating reactions	Formate_dehydrogenase	Formate dehydrogenase O alpha subunit (EC 1.2.1.2)	819	300	225	52	0	0	79	48	10	110	336	1827
Membrane Transport	Protein secretion system, Type II	General_Secretion_Pathway	General secretion pathway protein A	1	0	0	0	0	0	79	32	1	105	81	723
Amino Acids and Derivatives	Branched-chain amino acids	Leucine_Degradation_and_HMG-CoA_Metabolism	Isovaleryl-CoA dehydrogenase (EC 1.3.99.10)	0	0	0	0	2	0	78	42	33	165	440	424
Protein Metabolism	Protein biosynthesis	Ribosome_SSU_bacterial	SSU ribosomal protein S18p	233	84	1	0	1	213	78	90	43	309	285	498
Nucleosides and Nucleotides	Pyrimidines	Pyrimidine_utilization	Possible pyrimidine permease in reductive pathway	0	0	0	0	0	0	78	22	31	32	29	133
Amino Acids and Derivatives	Glutamine, glutamate, aspartate, asparagine; ammonia assimilation	Glutamine,_Glutamate,_Aspartate_and_Asparagine_Biosynthesis	Aspartate ammonia-lyase (EC 4.3.1.1)	1296	1	14	633	2017	0	77	35	28	65	110	477
Fatty Acids, Lipids, and Isoprenoids	Isoprenoids	Carotenoids	Beta-carotene hydroxylase	0	0	1	0	13	0	77	172	137	72	967	286
Amino Acids and Derivatives	Branched-chain amino acids	Branched_chain_amino_acid_degradation_regulons	Methylmalonate-semialdehyde dehydrogenase (EC 1.2.1.27)	0	0	0	7	3	0	77	39	35	120	194	281
Fatty Acids, Lipids, and Isoprenoids	Fatty acids	Fatty_acid_degradation_regulons	2,4-dienoyl-CoA reductase [NADPH] (EC 1.3.1.34)	1422	459	250	0	2	2	77	112	38	269	1271	1116
Respiration	Electron donating reactions	Na(+)-translocating_NADH-quinone_oxidoreductase_and_rnf-like_group_of_electron_transport_complexes	Electron transport complex protein RnfG	855	351	4	0	0	0	77	7	5	51	13	210
Carbohydrates	Organic acids	Glycerate_metabolism	Hydroxypyruvate isomerase (EC 5.3.1.22)	829	332	833	0	0	0	77	235	159	152	880	443
Carbohydrates	Di- and oligosaccharides	Maltose_and_Maltodextrin_Utilization	Maltodextrin glucosidase (EC 3.2.1.20)	1125	155	0	5	0	2	77	72	57	172	73	311
Regulation and Cell signaling	NULL	Orphan_regulatory_proteins	Acetoacetate metabolism regulatory protein AtoC	156	64	0	0	0	0	77	109	34	72	8	812
Sulfur Metabolism	Inorganic sulfur assimilation	Inorganic_Sulfur_Assimilation	Adenylylsulfate reductase alpha-subunit (EC 1.8.99.2)	0	0	1	0	0	0	77	29	128	67	20	941
Cofactors, Vitamins, Prosthetic Groups, Pigments	Tetrapyrroles	Coenzyme_B12_biosynthesis	Predicted adenosylcobinamide-phosphate guanylyltransferase CobY (EC 2.7.7.62)	0	0	1	0	0	0	77	182	277	202	0	83
Cofactors, Vitamins, Prosthetic Groups, Pigments	Folate and pterines	Methanopterin_biosynthesis2	DUF447 family protein	0	0	0	0	0	0	77	46	49	113	1	43
Membrane Transport	ABC transporters	ABC_transporter_oligopeptide_(TC_3.A.1.5.1)	Oligopeptide transport system permease protein OppB (TC 3.A.1.5.1)	1930	2581	2426	5	418	319	76	130	60	436	594	1264
Cofactors, Vitamins, Prosthetic Groups, Pigments	Quinone cofactors	Menaquinone_and_Phylloquinone_Biosynthesis	Naphthoate synthase (EC 4.1.3.36)	1206	67	67	393	196	77	76	47	20	60	126	270
Secondary Metabolism	Biosynthesis of phenylpropanoids	Biflavanoid_biosynthesis	Dihydroflavonol-4-reductase (EC 1.1.1.219)	0	0	0	0	17	0	76	41	65	58	522	191
Amino Acids and Derivatives	Arginine; urea cycle, polyamines	Urea_decomposition	Urease gamma subunit (EC 3.5.1.5)	63	196	6	0	0	0	76	49	45	84	66	123
Stress Response	Heat shock	Heat_shock_dnaK_gene_cluster_extended	Signal peptidase-like protein	0	0	0	0	0	0	76	42	27	36	4	420
Respiration	Electron donating reactions	Hydrogenases	hydrogenase, subunit gamma related protein	0	0	0	0	0	0	76	36	20	24	5	355
Protein Metabolism	Protein degradation	Protein_degradation	Aminopeptidase C (EC 3.4.22.40)	5	0	0	0	0	633	76	142	106	45	6	202
Protein Metabolism	Protein biosynthesis	Ribosome_biogenesis_bacterial	RNA pseudouridylate synthase, group 1	0	0	0	0	0	0	76	36	2	10	3	153
Clustering-based subsystems	NULL	RNA_modification_cluster	Protein YidD	96	38	2	0	934	2	75	45	47	311	215	216
Clustering-based subsystems	Putrescine/GABA utilization cluster-temporal,to add to SSs	GABA_and_putrescine_metabolism_from_cluters	D-amino acid dehydrogenase small subunit (EC 1.4.99.1)	1591	218	66	0	33	1	75	59	85	167	1841	260
Respiration	Electron accepting reactions	Tetrathionate_respiration	Tetrathionate reductase subunit C	1285	875	652	0	1	0	75	51	9	51	8	273
DNA Metabolism	DNA repair	DNA_repair,_bacterial	Very-short-patch mismatch repair endonuclease (G-T specific)	838	809	930	0	0	0	75	16	34	61	29	156
Miscellaneous	Plant-Prokaryote DOE project	Single-Rhodanese-domain_proteins	Rhodanese domain protein, Enterobacterial subgroup, YceA homolog	1302	657	212	0	0	0	75	105	142	159	1163	266
Carbohydrates	Sugar alcohols	Glycerol_and_Glycerol-3-phosphate_Uptake_and_Utilization	Glycerol-3-phosphate ABC transporter, permease protein UgpA (TC 3.A.1.1.3)	396	560	471	0	0	0	75	43	1	83	319	484
Clustering-based subsystems	NULL	NusA-TFII_Cluster	Ribosome-binding factor A	44	4	70	0	0	450	75	56	68	124	87	372
Miscellaneous	NULL	YbbK	Putative membrane-bound ClpP-class protease associated with aq_911	0	0	0	1	0	0	75	38	32	170	36	350
Carbohydrates	Monosaccharides	Mannose_Metabolism	Predicted mannose transporter, GGP family	0	0	0	0	0	0	75	28	151	32	432	211
Regulation and Cell signaling	NULL	cAMP_signaling_in_bacteria	ElaA protein	0	0	0	0	0	0	75	57	109	28	496	211
Membrane Transport	Uni- Sym- and Antiporters	Multi-subunit_cation_antiporter	Na(+) H(+) antiporter subunit D	0	0	0	0	0	0	75	155	64	43	10	175
Clustering-based subsystems	Hypothetical protein possible functionally linked with Alanyl-tRNA synthetase	CBSS-257314.1.peg.488	Putative Holliday junction resolvase	121	91	20	0	2	68	74	77	98	67	354	182
Cofactors, Vitamins, Prosthetic Groups, Pigments	Folate and pterines	5-FCL-like_protein	Thiamin-phosphate pyrophosphorylase (EC 2.5.1.3)	206	75	197	1	0	449	74	65	6	102	629	661
Protein Metabolism	Protein degradation	Omega_peptidases_(EC_3.4.19.-)	Acylamino-acid-releasing enzyme (EC 3.4.19.1)	0	0	1	3	0	0	74	58	42	59	220	250
Carbohydrates	Glycoside hydrolases	Predicted_carbohydrate_hydrolases	Carbohydrate Esterase Family 4	0	0	0	0	0	0	74	39	5	51	11	130
Nucleosides and Nucleotides	NULL	Hydantoin_metabolism	N-carbamoyl-L-amino acid hydrolase (EC 3.5.1.87)	0	0	0	0	0	0	74	55	20	22	488	61
Cell Division and Cell Cycle	NULL	Cyanobacterial_Circadian_Clock	Circadian input kinase A	0	0	1	0	7069	0	73	52	66	239	142	581
Nucleosides and Nucleotides	Purines	Purine_conversions	Guanine deaminase (EC 3.5.4.3)	11	0	1	70	788	0	73	72	81	115	612	387
Regulation and Cell signaling	Programmed Cell Death and Toxin-antitoxin Systems	Toxin-antitoxin_replicon_stabilization_systems	RelB/StbD replicon stabilization protein (antitoxin to RelE/StbE)	2361	1956	1	0	233	0	73	35	7	91	105	66
Stress Response	Heat shock	Heat_shock_dnaK_gene_cluster_extended	Ribonuclease PH (EC 2.7.7.56)	992	21	1297	0	11	2306	73	66	22	202	248	501
Miscellaneous	Plant-Prokaryote DOE project	At5g04520_AT1G06240	Bacterioferritin	482	259	230	0	0	0	73	39	79	71	1527	254
Protein Metabolism	Protein folding	Peptidyl-prolyl_cis-trans_isomerase	FKBP-type peptidyl-prolyl cis-trans isomerase SlyD (EC 5.2.1.8)	654	178	71	0	0	0	73	102	117	239	407	526
DNA Metabolism	DNA replication	DNA_replication,_archaeal	Origin of replication recognition protein	0	1	0	0	0	0	73	124	92	143	2	183
Carbohydrates	Central carbohydrate metabolism	Glycolysis_and_Gluconeogenesis,_including_Archaeal_enzymes	Pyrophosphate--fructose 6-phosphate 1-phosphotransferase, alpha subunit (EC 2.7.1.90)	0	0	0	0	0	0	73	15	4	33	18	367
RNA Metabolism	Transcription	RNA_polymerase_archaeal	DNA-directed RNA polymerase subunit H (EC 2.7.7.6)	2	0	1	0	0	0	73	180	115	159	1	82
Clustering-based subsystems	NULL	EC49-61	ApaG protein	228	101	2	0	118	0	72	83	42	121	773	158
Amino Acids and Derivatives	Arginine; urea cycle, polyamines	Arginine_and_Ornithine_Degradation	Succinylornithine transaminase (EC 2.6.1.81)	437	866	514	0	106	0	72	23	23	39	25	167
Carbohydrates	Organic acids	Propionyl-CoA_to_Succinyl-CoA_Module	Na+/H+-dicarboxylate symporters	1	0	0	0	2	0	72	53	38	27	454	244
Protein Metabolism	Protein biosynthesis	Ribosome_SSU_bacterial	SSU ribosomal protein S14p (S29e)	446	16	153	5	0	406	72	213	52	242	561	337
Membrane Transport	NULL	ECF_class_transporters	ATPase component of general energizing module of ECF transporters	0	0	0	0	0	0	72	27	60	59	29	111
Cell Wall and Capsule	Capsular and extracellular polysacchrides	Colanic_acid_biosynthesis	Colanic acid biosynthsis UDP-glucose lipid carrier transferase WcaJ	1039	6	518	0	86	0	71	123	116	152	171	172
Miscellaneous	NULL	ZZ_gjo_need_homes	Pole remodelling regulatory diguanylate cyclase	0	0	0	0	20	88	71	32	21	204	416	641
Membrane Transport	Sugar Phosphotransferase Systems, PTS	Fructose_and_Mannose_Inducible_PTS	Phosphoenolpyruvate-protein phosphotransferase of PTS system (EC 2.7.3.9)	3307	1651	2119	1	18	2	71	39	124	397	371	801
Respiration	Electron donating reactions	Hydrogenases	Ni/Fe-hydrogenase 2 B-type cytochrome subunit	590	343	95	0	0	0	71	10	6	37	28	362
Miscellaneous	Plant-Prokaryote DOE project	At4g10620_At3g57180_At3g47450	Late competence protein ComEB	0	0	0	0	0	9	71	18	26	23	3	417
Amino Acids and Derivatives	Lysine, threonine, methionine, and cysteine	Threonine_degradation	L-allo-threonine aldolase (EC 2.1.2.1)	0	0	0	0	0	0	71	78	124	48	848	161
DNA Metabolism	DNA repair	DNA_repair,_bacterial	DNA polymerase-like protein PA0670	0	0	0	0	0	15	71	424	69	82	291	96
Cofactors, Vitamins, Prosthetic Groups, Pigments	NAD and NADP	NAD_and_NADP_cofactor_biosynthesis_global	Glutamine amidotransferase chain of NAD synthetase	2	0	3	0	161	0	70	28	44	181	321	301
Membrane Transport	ABC transporters	ABC_transporter_alkylphosphonate_(TC_3.A.1.9.1)	Phosphonate ABC transporter phosphate-binding periplasmic component (TC 3.A.1.9.1)	133	2242	367	1	76	0	70	32	68	590	653	412
Protein Metabolism	Protein biosynthesis	Ribosome_LSU_bacterial	LSU ribosomal protein L25p	238	100	46	1	45	0	70	48	58	181	683	530
Carbohydrates	Monosaccharides	D-Galacturonate_and_D-Glucuronate_Utilization	4-deoxy-L-threo-5-hexosulose-uronate ketol-isomerase (EC 5.3.1.17)	2621	658	915	122	18	0	70	89	48	95	33	134
Respiration	Electron donating reactions	Hydrogenases	Sulfhydrogenase II subunit a	0	0	0	0	0	0	70	4	14	43	0	126
Stress Response	Heat shock	Heat_shock_dnaK_gene_cluster_extended	Ribosomal protein L11 methyltransferase (EC 2.1.1.-)	593	101	263	26	288	0	69	71	77	211	786	615
Protein Metabolism	Protein biosynthesis	Ribosome_biogenesis_bacterial	Ribosomal protein S6 glutaminyl transferase	1002	664	61	0	7	0	69	42	20	31	4	132
Protein Metabolism	Protein degradation	Protein_degradation	Dipeptidyl carboxypeptidase Dcp (EC 3.4.15.5)	535	769	2085	872	1	16	69	32	41	135	201	303
Carbohydrates	Organic acids	Propionyl-CoA_to_Succinyl-CoA_Module	Methylmalonyl-CoA epimerase (EC 5.1.99.1)	0	0	0	0	1	0	69	81	57	51	295	387
Protein Metabolism	Protein folding	Peptidyl-prolyl_cis-trans_isomerase	Peptidyl-prolyl cis-trans isomerase ppiD (EC 5.2.1.8)	127	11	327	6	0	17103	69	14	9	199	346	565
Membrane Transport	Uni- Sym- and Antiporters	NhaA,_NhaD_and_Sodium-dependent_phosphate_transporters	Na+/H+ antiporter NhaD type	0	0	0	0	0	0	69	28	25	28	20	776
Cell Division and Cell Cycle	NULL	Bacterial_Cytoskeleton	Sporulation initiation inhibitor protein Soj	1	0	0	22	0	1	69	69	122	246	332	746
DNA Metabolism	DNA uptake, competence	Gram_Positive_Competence	Late competence protein ComEC, DNA transport	0	0	0	0	0	0	69	21	3	32	14	256
Carbohydrates	Di- and oligosaccharides	Trehalose_Biosynthesis	Trehalose synthase (EC 5.4.99.16)	1	0	0	1	0	11	69	9	8	65	408	122
Amino Acids and Derivatives	Lysine, threonine, methionine, and cysteine	Threonine_degradation	Threonine dehydratase, catabolic (EC 4.3.1.19)	2588	999	202	1	0	0	68	11	13	93	69	301
Amino Acids and Derivatives	Lysine, threonine, methionine, and cysteine	Threonine_degradation	Low-specificity L-threonine aldolase (EC 4.1.2.5)	991	157	0	4	0	0	68	37	55	60	143	704
Carbohydrates	Organic acids	Lactate_utilization	Predicted D-lactate dehydrogenase, Fe-S protein, FAD/FMN-containing	0	0	0	0	0	39	68	30	10	49	21	1093
Amino Acids and Derivatives	Glutamine, glutamate, aspartate, asparagine; ammonia assimilation	Glutamine,_Glutamate,_Aspartate_and_Asparagine_Biosynthesis	Asparagine synthetase [glutamine-hydrolyzing] (EC 6.3.5.4) AsnH	0	0	0	0	0	0	68	90	23	60	39	306
Miscellaneous	Plant-Prokaryote DOE project	At3g21300	Transcription regulator [contains diacylglycerol kinase catalytic domain]	783	4	7	2	19	0	67	46	29	28	198	224
Nitrogen Metabolism	NULL	Ammonia_assimilation	Nitrogen regulation protein NR(I)	1880	318	168	0	5	0	67	23	16	1026	546	378
Protein Metabolism	Protein biosynthesis	Ribosome_LSU_bacterial	LSU ribosomal protein L33p	327	8	106	0	1	172	67	111	193	189	485	197
Carbohydrates	Monosaccharides	D-Galacturonate_and_D-Glucuronate_Utilization	Polygalacturonase (EC 3.2.1.15)	0	51	0	0	0	0	67	12	19	34	6	99
Protein Metabolism	Protein processing and modification	G3E_family_of_P-loop_GTPases_(metallocenter_biosynthesis)	B12 binding domain of Methylmalonyl-CoA mutase (EC 5.4.99.2)	0	1	0	0	0	0	67	61	129	112	346	324
Membrane Transport	Protein secretion system, Type V	Type_Vc_secretion_systems	bifunctional outer membrane translocase / extracellular lipase, PlpD	0	0	0	0	0	1	67	38	32	46	272	285
Carbohydrates	Central carbohydrate metabolism	Entner-Doudoroff_Pathway	D-glycerate 2-kinase (EC 2.7.1.-)	0	0	0	2	0	8	67	43	30	74	1211	274
Carbohydrates	Sugar alcohols	Glycerol_and_Glycerol-3-phosphate_Uptake_and_Utilization	Glycerol-3-phosphate ABC transporter, ATP-binding protein UgpC (TC 3.A.1.1.3)	958	1212	731	0	906	0	66	52	16	113	405	472
Amino Acids and Derivatives	Glutamine, glutamate, aspartate, asparagine; ammonia assimilation	Glutamine,_Glutamate,_Aspartate_and_Asparagine_Biosynthesis	glutamine synthetase family protein	0	0	0	0	715	517	66	18	12	65	98	140
Membrane Transport	NULL	Transport_of_Nickel_and_Cobalt	Additional substrate-specific component NikN of nickel ECF transporter	0	0	0	0	635	0	66	73	93	106	16	546
Protein Metabolism	Selenoproteins	Selenocysteine_metabolism	L-seryl-tRNA(Sec) selenium transferase (EC 2.9.1.1)	168	890	947	0	17	0	66	43	9	54	71	671
Carbohydrates	Sugar alcohols	Ethanolamine_utilization	Ethanolamine permease	245	1084	549	0	13	1	66	21	16	51	83	87
Carbohydrates	Monosaccharides	D-ribose_utilization	Ribose operon repressor	638	1172	44	3	1	0	66	9	7	11	24	47
Metabolism of Aromatic Compounds	NULL	Phenylacetyl-CoA_catabolic_pathway_(core)	Phenylacetate-CoA oxygenase, PaaH subunit	3	0	0	0	0	0	66	117	61	62	418	273
Amino Acids and Derivatives	Proline and 4-hydroxyproline	Proline,_4-hydroxyproline_uptake_and_utilization	4-hydroxyproline epimerase (EC 5.1.1.8)	0	0	0	0	0	0	66	95	156	92	822	170
Miscellaneous	Plant-Prokaryote DOE project	Iron-sulfur_cluster_assembly	probable iron binding protein from the HesB_IscA_SufA family	1242	173	160	3	478	0	65	103	53	361	310	247
Virulence, Disease and Defense	Resistance to antibiotics and toxic compounds	Copper_homeostasis	Multidrug resistance transporter, Bcr/CflA family	83	7	44	0	93	0	65	12	3	41	50	93
Fatty Acids, Lipids, and Isoprenoids	Fatty acids	Fatty_Acid_Biosynthesis_FASII	4'-phosphopantetheinyl transferase (EC 2.7.8.-)	1051	134	484	0	46	0	65	326	52	163	8	75
Miscellaneous	Plant-Prokaryote DOE project	COG0523	LSU ribosomal protein L36p	207	167	28	5	4	412	65	66	53	103	171	310
Protein Metabolism	Protein folding	Peptidyl-prolyl_cis-trans_isomerase	Survival protein SurA precursor (Peptidyl-prolyl cis-trans isomerase SurA) (EC 5.2.1.8)	1442	723	2	0	2	0	65	14	468	181	126	172
Nitrogen Metabolism	NULL	Nitrosative_stress	Nitric oxide-dependent regulator DnrN or NorA	156	233	16	0	1	0	65	91	133	50	685	178
DNA Metabolism	DNA repair	DNA_repair,_bacterial_RecFOR_pathway	DNA recombination and repair protein RecO	319	150	79	0	0	390	65	71	26	85	185	143
Protein Metabolism	Protein biosynthesis	Translation_termination_factors_bacterial	Hypothetical protein YaeJ with similarity to translation release factor	114	89	215	0	0	14	65	32	63	141	306	332
Carbohydrates	Sugar alcohols	Inositol_catabolism	Methylmalonate-semialdehyde dehydrogenase [inositol] (EC 1.2.1.27)	969	81	131	3	0	2	65	14	32	81	12	162
Cofactors, Vitamins, Prosthetic Groups, Pigments	Quinone cofactors	Menaquinone_Biosynthesis_via_Futalosine_--_gjo	Menaquinone via futalosine step 1	0	0	1	0	0	0	65	41	155	55	361	188
Fatty Acids, Lipids, and Isoprenoids	Isoprenoids	Carotenoids	Lycopene cyclase	0	0	0	0	3646	0	64	52	37	20	656	108
Carbohydrates	CO2 fixation	CO2_uptake,_carboxysome	RuBisCO operon transcriptional regulator	0	0	0	0	1605	0	64	67	24	164	1043	211
Miscellaneous	Plant-Prokaryote DOE project	At2g23840	Probable 3-methyladenine DNA glycosylase/8-oxoguanine DNA glycosylase	1	0	0	0	68	0	64	12	11	80	66	122
Carbohydrates	Di- and oligosaccharides	Trehalose_Uptake_and_Utilization	Predicted trehalose permease, MFS family, FucP subfamily	0	0	0	0	0	0	64	38	101	62	1029	201
Protein Metabolism	Protein biosynthesis	Ribosome_biogenesis_bacterial	Inactive homolog of metal-dependent proteases, putative molecular chaperone	246	106	9	0	16	4	63	151	529	652	315	448
Miscellaneous	Plant-Prokaryote DOE project	At5g04520_AT1G06240	Glutamate-ammonia-ligase adenylyltransferase (EC 2.7.7.42)	1183	1269	231	0	0	11	63	20	6	409	286	291
Cell Wall and Capsule	Capsular and extracellular polysacchrides	O-Methyl_Phosphoramidate_Capsule_Modification_in_Campylobacter	Pyruvate phosphate dikinase	0	0	0	0	0	0	63	15	7	18	8	267
Carbohydrates	Organic acids	Glycerate_metabolism	Hydroxypyruvate reductase (EC 1.1.1.81)	7	5	1	1	354	7	62	87	30	154	253	399
RNA Metabolism	RNA processing and modification	RNA_methylation	23S rRNA (guanine-N-2-) -methyltransferase rlmL EC 2.1.1.-)	1641	662	986	60	284	2701	62	55	111	130	320	792
Respiration	Electron accepting reactions	Ubiquinone_Menaquinone-cytochrome_c_reductase_complexes	Ubiquinol--cytochrome c reductase, cytochrome B subunit (EC 1.10.2.2)	1531	268	219	1	68	2	62	31	697	267	411	285
Cofactors, Vitamins, Prosthetic Groups, Pigments	Folate and pterines	Pterin_biosynthesis	Sepiapterin reductase (EC 1.1.1.153)	0	0	0	0	16	0	62	37	33	52	191	86
Clustering-based subsystems	NULL	RNA_modification_cluster	LSU ribosomal protein L34p	99	50	2	0	11	4	62	46	66	399	361	504
Carbohydrates	Central carbohydrate metabolism	Pyruvate_metabolism_II:_acetyl-CoA,_acetogenesis_from_pyruvate	Dihydrolipoamide dehydrogenase of pyruvate dehydrogenase complex (EC 1.8.1.4)	302	198	48	11	6	21	62	49	15	179	254	385
Respiration	ATP synthases	F0F1-type_ATP_synthase	ATP synthase B chain (EC 3.6.3.14)	7	26	2	0	1	546	62	89	49	155	818	274
Phosphorus Metabolism	NULL	P_uptake_(cyanobacteria)	Phosphate starvation-inducible protein PhoH	145	23	128	3	1	0	62	7	20	14	33	331
Carbohydrates	Fermentation	Fermentations:_Lactate	Fructose-6-phosphate phosphoketolase (EC 4.1.2.22)	0	0	0	0	1	57	62	369	16	113	229	662
Cofactors, Vitamins, Prosthetic Groups, Pigments	NAD and NADP	NAD_regulation	Nicotinamidase (EC 3.5.1.19)	524	765	1031	79	0	4	62	25	21	56	110	257
Membrane Transport	NULL	Ton_and_Tol_transport_systems	4-hydroxybenzoyl-CoA thioesterase family active site	220	152	524	2	0	31	62	48	28	222	563	593
Carbohydrates	Central carbohydrate metabolism	Glycolate,_glyoxylate_interconversions	(S)-2-hydroxy-acid oxidase (EC 1.1.3.15)	0	60	0	0	0	0	62	39	13	37	26	1084
Protein Metabolism	Protein degradation	Proteasome_bacterial	ATP-dependent protease HslV (EC 3.4.25.-)	197	2	142	0	0	28	62	24	180	356	160	554
Miscellaneous	Plant-Prokaryote DOE project	COG3533	rhamnogalacturonan acetylesterase	0	1	0	0	0	0	62	41	51	99	10	176
Clustering-based subsystems	NULL	CBSS-296591.1.peg.2330	Nucleoside-diphosphate sugar epimerase/dehydratase	0	1	0	0	0	0	62	30	17	386	412	119
Clustering-based subsystems	NULL	CBSS-296591.1.peg.2330	NAD-dependent epimerase/dehydratase family protein	0	0	1	23	0	0	62	51	12	273	156	550
Metabolism of Aromatic Compounds	NULL	Phenylacetyl-CoA_catabolic_pathway_(core)	Phenylacetate-CoA oxygenase, PaaJ subunit	1	0	0	0	0	0	62	66	119	55	219	178
Membrane Transport	Protein translocation across cytoplasmic membrane	HtrA_and_Sec_secretion	Serine protease, DegP/HtrA, do-like (EC 3.4.21.-)	0	0	2	0	0	0	62	25	23	14	6	175
Cofactors, Vitamins, Prosthetic Groups, Pigments	Tetrapyrroles	Heme_and_Siroheme_Biosynthesis	Protoporphyrinogen IX oxidase, novel form, HemJ (EC 1.3.-.-)	0	0	2	0	0	0	62	80	200	140	865	155
DNA Metabolism	DNA repair	DNA_repair,_bacterial_RecBCD_pathway	RecD-like DNA helicase Atu2026	0	0	0	0	0	0	62	25	11	23	49	65
Miscellaneous	Plant-Prokaryote DOE project	At5g04520_AT1G06240	Carbonic anhydrases/acetyltransferases, isoleucine patch superfamily	1	0	0	2	0	0	62	71	87	80	113	41
Membrane Transport	Protein translocation across cytoplasmic membrane	HtrA_and_Sec_secretion	Preprotein translocase subunit SecG (TC 3.A.5.1.1)	68	10	76	751	324	503	61	29	28	171	577	348
Miscellaneous	Plant-Prokaryote DOE project	COG2363	Cysteine desulfurase (EC 2.8.1.7), NifS subfamily	0	0	0	0	136	0	61	32	2	39	24	284
Stress Response	Oxidative stress	Redox-dependent_regulation_of_nucleus_processes	NADPH-dependent glyceraldehyde-3-phosphate dehydrogenase (EC 1.2.1.13)	0	0	0	3	1	1	61	50	13	72	37	296
Carbohydrates	Di- and oligosaccharides	Sucrose_utilization	Sucrose phosphorylase (EC 2.4.1.7)	28	48	10	0	0	0	61	117	66	91	662	347
Clustering-based subsystems	Methylamine utilization	CBSS-265072.7.peg.546	PlcB, ORFX, ORFP, ORFB, ORFA, ldh gene	2	0	1	0	0	0	61	66	116	197	21	140
Phages, Prophages, Transposable elements, Plasmids	Transposable elements	Conjugative_transposon,_Bacteroidales	Conjugative transposon protein TraE	0	0	0	0	22	0	60	42	38	27	7	112
Stress Response	Oxidative stress	Oxidative_stress	Zinc uptake regulation protein ZUR	679	336	88	0	11	0	60	41	56	41	239	191
Cofactors, Vitamins, Prosthetic Groups, Pigments	Folate and pterines	Molybdenum_cofactor_biosynthesis	Periplasmic molybdate-binding domain	0	0	0	0	5	0	60	24	20	50	73	339
[truncated: 5,746 more rows]
